# Supplementary material for: Guttation capsules containing hydrogen peroxide: an evolutionarily conserved NADPH oxidase gains a role in wars between related fungi
Source: Environ Microbiol. 2019 Apr 22;21(8):2644–58. doi: 10.1111/1462-2920.14575 (PMC6850483; doi:10.1111/1462-2920.14575)
Supplement: Supplementary file 5 — Supporting Information S5. All significantly regulated genes in FOC4 when confronted to NJAU 4742 of WT, Δnox1 and nox1OE respectively. [file EMI-21-2644-s005.xlsx]

## Sheet: NJAU 4742
All significantly regulated genes in NJAU4742 when confronted to FOC4 for WT, ∆nox1 and nox1OE respectivity.
BC, the RPKM values before contact; AC, the RPKM values after contact; AC/BC, log2 of the fold-change; "#N/A" means no significant change of expression values; The genes that have log2 of fold-change >=2 or <=-2 and p-value <=0.05 are showed here.
GeneID		WT (to FOC4)				∆nox1(to FOC4)				nox1OE(to FOC4)				Descriptions
		BC	AC	AC/BC	p-Values	BC	AC	AC/BC	p-Values	BC	AC	AC/BC	p-Values
OPB41062	T4742_S00020.86	81.1351	0.25714	-8.30163	0.001	9.14915	2.23542	-2.03309	5e-05	#N/A	#N/A	#N/A	#N/A	unknown protein
OPB41061	T4742_S00020.85	23.5374	0.0903737	-8.02484	0.0002	5.00607	1.12777	-2.1502	5e-05	#N/A	#N/A	#N/A	#N/A	GH18, chiti#N/Ase
OPB37154	T4742_S00005.181	55.018	0.267668	-7.68332	0.043	18.7572	2.96062	-2.66347	5e-05	#N/A	#N/A	#N/A	#N/A	unknown protein
OPB40079	T4742_S00001.158	1007.67	5.03058	-7.64609	5e-05	366.131	26.7786	-3.7732	5e-05	803.121	53.8626	-3.89826	5e-05	#N/ADP-glutamate dehydroge#N/Ase
OPB39187	T4742_S00006.247	900.925	5.3748	-7.38905	5e-05	#N/A	#N/A	#N/A	#N/A	#N/A	#N/A	#N/A	#N/A	Hsp26/Hsp42
OPB40369	T4742_S00001.448	201.34	1.31631	-7.25699	5e-05	#N/A	#N/A	#N/A	#N/A	179.993	13.4858	-3.73842	5e-05	unknown protein
OPB44969	T4742_S00013.274	64.7111	0.608735	-6.73205	5e-05	37.8343	6.14299	-2.62268	5e-05	#N/A	#N/A	#N/A	#N/A	cytochrome P450 monooxyge#N/Ase
OPB41076	T4742_S00020.100	301.708	3.06045	-6.62326	0.0192	14.0638	102.227	2.86171	0.0002	#N/A	#N/A	#N/A	#N/A	orphan protein
OPB44873	T4742_S00013.178	9.47102	0.106206	-6.47858	0.02835	19.617	3.75694	-2.38448	5e-05	#N/A	#N/A	#N/A	#N/A	cytochrome P450 monooxyge#N/Ase
OPB40971	T4742_S00001.1052	590.593	7.19824	-6.35838	5e-05	#N/A	#N/A	#N/A	#N/A	#N/A	#N/A	#N/A	#N/A	unknown protein
OPB40368	T4742_S00001.447	209.161	2.62189	-6.31786	5e-05	#N/A	#N/A	#N/A	#N/A	142.15	15.0122	-3.2432	5e-05	unknown protein
OPB44961	T4742_S00013.266	42.2085	0.535448	-6.30064	0.00075	#N/A	#N/A	#N/A	#N/A	15.2323	2.69618	-2.49814	5e-05	short chain dehydroge#N/Ase/reductase
OPB36576	T4742_S00007.293	37.094	0.48669	-6.25204	5e-05	#N/A	#N/A	#N/A	#N/A	39.7025	2.28295	-4.12026	5e-05	2,2-dialkylglycine decarboxylase, AIB forming ?
OPB35921	T4742_S00027.2	4.50791	0.0640496	-6.13712	5e-05	#N/A	#N/A	#N/A	#N/A	#N/A	#N/A	#N/A	#N/A	GH18 class V chiti#N/Ase
OPB40679	T4742_S00001.759	2436.74	36.0334	-6.07947	5e-05	#N/A	#N/A	#N/A	#N/A	#N/A	#N/A	#N/A	#N/A	SSCRP
OPB40686	T4742_S00001.766	53.0217	0.7978	-6.05441	5e-05	#N/A	#N/A	#N/A	#N/A	#N/A	#N/A	#N/A	#N/A	PKS
OPB46440	T4742_S00008.507	102.258	1.55217	-6.04179	5e-05	#N/A	#N/A	#N/A	#N/A	#N/A	#N/A	#N/A	#N/A	homocitrate synthase
OPB46131	T4742_S00008.198	19.429	0.368681	-5.7197	0.0007	#N/A	#N/A	#N/A	#N/A	158.409	15.9812	-3.30921	5e-05	aminoglycoside phosphotransferase [Trichoderma guizhouense]
OPB40701	T4742_S00001.781	26.3062	0.500216	-5.71671	5e-05	#N/A	#N/A	#N/A	#N/A	#N/A	#N/A	#N/A	#N/A	MFS permease
OPB40317	T4742_S00001.396	20.6676	0.425834	-5.60093	0.00835	#N/A	#N/A	#N/A	#N/A	#N/A	#N/A	#N/A	#N/A	unknown protein
OPB40702	T4742_S00001.782	106.711	2.3721	-5.49141	5e-05	#N/A	#N/A	#N/A	#N/A	#N/A	#N/A	#N/A	#N/A	asparaginyl-tR#N/A synthetase
OPB36187	T4742_S00021.105	11.3298	0.271281	-5.38419	0.004	#N/A	#N/A	#N/A	#N/A	7.12112	0.894758	-2.99254	0.00045	Short-chain dehydroge#N/Ase/reductase
OPB36738	T4742_S00007.456	1952.02	52.0423	-5.22914	5e-05	1487.02	130.996	-3.50483	5e-05	#N/A	#N/A	#N/A	#N/A	Mitochondrial F1F0-ATP synthase, subunit c/ATP9/proteolipid
OPB40235	T4742_S00001.314	617.215	17.2269	-5.16304	5e-05	#N/A	#N/A	#N/A	#N/A	#N/A	#N/A	#N/A	#N/A	GPI-anchored protein, potential CFEM domain
OPB45514	T4742_S00010.425	10.2997	0.288212	-5.15933	0.031	#N/A	#N/A	#N/A	#N/A	#N/A	#N/A	#N/A	#N/A	unknown protein
OPB46151	T4742_S00008.218	8.3248	0.234601	-5.14914	0.00475	#N/A	#N/A	#N/A	#N/A	18.5584	3.8197	-2.28055	5e-05	peptidase A1, aspartyl protease
OPB46519	T4742_S00008.586	2883.66	82.2922	-5.131	5e-05	#N/A	#N/A	#N/A	#N/A	#N/A	#N/A	#N/A	#N/A	unknown protein
OPB45063	T4742_S00013.368	1305.24	37.8704	-5.1071	5e-05	#N/A	#N/A	#N/A	#N/A	1811.77	137.943	-3.71525	5e-05	glutathione S transferase, microsomal.
OPB42356	T4742_S00004.458	1.49852	0.0520932	-4.8463	0.00785	#N/A	#N/A	#N/A	#N/A	#N/A	#N/A	#N/A	#N/A	GH18_C, killer toxin ?
OPB42735	T4742_S00004.841	20.8758	0.727907	-4.84193	0.00015	0.364317	21.1584	5.85989	0.0179	217.006	31.8392	-2.76886	5e-05	unknown protein
OPB45608	T4742_S00010.519	80.2136	2.83135	-4.82429	5e-05	#N/A	#N/A	#N/A	#N/A	#N/A	#N/A	#N/A	#N/A	phosphate transporter
OPB43709	T4742_S00016.229	634.319	22.6294	-4.80894	5e-05	#N/A	#N/A	#N/A	#N/A	#N/A	#N/A	#N/A	#N/A	Hsp26/Hsp42
OPB46521	T4742_S00008.588	425.975	15.4621	-4.78396	5e-05	#N/A	#N/A	#N/A	#N/A	#N/A	#N/A	#N/A	#N/A	orphan protein
OPB43519	T4742_S00016.39	247.9	9.53583	-4.70025	5e-05	120.71	15.2857	-2.98129	5e-05	#N/A	#N/A	#N/A	#N/A	Tryptophan synthase
OPB39073	T4742_S00006.132	5.62145	0.219009	-4.68188	0.04575	#N/A	#N/A	#N/A	#N/A	#N/A	#N/A	#N/A	#N/A	unknown protein
OPB40764	T4742_S00001.845	367.389	14.7379	-4.6397	5e-05	#N/A	#N/A	#N/A	#N/A	#N/A	#N/A	#N/A	#N/A	unknown protein
OPB39107	T4742_S00006.167	485.153	19.544	-4.63365	5e-05	#N/A	#N/A	#N/A	#N/A	220.36	19.6057	-3.49052	5e-05	glutathione S-transferase
OPB42741	T4742_S00004.847	3044.45	124.093	-4.61669	5e-05	5.99108	366.135	5.93342	5e-05	16.582	3.47794	-2.25331	5e-05	zinc-dependent alcohol dehydroge#N/Ase
OPB38221	T4742_S00002.268	45.4401	1.86278	-4.60844	5e-05	#N/A	#N/A	#N/A	#N/A	#N/A	#N/A	#N/A	#N/A	unknown protein
OPB45836	T4742_S00014.171	80.6047	3.3078	-4.60692	5e-05	#N/A	#N/A	#N/A	#N/A	134.196	22.9326	-2.54887	5e-05	unknown protein
OPB46291	T4742_S00008.358	395.409	16.2985	-4.60053	5e-05	#N/A	#N/A	#N/A	#N/A	#N/A	#N/A	#N/A	#N/A	C2H2 transcription factor
OPB46520	T4742_S00008.587	115.769	4.95054	-4.54752	5e-05	#N/A	#N/A	#N/A	#N/A	#N/A	#N/A	#N/A	#N/A	indoleamine 2,3-dioxyge#N/Ase family protein
OPB39663	T4742_S00015.7	96.6291	4.18796	-4.52814	5e-05	#N/A	#N/A	#N/A	#N/A	#N/A	#N/A	#N/A	#N/A	SSCRP
OPB44602	T4742_S00003.874	16.1191	0.744743	-4.43589	5e-05	#N/A	#N/A	#N/A	#N/A	#N/A	#N/A	#N/A	#N/A	unknown protein
OPB40852	T4742_S00001.933	37.6082	1.8185	-4.37022	5e-05	#N/A	#N/A	#N/A	#N/A	110.12	27.3886	-2.00743	5e-05	GH99 protein
OPB46532	T4742_S00008.599	21.644	1.07436	-4.33242	5e-05	#N/A	#N/A	#N/A	#N/A	38.2333	2.975	-3.68387	5e-05	SAM-dependent methyltransferase
OPB40312	T4742_S00001.391	4.47906	0.222346	-4.33231	5e-05	#N/A	#N/A	#N/A	#N/A	#N/A	#N/A	#N/A	#N/A	S8 Protei#N/Ase inhibitor I10
OPB46302	T4742_S00008.369	5.51101	0.283654	-4.28011	0.00055	#N/A	#N/A	#N/A	#N/A	10.383	1.86951	-2.47349	5e-05	Kynurenine aminotransferase, glutamine transami#N/Ase K
OPB45993	T4742_S00008.59	4.83873	0.251845	-4.26402	0.0002	2.76426	0.382276	-2.85421	0.0006	#N/A	#N/A	#N/A	#N/A	cytochrome P450 monooxyge#N/Ase
OPB45920	T4742_S00014.257	77.1396	4.06088	-4.24761	5e-05	#N/A	#N/A	#N/A	#N/A	43.2172	9.82125	-2.13763	5e-05	MFS permease
OPB40704	T4742_S00001.784	13.7475	0.738569	-4.21829	5e-05	#N/A	#N/A	#N/A	#N/A	#N/A	#N/A	#N/A	#N/A	unknown protein
OPB45319	T4742_S00010.230	12.5267	0.684799	-4.19318	5e-05	#N/A	#N/A	#N/A	#N/A	#N/A	#N/A	#N/A	#N/A	HET protein
OPB36292	T4742_S00007.9	8.21987	0.451836	-4.18525	0.00045	#N/A	#N/A	#N/A	#N/A	#N/A	#N/A	#N/A	#N/A	short chain dehydroge#N/Ase/reductase
OPB46578	T4742_S00009.18	145.841	8.04583	-4.18001	5e-05	#N/A	#N/A	#N/A	#N/A	#N/A	#N/A	#N/A	#N/A	26S proteasome regulatory complex subunit Rpn4
OPB42286	T4742_S00004.388	31.3134	1.79117	-4.1278	5e-05	#N/A	#N/A	#N/A	#N/A	#N/A	#N/A	#N/A	#N/A	copper transporter
OPB45860	T4742_S00014.195	19.8677	1.14118	-4.12183	5e-05	#N/A	#N/A	#N/A	#N/A	#N/A	#N/A	#N/A	#N/A	unknown protein
OPB41571	T4742_S00011.414	70.5654	4.12775	-4.09553	5e-05	#N/A	#N/A	#N/A	#N/A	#N/A	#N/A	#N/A	#N/A	GH18 chiti#N/Ase
OPB44737	T4742_S00013.42	25.4473	1.51156	-4.07341	5e-05	#N/A	#N/A	#N/A	#N/A	31.2898	5.37275	-2.54196	5e-05	amine dehydroge#N/Ase
OPB46891	T4742_S00009.333	285.259	16.953	-4.07266	5e-05	#N/A	#N/A	#N/A	#N/A	#N/A	#N/A	#N/A	#N/A	unknown protein
OPB47096	T4742_S00009.538	57.3131	3.41423	-4.06923	5e-05	87.7101	21.9109	-2.00109	5e-05	#N/A	#N/A	#N/A	#N/A	Short-chain dehydroge#N/Ase/reductase
OPB41165	T4742_S00011.5	131.632	8.11181	-4.02034	5e-05	#N/A	#N/A	#N/A	#N/A	#N/A	#N/A	#N/A	#N/A	unknown protein
OPB44934	T4742_S00013.239	32.7363	2.06101	-3.98947	5e-05	1.20714	15.2539	3.65951	0.01	708.728	15.9208	-5.47625	5e-05	unknown protein
OPB40885	T4742_S00001.966	799.559	50.7648	-3.9773	5e-05	#N/A	#N/A	#N/A	#N/A	283.972	39.1666	-2.85805	5e-05	short chain dehydroge#N/Ase/reductase
OPB46101	T4742_S00008.168	7.51564	0.481865	-3.9632	5e-05	#N/A	#N/A	#N/A	#N/A	17.4803	3.42534	-2.35141	5e-05	orphan protein
OPB37705	T4742_S00005.733	163.811	11.1941	-3.87122	5e-05	#N/A	#N/A	#N/A	#N/A	313.444	41.804	-2.9065	5e-05	unknown protein
OPB37812	T4742_S00017.79	23.0775	1.57737	-3.87089	5e-05	#N/A	#N/A	#N/A	#N/A	#N/A	#N/A	#N/A	#N/A	unknown protein
OPB43220	T4742_S00022.23	45.9343	3.19748	-3.84456	5e-05	89.8159	4.87765	-4.20271	5e-05	#N/A	#N/A	#N/A	#N/A	Long chain fatty acid acyl-CoA ligase
OPB46479	T4742_S00008.546	1.61342	0.113718	-3.8266	0.043	#N/A	#N/A	#N/A	#N/A	#N/A	#N/A	#N/A	#N/A	aminotransferase
OPB37273	T4742_S00005.300	133.95	9.76806	-3.77747	5e-05	#N/A	#N/A	#N/A	#N/A	#N/A	#N/A	#N/A	#N/A	unknown protein
OPB38538	T4742_S00002.587	156.571	11.6518	-3.74819	5e-05	#N/A	#N/A	#N/A	#N/A	370.598	78.9685	-2.23051	5e-05	SAM-dependent metyhltransferase
OPB41166	T4742_S00011.6	139.836	10.5895	-3.72303	5e-05	#N/A	#N/A	#N/A	#N/A	210.04	37.9814	-2.4673	5e-05	orphan protein
OPB40313	T4742_S00001.392	287.352	21.7829	-3.72155	5e-05	#N/A	#N/A	#N/A	#N/A	#N/A	#N/A	#N/A	#N/A	Glycerol-3-phosphate dehydroge#N/Ase
OPB42898	T4742_S00012.135	10.8355	0.821601	-3.72119	0.0005	#N/A	#N/A	#N/A	#N/A	#N/A	#N/A	#N/A	#N/A	GCN5-related acetyltransferase
OPB37706	T4742_S00005.734	6.85794	0.523975	-3.7102	5e-05	#N/A	#N/A	#N/A	#N/A	19.8488	1.52414	-3.70299	5e-05	PTH11-like receptor
OPB36685	T4742_S00007.403	56.1388	4.29307	-3.70892	5e-05	14.3468	1.94031	-2.88637	5e-05	7.59923	1.2577	-2.59507	0.0004	2,5-didehydrogluco#N/Ate reductase
OPB44049	T4742_S00003.320	4.04078	0.313807	-3.68668	0.0018	#N/A	#N/A	#N/A	#N/A	10.976	0.936174	-3.55143	5e-05	short chain dehydroge#N/Ase/reductase
OPB44025	T4742_S00003.296	32.3248	2.52042	-3.6809	5e-05	#N/A	#N/A	#N/A	#N/A	#N/A	#N/A	#N/A	#N/A	phosphoglycerate mutase family
OPB46444	T4742_S00008.511	22.4368	1.75045	-3.68007	5e-05	#N/A	#N/A	#N/A	#N/A	#N/A	#N/A	#N/A	#N/A	GH24lysozyme
OPB44998	T4742_S00013.303	11.2225	0.896959	-3.64521	5e-05	#N/A	#N/A	#N/A	#N/A	#N/A	#N/A	#N/A	#N/A	Coenzyme A transferase
OPB46457	T4742_S00008.524	143.694	11.579	-3.63342	5e-05	#N/A	#N/A	#N/A	#N/A	75.8343	15.5824	-2.28293	5e-05	orphan protein
OPB45655	T4742_S00010.566	17.5186	1.41286	-3.6322	5e-05	#N/A	#N/A	#N/A	#N/A	#N/A	#N/A	#N/A	#N/A	unknown protein
OPB41224	T4742_S00011.65	8.48815	0.701435	-3.59707	0.00035	#N/A	#N/A	#N/A	#N/A	26.4238	4.17723	-2.66122	5e-05	unknown protein
OPB46137	T4742_S00008.204	11.0456	0.913489	-3.59595	0.0005	#N/A	#N/A	#N/A	#N/A	#N/A	#N/A	#N/A	#N/A	orphan protein
OPB47033	T4742_S00009.475	399.649	33.122	-3.59287	5e-05	#N/A	#N/A	#N/A	#N/A	#N/A	#N/A	#N/A	#N/A	branched-chain amino transferase
OPB46426	T4742_S00008.493	36.6641	3.05709	-3.58414	5e-05	#N/A	#N/A	#N/A	#N/A	#N/A	#N/A	#N/A	#N/A	PTH11-like receptor
OPB45044	T4742_S00013.349	1121.45	97.5908	-3.52247	5e-05	#N/A	#N/A	#N/A	#N/A	#N/A	#N/A	#N/A	#N/A	unknown protein
OPB46057	T4742_S00008.123	2.95681	0.259611	-3.50962	0.0005	#N/A	#N/A	#N/A	#N/A	3.58728	0.275266	-3.70399	0.00055	acyl-CoA synthetase
OPB45859	T4742_S00014.194	6.74803	0.601552	-3.48771	5e-05	#N/A	#N/A	#N/A	#N/A	#N/A	#N/A	#N/A	#N/A	unknown protein
OPB44766	T4742_S00013.71	36.5942	3.32147	-3.46172	5e-05	#N/A	#N/A	#N/A	#N/A	#N/A	#N/A	#N/A	#N/A	MFS, monocarboxylate transporter
OPB40795	T4742_S00001.876	16.5492	1.51812	-3.44641	5e-05	#N/A	#N/A	#N/A	#N/A	#N/A	#N/A	#N/A	#N/A	unknown protein
OPB41226	T4742_S00011.67	7.92863	0.728196	-3.44467	5e-05	#N/A	#N/A	#N/A	#N/A	#N/A	#N/A	#N/A	#N/A	Purple acid phosphatase
OPB45683	T4742_S00014.17	165.382	15.3635	-3.42823	5e-05	89.0603	14.9282	-2.57675	5e-05	131.726	32.757	-2.00767	5e-05	acetylornithine aminotransferase-like protein
OPB46427	T4742_S00008.494	24.1679	2.24576	-3.42781	5e-05	18.2227	3.35067	-2.44321	5e-05	#N/A	#N/A	#N/A	#N/A	orphan protein
OPB44599	T4742_S00003.871	10.5778	0.99455	-3.41086	5e-05	#N/A	#N/A	#N/A	#N/A	#N/A	#N/A	#N/A	#N/A	GH71 α-1 3-gluca#N/Ase
OPB45648	T4742_S00010.559	3.64298	0.345751	-3.39731	0.0015	#N/A	#N/A	#N/A	#N/A	8.75114	0.894288	-3.29066	5e-05	ABC transporter
OPB38232	T4742_S00002.279	57.5079	5.4624	-3.39615	5e-05	#N/A	#N/A	#N/A	#N/A	#N/A	#N/A	#N/A	#N/A	CBM50/LysM domain protein
OPB44399	T4742_S00003.670	59.7824	5.7416	-3.3802	5e-05	#N/A	#N/A	#N/A	#N/A	#N/A	#N/A	#N/A	#N/A	GT32 α-1,6-mannosyltransferase
OPB42672	T4742_S00004.777	200.357	19.3575	-3.37161	5e-05	#N/A	#N/A	#N/A	#N/A	180.05	41.8121	-2.1064	5e-05	SAM-dependent metyhltransferase
OPB45059	T4742_S00013.364	260.594	25.5472	-3.35057	5e-05	#N/A	#N/A	#N/A	#N/A	#N/A	#N/A	#N/A	#N/A	homocitrate synthase
OPB45184	T4742_S00010.91	5.36454	0.52677	-3.34821	5e-05	#N/A	#N/A	#N/A	#N/A	#N/A	#N/A	#N/A	#N/A	acyl-CoA synthetase
OPB38227	T4742_S00002.274	7.04161	0.714011	-3.30189	0.0007	#N/A	#N/A	#N/A	#N/A	#N/A	#N/A	#N/A	#N/A	GH23 hydrolase
OPB46014	T4742_S00008.80	1.3225	0.135205	-3.29004	0.01065	#N/A	#N/A	#N/A	#N/A	#N/A	#N/A	#N/A	#N/A	unknown protein
OPB36154	T4742_S00021.71	29.3227	3.01182	-3.28331	5e-05	#N/A	#N/A	#N/A	#N/A	75.2929	4.56966	-4.04235	5e-05	integral membrane protein
OPB40348	T4742_S00001.427	196.146	20.3157	-3.27126	5e-05	270.036	16.0897	-4.06894	5e-05	#N/A	#N/A	#N/A	#N/A	orphan protein
OPB40315	T4742_S00001.394	946.412	98.3679	-3.26621	5e-05	#N/A	#N/A	#N/A	#N/A	#N/A	#N/A	#N/A	#N/A	glycerol ki#N/Ase
OPB43075	T4742_S00012.312	9.23792	0.962462	-3.26277	5e-05	#N/A	#N/A	#N/A	#N/A	#N/A	#N/A	#N/A	#N/A	TRAPP complex component Bet5
OPB37716	T4742_S00005.744	31.2392	3.25821	-3.26121	5e-05	#N/A	#N/A	#N/A	#N/A	#N/A	#N/A	#N/A	#N/A	Hydroxyneurosporene synthase [Metarhizium guizhouense ARSEF 977]
OPB45440	T4742_S00010.351	362.556	37.8342	-3.26044	5e-05	175.868	42.2684	-2.05684	5e-05	#N/A	#N/A	#N/A	#N/A	mR#N/A cleavage factor complex II protein Clp1, putative
OPB46393	T4742_S00008.460	127.504	13.7142	-3.2168	5e-05	#N/A	#N/A	#N/A	#N/A	#N/A	#N/A	#N/A	#N/A	unknown protein
OPB41157	T4742_S00020.181	178.977	19.3458	-3.20968	5e-05	#N/A	#N/A	#N/A	#N/A	#N/A	#N/A	#N/A	#N/A	ribonuclease
OPB46028	T4742_S00008.94	330.449	35.7685	-3.20767	5e-05	#N/A	#N/A	#N/A	#N/A	252.136	52.0224	-2.277	5e-05	oleate δ-12 desaturase
OPB36726	T4742_S00007.444	126.636	13.8302	-3.1948	5e-05	#N/A	#N/A	#N/A	#N/A	55.9751	12.1841	-2.19979	5e-05	deoxyribonuclease, extracellular
OPB42114	T4742_S00004.216	185.358	20.2478	-3.19448	5e-05	#N/A	#N/A	#N/A	#N/A	#N/A	#N/A	#N/A	#N/A	orphan protein
OPB46311	T4742_S00008.378	2.32724	0.255048	-3.18978	0.00445	#N/A	#N/A	#N/A	#N/A	#N/A	#N/A	#N/A	#N/A	AAA+-ATPase
OPB41031	T4742_S00020.55	51.8574	5.69937	-3.18567	5e-05	#N/A	#N/A	#N/A	#N/A	#N/A	#N/A	#N/A	#N/A	unknown protein
OPB35928	T4742_S00025.1	5.96442	0.660293	-3.1752	5e-05	#N/A	#N/A	#N/A	#N/A	#N/A	#N/A	#N/A	#N/A	unknown protein
OPB35951	T4742_S00025.24	116.574	12.979	-3.167	5e-05	#N/A	#N/A	#N/A	#N/A	#N/A	#N/A	#N/A	#N/A	Aspartate-semialdehyde dehydroge#N/Ase
OPB40544	T4742_S00001.623	37.3592	4.18135	-3.15942	5e-05	#N/A	#N/A	#N/A	#N/A	9.62873	0.908553	-3.4057	0.04215	unknown protein
OPB44031	T4742_S00003.302	9.48299	1.06322	-3.1569	5e-05	#N/A	#N/A	#N/A	#N/A	#N/A	#N/A	#N/A	#N/A	unknown protein
OPB43794	T4742_S00003.65	13.03	1.46561	-3.15227	5e-05	8.58093	1.65163	-2.37725	5e-05	#N/A	#N/A	#N/A	#N/A	nitrilase
OPB42686	T4742_S00004.792	2.01261	0.228939	-3.13603	0.0006	#N/A	#N/A	#N/A	#N/A	#N/A	#N/A	#N/A	#N/A	oxalate decarboxylase
OPB36016	T4742_S00023.51	6.6736	0.760925	-3.13264	5e-05	#N/A	#N/A	#N/A	#N/A	11.9669	2.54164	-2.23521	5e-05	unknown protein
OPB40684	T4742_S00001.764	4.85003	0.553239	-3.13202	5e-05	#N/A	#N/A	#N/A	#N/A	#N/A	#N/A	#N/A	#N/A	NRPS
OPB37074	T4742_S00005.101	47.2523	5.39179	-3.13155	5e-05	#N/A	#N/A	#N/A	#N/A	#N/A	#N/A	#N/A	#N/A	sterol delta(24(28))- reductase,
OPB41857	T4742_S00018.180	31.7853	3.66824	-3.1152	5e-05	#N/A	#N/A	#N/A	#N/A	916.728	136.16	-2.75119	5e-05	unknown protein
OPB40066	T4742_S00001.145	84.0217	9.75693	-3.10626	5e-05	#N/A	#N/A	#N/A	#N/A	#N/A	#N/A	#N/A	#N/A	unknown protein
OPB43948	T4742_S00003.219	14432.8	1676.88	-3.1055	5e-05	#N/A	#N/A	#N/A	#N/A	#N/A	#N/A	#N/A	#N/A	60s acid ribosomal protein P1 based on homology to corresponding proteins in fungi and yeasts.
OPB45917	T4742_S00014.253	5.95412	0.696704	-3.09527	5e-05	#N/A	#N/A	#N/A	#N/A	#N/A	#N/A	#N/A	#N/A	MFS permease
OPB41097	T4742_S00020.121	6731.87	793.979	-3.08384	5e-05	#N/A	#N/A	#N/A	#N/A	#N/A	#N/A	#N/A	#N/A	Ribosomal protein L32 based on homology to the corresponding protein in N. crassa.
OPB46523	T4742_S00008.590	26.8405	3.17376	-3.08015	5e-05	#N/A	#N/A	#N/A	#N/A	#N/A	#N/A	#N/A	#N/A	cytochrome P450 monooxyge#N/Ase
OPB42879	T4742_S00012.116	1.75122	0.207603	-3.07646	5e-05	#N/A	#N/A	#N/A	#N/A	#N/A	#N/A	#N/A	#N/A	peptidase S53, sedolisin
OPB40837	T4742_S00001.918	13.4123	1.59177	-3.07486	5e-05	#N/A	#N/A	#N/A	#N/A	50.7813	4.75868	-3.41566	5e-05	oxalate decarboxylase
OPB36617	T4742_S00007.335	4614.79	548.497	-3.07271	5e-05	#N/A	#N/A	#N/A	#N/A	#N/A	#N/A	#N/A	#N/A	60S ribosomal protein L13
OPB45254	T4742_S00010.163	143.359	17.0667	-3.07037	5e-05	#N/A	#N/A	#N/A	#N/A	#N/A	#N/A	#N/A	#N/A	unknown protein
OPB36788	T4742_S00007.506	40.8319	4.8663	-3.0688	5e-05	#N/A	#N/A	#N/A	#N/A	#N/A	#N/A	#N/A	#N/A	PTH11-like receptor
OPB44109	T4742_S00003.380	5675.66	679.942	-3.06131	5e-05	#N/A	#N/A	#N/A	#N/A	#N/A	#N/A	#N/A	#N/A	ribosomal protein L22.
OPB42564	T4742_S00004.667	11.0351	1.32414	-3.05898	5e-05	#N/A	#N/A	#N/A	#N/A	#N/A	#N/A	#N/A	#N/A	amino acid permease
OPB46704	T4742_S00009.146	90.3589	10.8685	-3.05552	5e-05	2.99998	55.6021	4.21212	5e-05	#N/A	#N/A	#N/A	#N/A	unknown protein
OPB37712	T4742_S00005.740	9.28817	1.12297	-3.04807	5e-05	#N/A	#N/A	#N/A	#N/A	#N/A	#N/A	#N/A	#N/A	Zinc-dependent alcohol dehydroge#N/Ase
OPB44094	T4742_S00003.365	8214.72	993.766	-3.04723	5e-05	#N/A	#N/A	#N/A	#N/A	#N/A	#N/A	#N/A	#N/A	lysine N-methyltransferase SET9
OPB36425	T4742_S00007.142	15.1255	1.83734	-3.04129	5e-05	#N/A	#N/A	#N/A	#N/A	#N/A	#N/A	#N/A	#N/A	unknown protein
OPB43289	T4742_S00019.22	3.25024	0.394911	-3.04095	0.0001	#N/A	#N/A	#N/A	#N/A	#N/A	#N/A	#N/A	#N/A	MFS permease
OPB37393	T4742_S00005.420	59.5356	7.2364	-3.04041	5e-05	#N/A	#N/A	#N/A	#N/A	127.737	22.2276	-2.52276	5e-05	unknown protein
OPB40363	T4742_S00001.442	12.1371	1.48378	-3.03208	5e-05	#N/A	#N/A	#N/A	#N/A	38.662	183.204	2.24446	5e-05	GH16 glucan endo-1,3(4)-β-D-glucosidase
OPB46816	T4742_S00009.258	5762.32	712.958	-3.01476	5e-05	#N/A	#N/A	#N/A	#N/A	#N/A	#N/A	#N/A	#N/A	Unknown protein
OPB42341	T4742_S00004.443	8141.91	1007.97	-3.01391	5e-05	#N/A	#N/A	#N/A	#N/A	#N/A	#N/A	#N/A	#N/A	Ribosomal protein S12
OPB45604	T4742_S00010.515	14.5535	1.81679	-3.00191	5e-05	#N/A	#N/A	#N/A	#N/A	#N/A	#N/A	#N/A	#N/A	peptidase A1, aspartyl protease
OPB44930	T4742_S00013.235	35.398	4.46873	-2.98573	5e-05	#N/A	#N/A	#N/A	#N/A	#N/A	#N/A	#N/A	#N/A	unknown protein
OPB41758	T4742_S00018.81	10.8575	1.37203	-2.98431	5e-05	#N/A	#N/A	#N/A	#N/A	8.88803	1.48015	-2.58612	0.00115	GH25 N,O-diacetylmuramidase
OPB39825	T4742_S00015.169	2737.5	347.674	-2.97705	5e-05	#N/A	#N/A	#N/A	#N/A	#N/A	#N/A	#N/A	#N/A	Ribosomal protein(60S) L152/L15B
OPB42897	T4742_S00012.134	13.0583	1.66759	-2.96913	5e-05	#N/A	#N/A	#N/A	#N/A	#N/A	#N/A	#N/A	#N/A	orphan protein
OPB43623	T4742_S00016.143	3029.39	388.756	-2.96209	5e-05	#N/A	#N/A	#N/A	#N/A	#N/A	#N/A	#N/A	#N/A	Ribosomal protein L5
OPB42573	T4742_S00004.676	161.758	20.7748	-2.96092	5e-05	#N/A	#N/A	#N/A	#N/A	#N/A	#N/A	#N/A	#N/A	acetolactate synthase
OPB40937	T4742_S00001.1018	1494.18	192.787	-2.95428	5e-05	#N/A	#N/A	#N/A	#N/A	203.932	30.4318	-2.74443	5e-05	orphan protein
OPB36478	T4742_S00007.195	2714.12	350.317	-2.95375	5e-05	#N/A	#N/A	#N/A	#N/A	#N/A	#N/A	#N/A	#N/A	NmrA-like family protein
OPB46692	T4742_S00009.134	3728.07	484.012	-2.94531	5e-05	#N/A	#N/A	#N/A	#N/A	#N/A	#N/A	#N/A	#N/A	unknown protein
OPB41452	T4742_S00011.295	52.2079	6.85815	-2.92838	5e-05	#N/A	#N/A	#N/A	#N/A	#N/A	#N/A	#N/A	#N/A	60S ribosome biogenesis protein Mak11, putative
OPB39045	T4742_S00006.104	5995.3	791.693	-2.92082	5e-05	#N/A	#N/A	#N/A	#N/A	#N/A	#N/A	#N/A	#N/A	Ribosomal protein S7
OPB43965	T4742_S00003.236	43.0167	5.68532	-2.91958	5e-05	#N/A	#N/A	#N/A	#N/A	#N/A	#N/A	#N/A	#N/A	unknown protein
OPB36223	T4742_S00021.141	29.2664	3.87196	-2.91811	5e-05	#N/A	#N/A	#N/A	#N/A	9.86499	107.068	3.44007	5e-05	unknown protein
OPB36174	T4742_S00021.92	6.17491	0.819426	-2.91373	0.00015	#N/A	#N/A	#N/A	#N/A	177.306	17.0169	-3.3812	5e-05	unknown protein
OPB43598	T4742_S00016.118	4194.98	560.617	-2.90358	5e-05	#N/A	#N/A	#N/A	#N/A	#N/A	#N/A	#N/A	#N/A	VPS24, Vacuolar protein sorting-associated protein
OPB38696	T4742_S00002.745	14435.7	1934.35	-2.89972	5e-05	#N/A	#N/A	#N/A	#N/A	32636.5	7242.38	-2.17195	5e-05	Ribosomal protein S28 based on homology to the corresponding protein of Neurospora crassa.
OPB42632	T4742_S00004.737	18.5331	2.48829	-2.89688	5e-05	#N/A	#N/A	#N/A	#N/A	35.7881	359.902	3.33005	5e-05	peptidase A1, aspartyl protease
OPB39440	T4742_S00006.500	8694.33	1169.94	-2.89363	5e-05	#N/A	#N/A	#N/A	#N/A	#N/A	#N/A	#N/A	#N/A	ribosomal protein L37 of the large (60S) ribosomal subunit. Belongs to the same family as yeast Rpl33Ap and has similarity to rat L35a.
OPB45570	T4742_S00010.481	10.3774	1.40207	-2.88782	0.00015	#N/A	#N/A	#N/A	#N/A	#N/A	#N/A	#N/A	#N/A	orphan protein
OPB43553	T4742_S00016.73	18.9897	2.56803	-2.88648	5e-05	#N/A	#N/A	#N/A	#N/A	#N/A	#N/A	#N/A	#N/A	MFS H+/oligopeptide transporter
OPB45081	T4742_S00013.386	10476.8	1417.26	-2.88601	5e-05	#N/A	#N/A	#N/A	#N/A	#N/A	#N/A	#N/A	#N/A	60S ribosomal protein L12 (L11 family).
OPB44480	T4742_S00003.752	1.71679	0.234105	-2.87449	0.0018	#N/A	#N/A	#N/A	#N/A	#N/A	#N/A	#N/A	#N/A	manganese lipoxyge#N/Ase
OPB44391	T4742_S00003.662	7237.85	988.043	-2.87291	5e-05	#N/A	#N/A	#N/A	#N/A	#N/A	#N/A	#N/A	#N/A	orphan protein
OPB47056	T4742_S00009.498	359.536	49.0952	-2.87248	5e-05	325.294	56.7793	-2.51831	5e-05	426.456	93.3125	-2.19226	5e-05	pyridoxine biosynthesis protein PDX1
OPB37924	T4742_S00017.191	9.0839	1.24202	-2.87063	5e-05	#N/A	#N/A	#N/A	#N/A	4.07831	0.592577	-2.7829	0.00355	Ubitiquitin Ligase
OPB43757	T4742_S00003.28	5.36105	0.734715	-2.86726	0.0071	#N/A	#N/A	#N/A	#N/A	3.20958	0.675849	-2.24761	0.0176	G#N/AT family N-acetyltransferase
OPB46741	T4742_S00009.183	3610.72	495.083	-2.86654	5e-05	#N/A	#N/A	#N/A	#N/A	#N/A	#N/A	#N/A	#N/A	40s ribosomal protein S19e by homology to the corresponding proteins of G. zeae and E. nidulans.
OPB36057	T4742_S00024.18	1.59485	0.219554	-2.86077	0.03515	#N/A	#N/A	#N/A	#N/A	#N/A	#N/A	#N/A	#N/A	hypothetical protein A0O28_0112230 [Trichoderma guizhouense]
OPB42586	T4742_S00004.689	7.57578	1.04509	-2.85777	0.0001	#N/A	#N/A	#N/A	#N/A	2.15506	41.8559	4.27963	5e-05	GH12 endo-1,4-beta-gluca#N/Ase
OPB37791	T4742_S00017.58	5570.86	769.714	-2.85551	5e-05	#N/A	#N/A	#N/A	#N/A	#N/A	#N/A	#N/A	#N/A	40s ribosomal protein S21
OPB46106	T4742_S00008.173	99.7191	13.7935	-2.85389	5e-05	#N/A	#N/A	#N/A	#N/A	#N/A	#N/A	#N/A	#N/A	unknown protein
OPB41373	T4742_S00011.214	107.028	14.8075	-2.85359	5e-05	#N/A	#N/A	#N/A	#N/A	#N/A	#N/A	#N/A	#N/A	o-methyltransferase
OPB42186	T4742_S00004.288	35.1624	4.8669	-2.85296	5e-05	#N/A	#N/A	#N/A	#N/A	60.4195	11.1216	-2.44165	5e-05	CFEM domain membrane protein
OPB36340	T4742_S00007.57	1183.29	164.543	-2.84626	5e-05	#N/A	#N/A	#N/A	#N/A	#N/A	#N/A	#N/A	#N/A	glucose-repressible protein
OPB37882	T4742_S00017.149	4044.4	562.485	-2.84604	5e-05	#N/A	#N/A	#N/A	#N/A	#N/A	#N/A	#N/A	#N/A	ribosomal protein L18ae
OPB42471	T4742_S00004.573	4051.67	563.58	-2.84582	5e-05	#N/A	#N/A	#N/A	#N/A	#N/A	#N/A	#N/A	#N/A	unknown protein
OPB43125	T4742_S00012.362	1772.65	247.845	-2.8384	5e-05	1097.27	220.621	-2.31427	5e-05	#N/A	#N/A	#N/A	#N/A	unknown protein
OPB45041	T4742_S00013.346	2524.35	353.888	-2.83455	5e-05	#N/A	#N/A	#N/A	#N/A	#N/A	#N/A	#N/A	#N/A	Ribosomal protein L17
OPB41248	T4742_S00011.89	36.0886	5.0961	-2.82408	5e-05	#N/A	#N/A	#N/A	#N/A	#N/A	#N/A	#N/A	#N/A	MFS permease
OPB41330	T4742_S00011.171	170.068	24.0388	-2.82267	5e-05	473.707	30.4826	-3.95793	5e-05	#N/A	#N/A	#N/A	#N/A	flavohemoglobin
OPB38709	T4742_S00002.758	124.579	17.7159	-2.81395	5e-05	#N/A	#N/A	#N/A	#N/A	#N/A	#N/A	#N/A	#N/A	unknown protein
OPB38489	T4742_S00002.538	9795.63	1394.74	-2.81214	5e-05	#N/A	#N/A	#N/A	#N/A	#N/A	#N/A	#N/A	#N/A	ribosomal protein L37e from several filamentous fungi and yeasts.
OPB36027	T4742_S00023.62	4499.99	643.212	-2.80656	5e-05	#N/A	#N/A	#N/A	#N/A	#N/A	#N/A	#N/A	#N/A	Ribosomal protein L18.
OPB46822	T4742_S00009.264	9441.69	1352.52	-2.8034	5e-05	#N/A	#N/A	#N/A	#N/A	#N/A	#N/A	#N/A	#N/A	60S ribosomal protein L35 (L29 family) by homology with the corresponding protein in other fungi.
OPB43056	T4742_S00012.293	306.913	44.0285	-2.80132	5e-05	#N/A	#N/A	#N/A	#N/A	#N/A	#N/A	#N/A	#N/A	3-isopropylmalate dehydroge#N/Ase
OPB46616	T4742_S00009.58	4407.39	632.294	-2.80126	5e-05	#N/A	#N/A	#N/A	#N/A	#N/A	#N/A	#N/A	#N/A	unknown protein
OPB41264	T4742_S00011.105	362.13	52.6506	-2.78199	5e-05	#N/A	#N/A	#N/A	#N/A	#N/A	#N/A	#N/A	#N/A	GH16 glucan endo-1,3(4)-β-D-glucosidase
OPB41604	T4742_S00011.447	8040.39	1174.89	-2.77475	5e-05	#N/A	#N/A	#N/A	#N/A	#N/A	#N/A	#N/A	#N/A	ribosomal protein L14.
OPB38390	T4742_S00002.438	122.067	17.8901	-2.77044	5e-05	#N/A	#N/A	#N/A	#N/A	#N/A	#N/A	#N/A	#N/A	GH132 glycoside hydrolase
OPB36542	T4742_S00007.259	3329.29	489.272	-2.76651	5e-05	#N/A	#N/A	#N/A	#N/A	#N/A	#N/A	#N/A	#N/A	Ribosomal protein L8
OPB36495	T4742_S00007.212	11068.8	1629.54	-2.76397	5e-05	#N/A	#N/A	#N/A	#N/A	#N/A	#N/A	#N/A	#N/A	40s ribosomal protein S26E (CRP5) (13.6 kDa ribosomal protein).
OPB39053	T4742_S00006.112	67.6729	9.98719	-2.76043	5e-05	70.4742	15.9116	-2.14702	5e-05	#N/A	#N/A	#N/A	#N/A	Zinc-dependent alcohol dehydroge#N/Ase
OPB40818	T4742_S00001.899	3598.38	531.979	-2.75791	5e-05	#N/A	#N/A	#N/A	#N/A	7945.85	1387.26	-2.51797	5e-05	Zinc-dependent alcohol dehydroge#N/Ase
OPB39132	T4742_S00006.192	1.54235	0.229043	-2.75144	0.02705	#N/A	#N/A	#N/A	#N/A	#N/A	#N/A	#N/A	#N/A	cya#N/Amide hydratase
OPB39743	T4742_S00015.87	225.836	33.5482	-2.75097	5e-05	#N/A	#N/A	#N/A	#N/A	#N/A	#N/A	#N/A	#N/A	glutamate synthase
OPB43223	T4742_S00022.26	58.3959	8.67848	-2.75035	5e-05	89.607	8.01484	-3.48287	5e-05	#N/A	#N/A	#N/A	#N/A	Pyridine nucleotide-disulphide oxidoreductase,
OPB43855	T4742_S00003.126	23.3753	3.50042	-2.73938	5e-05	#N/A	#N/A	#N/A	#N/A	#N/A	#N/A	#N/A	#N/A	PTH11-like receptor
OPB46758	T4742_S00009.200	3.21002	0.481211	-2.73784	0.0091	#N/A	#N/A	#N/A	#N/A	#N/A	#N/A	#N/A	#N/A	orphan protein
OPB38555	T4742_S00002.604	6300.9	944.949	-2.73725	5e-05	#N/A	#N/A	#N/A	#N/A	#N/A	#N/A	#N/A	#N/A	Ribosomal protein S9, S4 family
OPB44566	T4742_S00003.838	7063.41	1060.12	-2.73614	5e-05	#N/A	#N/A	#N/A	#N/A	#N/A	#N/A	#N/A	#N/A	Ribosomal protein L28 (L29/L15, rp44, YL24 family). Homologue of S. cerevisiae RPL28.
OPB40816	T4742_S00001.897	19.3651	2.92135	-2.72876	5e-05	#N/A	#N/A	#N/A	#N/A	9.56461	38.401	2.00537	5e-05	unknown protein
OPB41098	T4742_S00020.122	8094.72	1222.2	-2.7275	5e-05	#N/A	#N/A	#N/A	#N/A	#N/A	#N/A	#N/A	#N/A	Rps16 gene encoding protein component of the small (40S)Ribosomal subunit (S9 family).
OPB40091	T4742_S00001.170	1849.75	280.389	-2.72183	5e-05	#N/A	#N/A	#N/A	#N/A	#N/A	#N/A	#N/A	#N/A	unknown protein
OPB40763	T4742_S00001.844	4.35851	0.661881	-2.71919	5e-05	#N/A	#N/A	#N/A	#N/A	#N/A	#N/A	#N/A	#N/A	aldehyde dehydroge#N/Ase
OPB45363	T4742_S00010.274	8992.57	1372.04	-2.71241	5e-05	#N/A	#N/A	#N/A	#N/A	#N/A	#N/A	#N/A	#N/A	ribosomal protein S17e, and it shares extensive amino acid sequence identity with ribosomal protein S17e orthologues from other filamentous fungi and yeasts.
OPB43192	T4742_S00012.429	13043.2	1992.87	-2.71038	5e-05	#N/A	#N/A	#N/A	#N/A	#N/A	#N/A	#N/A	#N/A	ribosomal protein L27e. Homologue of yeast RPL27a/b.
OPB36664	T4742_S00007.382	21.8768	3.35262	-2.70604	0.00385	#N/A	#N/A	#N/A	#N/A	#N/A	#N/A	#N/A	#N/A	unknown protein
OPB45252	T4742_S00010.161	52.4746	8.09464	-2.69658	5e-05	#N/A	#N/A	#N/A	#N/A	#N/A	#N/A	#N/A	#N/A	unknown protein
OPB41444	T4742_S00011.287	18267.1	2827.66	-2.69157	5e-05	#N/A	#N/A	#N/A	#N/A	#N/A	#N/A	#N/A	#N/A	60s ribosomal protein rla2
OPB36689	T4742_S00007.407	9.3055	1.44105	-2.69096	5e-05	#N/A	#N/A	#N/A	#N/A	#N/A	#N/A	#N/A	#N/A	PTH11-like receptor
OPB41770	T4742_S00018.93	6.28729	0.979266	-2.68266	5e-05	#N/A	#N/A	#N/A	#N/A	0.520394	12.8335	4.62417	5e-05	FAD-dependen tmonooxyge#N/Ase
OPB37798	T4742_S00017.65	4214.9	657.587	-2.68025	5e-05	#N/A	#N/A	#N/A	#N/A	#N/A	#N/A	#N/A	#N/A	ribosomal protein L14b/L23e.
OPB37700	T4742_S00005.727	36.7729	5.74079	-2.67932	5e-05	#N/A	#N/A	#N/A	#N/A	27.7452	155.186	2.48369	5e-05	GH18, chiti#N/Ase CHI18-15 group A
OPB42340	T4742_S00004.442	6436.84	1011.1	-2.67043	5e-05	#N/A	#N/A	#N/A	#N/A	#N/A	#N/A	#N/A	#N/A	40s ribosomal protein S22 (S8 family) by homology to the corresponding protein of N. crassa. Homologue of yeast RPS22a/b.
OPB36964	T4742_S00007.682	69.8601	10.9778	-2.66988	5e-05	#N/A	#N/A	#N/A	#N/A	#N/A	#N/A	#N/A	#N/A	Cystathionine beta-lyases/cystathionine gamma-synthases
OPB46337	T4742_S00008.404	9.43442	1.48454	-2.66792	5e-05	#N/A	#N/A	#N/A	#N/A	#N/A	#N/A	#N/A	#N/A	Zinc-dependent alcohol dehydroge#N/Ase
OPB43221	T4742_S00022.24	58.4313	9.22088	-2.66376	5e-05	124.825	8.97504	-3.79785	5e-05	#N/A	#N/A	#N/A	#N/A	unknown protein
OPB39108	T4742_S00006.168	50.0953	7.92502	-2.66019	5e-05	134.425	27.5139	-2.28857	5e-05	323.024	50.7903	-2.66902	5e-05	Terpenoid synthases
OPB44141	T4742_S00003.412	2014.03	319.132	-2.65786	5e-05	1194.77	291.281	-2.03624	5e-05	#N/A	#N/A	#N/A	#N/A	ketol-acid reductoisomerase, mitochondrial precursor
OPB39109	T4742_S00006.169	48.2765	7.65841	-2.6562	5e-05	#N/A	#N/A	#N/A	#N/A	#N/A	#N/A	#N/A	#N/A	unknown protein
OPB46522	T4742_S00008.589	47.8744	7.60974	-2.65333	5e-05	#N/A	#N/A	#N/A	#N/A	#N/A	#N/A	#N/A	#N/A	cytochrome P450 monooxyge#N/Ase
OPB44933	T4742_S00013.238	17.843	2.85711	-2.64273	5e-05	#N/A	#N/A	#N/A	#N/A	113.655	6.04646	-4.23243	5e-05	unknown protein
OPB46094	T4742_S00008.161	2206.83	353.47	-2.64231	5e-05	#N/A	#N/A	#N/A	#N/A	#N/A	#N/A	#N/A	#N/A	40s ribosomal protein
OPB42416	T4742_S00004.518	7683.67	1237.76	-2.63407	5e-05	#N/A	#N/A	#N/A	#N/A	#N/A	#N/A	#N/A	#N/A	Unknown protein
OPB40838	T4742_S00001.919	11.8493	1.90977	-2.63333	5e-05	#N/A	#N/A	#N/A	#N/A	#N/A	#N/A	#N/A	#N/A	unknown protein
OPB37590	T4742_S00005.617	94.813	15.2952	-2.632	5e-05	#N/A	#N/A	#N/A	#N/A	#N/A	#N/A	#N/A	#N/A	Formyltetrahydrofolate hydrolase PurU
OPB46047	T4742_S00008.113	25.5619	4.12605	-2.63116	5e-05	5.37409	34.7973	2.69488	5e-05	2.38264	42.1436	4.14468	5e-05	peptidase A1, aspartyl protease
OPB43351	T4742_S00019.84	23.7555	3.83758	-2.62999	5e-05	#N/A	#N/A	#N/A	#N/A	38.5766	8.82389	-2.12824	5e-05	isoamyl alcohol oxidase
OPB43022	T4742_S00012.259	3864.87	627.795	-2.62206	5e-05	#N/A	#N/A	#N/A	#N/A	#N/A	#N/A	#N/A	#N/A	ribosomal protein (60S) P0
OPB38519	T4742_S00002.568	2905.15	473.844	-2.61613	5e-05	#N/A	#N/A	#N/A	#N/A	#N/A	#N/A	#N/A	#N/A	unknown protein
OPB36030	T4742_S00023.65	3776.81	617.574	-2.61249	5e-05	#N/A	#N/A	#N/A	#N/A	#N/A	#N/A	#N/A	#N/A	CPC2, ativator of general amino acid control
OPB40600	T4742_S00001.680	703.228	115.037	-2.6119	5e-05	#N/A	#N/A	#N/A	#N/A	#N/A	#N/A	#N/A	#N/A	unknown protein
OPB46748	T4742_S00009.190	5359.94	877.475	-2.61079	5e-05	#N/A	#N/A	#N/A	#N/A	#N/A	#N/A	#N/A	#N/A	Ribosomal protein (60S) L11
OPB43705	T4742_S00016.225	8120.94	1329.58	-2.61067	5e-05	#N/A	#N/A	#N/A	#N/A	#N/A	#N/A	#N/A	#N/A	unknown protein
OPB40314	T4742_S00001.393	551.844	90.4766	-2.60864	5e-05	#N/A	#N/A	#N/A	#N/A	#N/A	#N/A	#N/A	#N/A	aquaglyceroporin
OPB38055	T4742_S00002.102	502.303	82.5322	-2.60553	5e-05	#N/A	#N/A	#N/A	#N/A	#N/A	#N/A	#N/A	#N/A	fumarate lyase
OPB38904	T4742_S00002.953	83.9431	13.8174	-2.60292	5e-05	#N/A	#N/A	#N/A	#N/A	#N/A	#N/A	#N/A	#N/A	MFS permease
OPB36690	T4742_S00007.408	21.0034	3.45861	-2.60236	5e-05	#N/A	#N/A	#N/A	#N/A	#N/A	#N/A	#N/A	#N/A	unknown protein
OPB45864	T4742_S00014.199	29.1245	4.81563	-2.59644	5e-05	4.22359	22.7358	2.42842	5e-05	42.016	180.176	2.1004	5e-05	peptidase S53, sedolisin
OPB42221	T4742_S00004.323	6348.43	1051.53	-2.59391	5e-05	#N/A	#N/A	#N/A	#N/A	#N/A	#N/A	#N/A	#N/A	unknown protein
OPB38191	T4742_S00002.238	14.0535	2.33503	-2.58941	0.0116	#N/A	#N/A	#N/A	#N/A	#N/A	#N/A	#N/A	#N/A	unknown protein
OPB41039	T4742_S00020.63	56.6927	9.47317	-2.58124	5e-05	#N/A	#N/A	#N/A	#N/A	#N/A	#N/A	#N/A	#N/A	AA3_2 GMC oxidoreductase
OPB37848	T4742_S00017.115	3383.1	565.688	-2.58027	5e-05	#N/A	#N/A	#N/A	#N/A	#N/A	#N/A	#N/A	#N/A	Unknown protein
OPB38499	T4742_S00002.548	5453.88	912.739	-2.57901	5e-05	#N/A	#N/A	#N/A	#N/A	#N/A	#N/A	#N/A	#N/A	60S ribosomal protein L24
OPB46164	T4742_S00008.231	177.002	29.6875	-2.57584	5e-05	#N/A	#N/A	#N/A	#N/A	#N/A	#N/A	#N/A	#N/A	nucleolar R#N/A binding protein NifK
OPB44408	T4742_S00003.679	71.3256	11.9889	-2.57272	5e-05	#N/A	#N/A	#N/A	#N/A	#N/A	#N/A	#N/A	#N/A	ribosome biogenesis protein Pescadillo, putative
OPB36707	T4742_S00007.425	13238.2	2225.74	-2.57235	5e-05	#N/A	#N/A	#N/A	#N/A	#N/A	#N/A	#N/A	#N/A	ribosomal protein S10.
OPB39972	T4742_S00001.51	145.372	24.4713	-2.57059	5e-05	#N/A	#N/A	#N/A	#N/A	#N/A	#N/A	#N/A	#N/A	aspartate ki#N/Ase
OPB43100	T4742_S00012.337	96.1661	16.2233	-2.56747	5e-05	#N/A	#N/A	#N/A	#N/A	#N/A	#N/A	#N/A	#N/A	Ribosomal protein L10.
OPB46624	T4742_S00009.66	3443.92	581.037	-2.56735	5e-05	#N/A	#N/A	#N/A	#N/A	#N/A	#N/A	#N/A	#N/A	unknown protein
OPB42434	T4742_S00004.536	3.84861	0.649895	-2.56606	0.00015	#N/A	#N/A	#N/A	#N/A	#N/A	#N/A	#N/A	#N/A	unknown protein
OPB44476	T4742_S00003.748	19.7016	3.33285	-2.56349	5e-05	#N/A	#N/A	#N/A	#N/A	#N/A	#N/A	#N/A	#N/A	unknown protein
OPB45686	T4742_S00014.20	37.6946	6.37753	-2.56329	5e-05	#N/A	#N/A	#N/A	#N/A	#N/A	#N/A	#N/A	#N/A	tungstate binding protein
OPB40953	T4742_S00001.1034	6217.3	1052.8	-2.56205	5e-05	#N/A	#N/A	#N/A	#N/A	#N/A	#N/A	#N/A	#N/A	60S ribosomal subunit (protein L34e).
OPB46042	T4742_S00008.108	13.7111	2.32955	-2.55722	5e-05	#N/A	#N/A	#N/A	#N/A	9.28518	1.70508	-2.44509	5e-05	short chain dehydroge#N/Ase/reductase
OPB40139	T4742_S00001.218	564.134	96.1677	-2.55241	5e-05	#N/A	#N/A	#N/A	#N/A	#N/A	#N/A	#N/A	#N/A	Hsp70 nucleotide exchange factor FES1
OPB40682	T4742_S00001.762	41.5008	7.0938	-2.54851	5e-05	#N/A	#N/A	#N/A	#N/A	#N/A	#N/A	#N/A	#N/A	ABC transporter
OPB43169	T4742_S00012.406	5827.86	1000.43	-2.54235	5e-05	#N/A	#N/A	#N/A	#N/A	#N/A	#N/A	#N/A	#N/A	Ribosomal protein S5, S7 family
OPB36789	T4742_S00007.507	48.341	8.30618	-2.54099	5e-05	#N/A	#N/A	#N/A	#N/A	#N/A	#N/A	#N/A	#N/A	carboxyl esterase
OPB38958	T4742_S00006.17	15501.3	2666.49	-2.53937	5e-05	#N/A	#N/A	#N/A	#N/A	#N/A	#N/A	#N/A	#N/A	Ribosomal protein S18, S13 family
OPB38675	T4742_S00002.724	3.08575	0.53119	-2.53832	0.0018	#N/A	#N/A	#N/A	#N/A	2.49012	14.4419	2.53597	5e-05	SAM-dependent metyhltransferase
OPB39285	T4742_S00006.345	3416.37	590.627	-2.53215	5e-05	#N/A	#N/A	#N/A	#N/A	#N/A	#N/A	#N/A	#N/A	40s ribosomal protein S6
OPB45336	T4742_S00010.247	28.0237	4.84569	-2.53187	5e-05	#N/A	#N/A	#N/A	#N/A	#N/A	#N/A	#N/A	#N/A	unknown protein
OPB42925	T4742_S00012.162	6380.36	1104.07	-2.53081	5e-05	#N/A	#N/A	#N/A	#N/A	#N/A	#N/A	#N/A	#N/A	Ribosomal protein S13 (S15 family) based on homology to the corresponding protein in Gibberella zeae.
OPB39288	T4742_S00006.348	2177.4	377.309	-2.52879	5e-05	#N/A	#N/A	#N/A	#N/A	#N/A	#N/A	#N/A	#N/A	unknown protein
OPB44901	T4742_S00013.206	199.448	34.6238	-2.52618	5e-05	#N/A	#N/A	#N/A	#N/A	#N/A	#N/A	#N/A	#N/A	ILVD_EDD Dehydratase family
OPB42023	T4742_S00004.125	7228.22	1254.82	-2.52616	5e-05	#N/A	#N/A	#N/A	#N/A	#N/A	#N/A	#N/A	#N/A	short chain dehydroge#N/Ase/reductase
OPB42307	T4742_S00004.409	11588.7	2013.36	-2.52504	5e-05	#N/A	#N/A	#N/A	#N/A	#N/A	#N/A	#N/A	#N/A	Ribosomal protein L43A (L37 family) by homology to the corresponding protein of Candida albicans.
OPB37854	T4742_S00017.121	7227.89	1258.19	-2.52222	5e-05	#N/A	#N/A	#N/A	#N/A	#N/A	#N/A	#N/A	#N/A	ribosomal protein L31e.
OPB41602	T4742_S00011.445	60.9132	10.6255	-2.51923	5e-05	#N/A	#N/A	#N/A	#N/A	#N/A	#N/A	#N/A	#N/A	unknown protein
OPB46830	T4742_S00009.272	96.6183	16.8773	-2.51721	5e-05	#N/A	#N/A	#N/A	#N/A	#N/A	#N/A	#N/A	#N/A	unknown protein
OPB37092	T4742_S00005.119	211.209	36.8963	-2.51712	5e-05	#N/A	#N/A	#N/A	#N/A	#N/A	#N/A	#N/A	#N/A	asparagine synthase
OPB46107	T4742_S00008.174	27.0004	4.71712	-2.51701	5e-05	#N/A	#N/A	#N/A	#N/A	#N/A	#N/A	#N/A	#N/A	unknown protein
OPB42563	T4742_S00004.666	715.321	125.045	-2.51615	5e-05	#N/A	#N/A	#N/A	#N/A	#N/A	#N/A	#N/A	#N/A	unknown protein
OPB41020	T4742_S00020.44	9.88683	1.73568	-2.51	5e-05	0.708862	4.30534	2.60255	0.00075	#N/A	#N/A	#N/A	#N/A	GT32 α-1,6-mannosyltransferase
OPB44012	T4742_S00003.283	240.2	42.2229	-2.50814	5e-05	#N/A	#N/A	#N/A	#N/A	#N/A	#N/A	#N/A	#N/A	acetylglutamate ki#N/Ase ARG6
OPB36508	T4742_S00007.225	1194.7	211.25	-2.49962	5e-05	#N/A	#N/A	#N/A	#N/A	#N/A	#N/A	#N/A	#N/A	unknown protein
OPB36976	T4742_S00005.3	999.635	177.261	-2.49552	5e-05	#N/A	#N/A	#N/A	#N/A	#N/A	#N/A	#N/A	#N/A	unknown protein
OPB43057	T4742_S00012.294	1257.6	223.361	-2.49323	5e-05	#N/A	#N/A	#N/A	#N/A	#N/A	#N/A	#N/A	#N/A	Telomere and ribosome associated protein
OPB39457	T4742_S00006.517	8972.09	1594.23	-2.49258	5e-05	#N/A	#N/A	#N/A	#N/A	#N/A	#N/A	#N/A	#N/A	60s ribosomal protein L36 based on homology to the corresponding protein in other fungi.
OPB46133	T4742_S00008.200	374.963	66.7044	-2.49089	5e-05	#N/A	#N/A	#N/A	#N/A	#N/A	#N/A	#N/A	#N/A	Glycolate oxidase
OPB40224	T4742_S00001.303	15.5238	2.76296	-2.4902	5e-05	#N/A	#N/A	#N/A	#N/A	#N/A	#N/A	#N/A	#N/A	GH45 endo-ß-1,3-gluca#N/Ase
OPB37138	T4742_S00005.165	13488.2	2403.91	-2.48825	5e-05	#N/A	#N/A	#N/A	#N/A	#N/A	#N/A	#N/A	#N/A	40s ribosomal protein L44e by homology to the corresponding protein of several yeasts and fungi. Homologue of yeast RPL42a/b.
OPB38554	T4742_S00002.603	8003.75	1427.74	-2.48694	5e-05	#N/A	#N/A	#N/A	#N/A	#N/A	#N/A	#N/A	#N/A	unknown protein
OPB43481	T4742_S00019.215	20.1981	3.60393	-2.48658	5e-05	2.98554	19.6059	2.71522	5e-05	23.8755	131.61	2.46267	5e-05	peptidase A1, aspartyl protease
OPB40599	T4742_S00001.679	2360.23	422.391	-2.48227	5e-05	#N/A	#N/A	#N/A	#N/A	#N/A	#N/A	#N/A	#N/A	unknown protein
OPB45597	T4742_S00010.508	1.27185	0.228076	-2.47935	0.03805	3.94652	0.233187	-4.08102	0.03555	#N/A	#N/A	#N/A	#N/A	cysteine synthase A
OPB41882	T4742_S00018.205	137.207	24.6726	-2.47538	5e-05	#N/A	#N/A	#N/A	#N/A	#N/A	#N/A	#N/A	#N/A	elongation factor 1-beta
OPB46505	T4742_S00008.572	57.8039	10.4034	-2.47412	5e-05	#N/A	#N/A	#N/A	#N/A	#N/A	#N/A	#N/A	#N/A	FAD binding protein
OPB38964	T4742_S00006.23	154.203	27.8521	-2.46897	5e-05	#N/A	#N/A	#N/A	#N/A	#N/A	#N/A	#N/A	#N/A	integral membrane protein
OPB46691	T4742_S00009.133	3365.61	608.416	-2.46774	5e-05	#N/A	#N/A	#N/A	#N/A	#N/A	#N/A	#N/A	#N/A	40s ribosomal protein S14 (S11 family).
OPB46172	T4742_S00008.239	68.5122	12.3876	-2.46746	5e-05	#N/A	#N/A	#N/A	#N/A	#N/A	#N/A	#N/A	#N/A	Molecular chaperone Bip
OPB45251	T4742_S00010.160	113.62	20.7567	-2.45257	5e-05	#N/A	#N/A	#N/A	#N/A	#N/A	#N/A	#N/A	#N/A	adenylosucci#N/Ate synthetase
OPB46847	T4742_S00009.289	112.049	20.4967	-2.45067	5e-05	#N/A	#N/A	#N/A	#N/A	#N/A	#N/A	#N/A	#N/A	Epoxide hydrolase
OPB38896	T4742_S00002.945	22.9891	4.20769	-2.44985	5e-05	#N/A	#N/A	#N/A	#N/A	#N/A	#N/A	#N/A	#N/A	unknown protein
OPB40688	T4742_S00001.768	12.8719	2.3592	-2.44785	5e-05	#N/A	#N/A	#N/A	#N/A	#N/A	#N/A	#N/A	#N/A	NRPS
OPB46566	T4742_S00009.6	28520.1	5242.29	-2.44371	5e-05	#N/A	#N/A	#N/A	#N/A	#N/A	#N/A	#N/A	#N/A	60s ribosomal protein L29 based on homology to the L29 protein of yeast.
OPB43770	T4742_S00003.41	504.645	93.3026	-2.43528	5e-05	#N/A	#N/A	#N/A	#N/A	#N/A	#N/A	#N/A	#N/A	nitrate reductase
OPB45080	T4742_S00013.385	7802.84	1443.39	-2.43454	5e-05	#N/A	#N/A	#N/A	#N/A	#N/A	#N/A	#N/A	#N/A	Putative 40S ribosomal protein S1 [Penicillium brasilianum] >gi|1151453975|gb|OOQ87568.1| 40S ribosomal protein S1 [Penicillium brasilianum]
OPB43688	T4742_S00016.208	14.6598	2.72156	-2.42936	5e-05	#N/A	#N/A	#N/A	#N/A	#N/A	#N/A	#N/A	#N/A	vacuolar endopolyphosphatase
OPB43853	T4742_S00003.124	27.3607	5.07981	-2.42926	5e-05	#N/A	#N/A	#N/A	#N/A	#N/A	#N/A	#N/A	#N/A	amidase
OPB41907	T4742_S00004.9	1396.78	259.454	-2.42856	5e-05	#N/A	#N/A	#N/A	#N/A	#N/A	#N/A	#N/A	#N/A	D-arabinitol dehydroge#N/Ase
OPB37100	T4742_S00005.127	1556.99	289.777	-2.42575	5e-05	#N/A	#N/A	#N/A	#N/A	#N/A	#N/A	#N/A	#N/A	Myo-inositol-1-phosphate synthase
OPB40316	T4742_S00001.395	232.174	43.2297	-2.42512	5e-05	#N/A	#N/A	#N/A	#N/A	#N/A	#N/A	#N/A	#N/A	Zn2Cys6 transcriptio#N/Al regulator
OPB43065	T4742_S00012.302	1788.58	333.542	-2.42288	5e-05	#N/A	#N/A	#N/A	#N/A	#N/A	#N/A	#N/A	#N/A	unknown protein
OPB39653	T4742_S00006.713	12659.8	2366.46	-2.41945	5e-05	#N/A	#N/A	#N/A	#N/A	#N/A	#N/A	#N/A	#N/A	Ribosomal protein S23
OPB36009	T4742_S00023.44	934.171	174.715	-2.41868	5e-05	#N/A	#N/A	#N/A	#N/A	#N/A	#N/A	#N/A	#N/A	Ribosomal protein L7Ae/L30e/S12e/Gadd45. Homologue of yeast SNU13.
OPB42521	T4742_S00004.623	40.276	7.53618	-2.41802	0.0001	#N/A	#N/A	#N/A	#N/A	#N/A	#N/A	#N/A	#N/A	hydrophobin, new
OPB39389	T4742_S00006.449	11.564	2.16592	-2.41659	5e-05	#N/A	#N/A	#N/A	#N/A	#N/A	#N/A	#N/A	#N/A	unknown protein
OPB38695	T4742_S00002.744	31.1993	5.89389	-2.40422	5e-05	#N/A	#N/A	#N/A	#N/A	#N/A	#N/A	#N/A	#N/A	unknown protein
OPB44657	T4742_S00003.929	366.397	69.2359	-2.40381	5e-05	#N/A	#N/A	#N/A	#N/A	#N/A	#N/A	#N/A	#N/A	Threonine synthase
OPB37825	T4742_S00017.92	33.2168	6.29194	-2.40034	5e-05	#N/A	#N/A	#N/A	#N/A	#N/A	#N/A	#N/A	#N/A	unknown protein
OPB37419	T4742_S00005.446	35.83	6.79203	-2.39925	5e-05	#N/A	#N/A	#N/A	#N/A	#N/A	#N/A	#N/A	#N/A	orphan protein
OPB43219	T4742_S00022.22	9.00848	1.71169	-2.39586	5e-05	13.9206	1.96067	-2.8278	5e-05	#N/A	#N/A	#N/A	#N/A	NRPS
OPB45255	T4742_S00010.164	5.99693	1.14848	-2.3845	5e-05	#N/A	#N/A	#N/A	#N/A	#N/A	#N/A	#N/A	#N/A	N-methylhydantoi#N/Ase A
OPB44062	T4742_S00003.333	3.53554	0.678262	-2.38202	0.0284	#N/A	#N/A	#N/A	#N/A	#N/A	#N/A	#N/A	#N/A	orphan protein
OPB46130	T4742_S00008.197	2.94227	0.567065	-2.37535	0.00165	#N/A	#N/A	#N/A	#N/A	#N/A	#N/A	#N/A	#N/A	integral membrane protein
OPB45984	T4742_S00008.50	37.0176	7.14493	-2.37322	5e-05	#N/A	#N/A	#N/A	#N/A	#N/A	#N/A	#N/A	#N/A	unknown protein
OPB46259	T4742_S00008.326	26.7605	5.16664	-2.37281	5e-05	#N/A	#N/A	#N/A	#N/A	#N/A	#N/A	#N/A	#N/A	unknown protein
OPB46390	T4742_S00008.457	8.05835	1.56057	-2.36841	5e-05	8.39945	1.42748	-2.55683	5e-05	#N/A	#N/A	#N/A	#N/A	keto--aminopelargo#N/Ate synthetase BioF
OPB43816	T4742_S00003.87	122.566	23.7424	-2.36802	5e-05	#N/A	#N/A	#N/A	#N/A	#N/A	#N/A	#N/A	#N/A	peptidase S41
OPB43854	T4742_S00003.125	108.709	21.0902	-2.36583	5e-05	#N/A	#N/A	#N/A	#N/A	#N/A	#N/A	#N/A	#N/A	AB hydrolase
OPB45438	T4742_S00010.349	19.7708	3.84128	-2.36371	5e-05	#N/A	#N/A	#N/A	#N/A	#N/A	#N/A	#N/A	#N/A	Bzip family transcription factor
OPB44829	T4742_S00013.134	2724.97	533.633	-2.35232	5e-05	#N/A	#N/A	#N/A	#N/A	#N/A	#N/A	#N/A	#N/A	60S ribosomal protein L16 (L13 family).
OPB43823	T4742_S00003.94	6762.51	1324.75	-2.35184	5e-05	#N/A	#N/A	#N/A	#N/A	#N/A	#N/A	#N/A	#N/A	ribosomal protein S24e. Homologue of yeast RPS24a/b.
OPB44041	T4742_S00003.312	22.3444	4.38602	-2.34893	5e-05	2.22511	10.1151	2.18456	0.0001	#N/A	#N/A	#N/A	#N/A	unknown protein
OPB46827	T4742_S00009.269	68.5705	13.4763	-2.34716	5e-05	#N/A	#N/A	#N/A	#N/A	#N/A	#N/A	#N/A	#N/A	PTH11-like receptor
OPB40087	T4742_S00001.166	7224.43	1421.13	-2.34585	5e-05	#N/A	#N/A	#N/A	#N/A	13562.4	2993.56	-2.17968	5e-05	Ribosomal protein S29 (S14 family) by homology to the corresponding protein of N. crassa.
OPB41460	T4742_S00011.303	1145.25	226.236	-2.33977	5e-05	#N/A	#N/A	#N/A	#N/A	#N/A	#N/A	#N/A	#N/A	unknown protein
OPB37350	T4742_S00005.377	29.9722	5.92342	-2.33912	5e-05	#N/A	#N/A	#N/A	#N/A	#N/A	#N/A	#N/A	#N/A	L-threo-3-deoxy-hexuloso#N/Ate aldolase
OPB40105	T4742_S00001.184	187.097	36.9988	-2.33823	5e-05	#N/A	#N/A	#N/A	#N/A	#N/A	#N/A	#N/A	#N/A	centromere/microtubule binding protein CBF5
OPB45159	T4742_S00010.66	3.55922	0.708075	-2.32958	0.0032	#N/A	#N/A	#N/A	#N/A	#N/A	#N/A	#N/A	#N/A	unknown protein
OPB37251	T4742_S00005.278	1142.99	227.561	-2.3285	5e-05	#N/A	#N/A	#N/A	#N/A	#N/A	#N/A	#N/A	#N/A	60S ribosomal protein L38 by homology with corresponding proteins in other fungi and yeasts.
OPB44387	T4742_S00003.658	36.0542	7.18599	-2.32691	5e-05	#N/A	#N/A	#N/A	#N/A	#N/A	#N/A	#N/A	#N/A	helix-turn-helix transcription factor
OPB45850	T4742_S00014.185	23.6352	4.71249	-2.32637	5e-05	#N/A	#N/A	#N/A	#N/A	#N/A	#N/A	#N/A	#N/A	glutamate decarboxylase
OPB46773	T4742_S00009.215	143.319	28.5765	-2.32633	5e-05	#N/A	#N/A	#N/A	#N/A	#N/A	#N/A	#N/A	#N/A	FKBP-type peptidyl-prolyl isomerase
OPB38365	T4742_S00002.413	312.139	62.2895	-2.32513	5e-05	#N/A	#N/A	#N/A	#N/A	#N/A	#N/A	#N/A	#N/A	hydrophobin HFB16, with extended N and C terminus
OPB40703	T4742_S00001.783	70.405	14.0932	-2.32068	5e-05	#N/A	#N/A	#N/A	#N/A	#N/A	#N/A	#N/A	#N/A	unknown protein
OPB46993	T4742_S00009.435	34.0855	6.82403	-2.32046	5e-05	#N/A	#N/A	#N/A	#N/A	#N/A	#N/A	#N/A	#N/A	unknown protein
OPB46708	T4742_S00009.150	25.5383	5.11549	-2.31972	5e-05	#N/A	#N/A	#N/A	#N/A	#N/A	#N/A	#N/A	#N/A	rR#N/A biogenesis protein RRP5
OPB36496	T4742_S00007.213	13434.6	2695.14	-2.31752	5e-05	#N/A	#N/A	#N/A	#N/A	#N/A	#N/A	#N/A	#N/A	ubiquitin
OPB45093	T4742_S00013.398	136.129	27.3169	-2.3171	5e-05	#N/A	#N/A	#N/A	#N/A	#N/A	#N/A	#N/A	#N/A	rR#N/A processing protein EBP2
OPB43168	T4742_S00012.405	15083.6	3041.74	-2.31001	5e-05	#N/A	#N/A	#N/A	#N/A	#N/A	#N/A	#N/A	#N/A	40s ribosomal protein S25
OPB44400	T4742_S00003.671	19.6414	3.97458	-2.30502	5e-05	#N/A	#N/A	#N/A	#N/A	#N/A	#N/A	#N/A	#N/A	acyltransferase 3
OPB40249	T4742_S00001.328	154.647	31.3047	-2.30452	5e-05	#N/A	#N/A	#N/A	#N/A	#N/A	#N/A	#N/A	#N/A	riboki#N/Ase
OPB42571	T4742_S00004.674	8.75985	1.77826	-2.30044	5e-05	#N/A	#N/A	#N/A	#N/A	#N/A	#N/A	#N/A	#N/A	half-sized ABC transporter
OPB43062	T4742_S00012.299	7.37082	1.49658	-2.30015	5e-05	#N/A	#N/A	#N/A	#N/A	#N/A	#N/A	#N/A	#N/A	unknown protein
OPB37525	T4742_S00005.552	149.069	30.2756	-2.29975	5e-05	#N/A	#N/A	#N/A	#N/A	#N/A	#N/A	#N/A	#N/A	hydrophobin HFB4
OPB39364	T4742_S00006.424	112.423	22.8457	-2.29895	5e-05	#N/A	#N/A	#N/A	#N/A	#N/A	#N/A	#N/A	#N/A	Delta 1-pyrroline-5-carboxylate reductase
OPB43953	T4742_S00003.224	7.43939	1.51268	-2.29808	5e-05	#N/A	#N/A	#N/A	#N/A	#N/A	#N/A	#N/A	#N/A	short chain dehydroge#N/Ase/reductase
OPB45007	T4742_S00013.312	20.7164	4.21926	-2.29571	5e-05	#N/A	#N/A	#N/A	#N/A	#N/A	#N/A	#N/A	#N/A	unknown protein
OPB41040	T4742_S00020.64	58.856	12.0023	-2.29388	5e-05	#N/A	#N/A	#N/A	#N/A	16.5257	94.3588	2.51345	5e-05	PTH11-like receptor
OPB45895	T4742_S00014.231	19.2865	3.93738	-2.29228	0.0061	#N/A	#N/A	#N/A	#N/A	29.8103	167.803	2.49289	0.00015	orphan protein
OPB40193	T4742_S00001.272	20.8128	4.26524	-2.28677	5e-05	#N/A	#N/A	#N/A	#N/A	#N/A	#N/A	#N/A	#N/A	unknown protein
OPB43873	T4742_S00003.144	103.783	21.3118	-2.28384	5e-05	#N/A	#N/A	#N/A	#N/A	#N/A	#N/A	#N/A	#N/A	dienelactone hydrolase
OPB42382	T4742_S00004.484	121.876	25.0557	-2.28221	5e-05	54.8858	13.0485	-2.07255	5e-05	#N/A	#N/A	#N/A	#N/A	AA1_2 Ferroxidase
OPB44936	T4742_S00013.241	1.96335	0.405382	-2.27596	0.00595	#N/A	#N/A	#N/A	#N/A	23.505	1.74099	-3.75499	5e-05	unknown protein
OPB38895	T4742_S00002.944	9.12668	1.89202	-2.27017	5e-05	#N/A	#N/A	#N/A	#N/A	#N/A	#N/A	#N/A	#N/A	bacterial (MHYT) sig#N/Aling domain protein [Trichoderma guizhouense]
OPB44084	T4742_S00003.355	95.5099	19.8862	-2.26389	5e-05	#N/A	#N/A	#N/A	#N/A	#N/A	#N/A	#N/A	#N/A	unknown protein
OPB46439	T4742_S00008.506	1.95062	0.408813	-2.25442	0.0033	#N/A	#N/A	#N/A	#N/A	#N/A	#N/A	#N/A	#N/A	AB hydrolase
OPB38666	T4742_S00002.715	972.861	204.745	-2.2484	5e-05	690.76	141.236	-2.29008	5e-05	#N/A	#N/A	#N/A	#N/A	Chaperonin Cpn10/HSP10
OPB40026	T4742_S00001.105	67.3291	14.2056	-2.24477	5e-05	#N/A	#N/A	#N/A	#N/A	#N/A	#N/A	#N/A	#N/A	unknown protein
OPB46389	T4742_S00008.456	23.0819	4.8757	-2.24308	5e-05	24.3301	5.46447	-2.15459	5e-05	#N/A	#N/A	#N/A	#N/A	Adenosylmethionine--amino--oxono#N/Anoate aminotransferase BioA
OPB45728	T4742_S00014.63	30.7782	6.50851	-2.24151	5e-05	#N/A	#N/A	#N/A	#N/A	#N/A	#N/A	#N/A	#N/A	lipoate-protein ligase A, putative
OPB44757	T4742_S00013.62	20.4942	4.33692	-2.24047	5e-05	#N/A	#N/A	#N/A	#N/A	#N/A	#N/A	#N/A	#N/A	arylamine N-acetyltransferase 2
OPB44849	T4742_S00013.154	82.8965	17.5541	-2.2395	5e-05	#N/A	#N/A	#N/A	#N/A	#N/A	#N/A	#N/A	#N/A	unknown protein
OPB41064	T4742_S00020.88	402.843	85.4007	-2.2379	5e-05	#N/A	#N/A	#N/A	#N/A	#N/A	#N/A	#N/A	#N/A	unknown protein
OPB43119	T4742_S00012.356	12.3089	2.6106	-2.23725	5e-05	#N/A	#N/A	#N/A	#N/A	#N/A	#N/A	#N/A	#N/A	orphan protein
OPB44401	T4742_S00003.672	18.2948	3.89154	-2.23302	5e-05	#N/A	#N/A	#N/A	#N/A	#N/A	#N/A	#N/A	#N/A	unknown protein
OPB39767	T4742_S00015.111	139.675	29.7226	-2.23244	5e-05	#N/A	#N/A	#N/A	#N/A	#N/A	#N/A	#N/A	#N/A	GH72 ß-(1-3) glucanosyltransferase
OPB36491	T4742_S00007.208	216.107	46.0137	-2.23161	5e-05	#N/A	#N/A	#N/A	#N/A	460.738	98.389	-2.22738	5e-05	unknown protein
OPB38127	T4742_S00002.174	123.482	26.3402	-2.22896	5e-05	#N/A	#N/A	#N/A	#N/A	#N/A	#N/A	#N/A	#N/A	Chorismate mutase
OPB41881	T4742_S00018.204	25.4122	5.42438	-2.22799	5e-05	#N/A	#N/A	#N/A	#N/A	#N/A	#N/A	#N/A	#N/A	GMC oxidoreductase
OPB45439	T4742_S00010.350	21.4308	4.57545	-2.2277	5e-05	#N/A	#N/A	#N/A	#N/A	#N/A	#N/A	#N/A	#N/A	A/B-hydrolase
OPB38177	T4742_S00002.224	31.3605	6.71827	-2.22279	5e-05	#N/A	#N/A	#N/A	#N/A	#N/A	#N/A	#N/A	#N/A	carbamoylphosphate synthase/aspartate carbamoyltransferase
OPB44608	T4742_S00003.880	25.0422	5.37392	-2.22031	5e-05	#N/A	#N/A	#N/A	#N/A	6.70919	32.3891	2.2713	5e-05	poly(3-hydroxybutyrate) depolymerase
OPB38497	T4742_S00002.546	1720.19	369.242	-2.21993	5e-05	#N/A	#N/A	#N/A	#N/A	#N/A	#N/A	#N/A	#N/A	#N/AC-ß, #N/Ascent polypeptide-associated complex subunit beta
OPB42737	T4742_S00004.843	8.54731	1.83619	-2.21876	5e-05	410.581	3.74431	-6.77682	5e-05	#N/A	#N/A	#N/A	#N/A	cytochrome P450 monooxyge#N/Ase
OPB36696	T4742_S00007.414	27.0457	5.81498	-2.21755	5e-05	#N/A	#N/A	#N/A	#N/A	#N/A	#N/A	#N/A	#N/A	unknown protein
OPB45246	T4742_S00010.155	298.395	64.1577	-2.21753	5e-05	320.847	55.1336	-2.54088	5e-05	608.083	146.046	-2.05784	5e-05	siroheme synthase
OPB40009	T4742_S00001.88	28.4366	6.12261	-2.21553	5e-05	#N/A	#N/A	#N/A	#N/A	#N/A	#N/A	#N/A	#N/A	unknown protein with WD repeats
OPB43224	T4742_S00022.27	15.2206	3.28258	-2.21313	5e-05	34.8091	4.2582	-3.03115	5e-05	#N/A	#N/A	#N/A	#N/A	MDR multidrug transporter
OPB38805	T4742_S00002.854	1.27211	0.276447	-2.20215	0.00015	#N/A	#N/A	#N/A	#N/A	0.580001	18.5044	4.99567	5e-05	peptidase S8, Subtilisin
OPB46841	T4742_S00009.283	182.716	39.9126	-2.19469	5e-05	#N/A	#N/A	#N/A	#N/A	#N/A	#N/A	#N/A	#N/A	nuclear localization sequence binding protein
OPB37355	T4742_S00005.382	51.2836	11.23	-2.19113	5e-05	#N/A	#N/A	#N/A	#N/A	0.471481	2.82404	2.58249	0.0053	unknown protein
OPB46144	T4742_S00008.211	6796.15	1488.4	-2.19095	5e-05	#N/A	#N/A	#N/A	#N/A	#N/A	#N/A	#N/A	#N/A	unknown protein
OPB38058	T4742_S00002.105	8.22607	1.80352	-2.18939	5e-05	#N/A	#N/A	#N/A	#N/A	#N/A	#N/A	#N/A	#N/A	SAP domain protein
OPB36921	T4742_S00007.639	299.176	65.7366	-2.18622	5e-05	#N/A	#N/A	#N/A	#N/A	#N/A	#N/A	#N/A	#N/A	H/ACA ribonucleoprotein complex subunit 1
OPB36299	T4742_S00007.16	31.4741	6.92636	-2.184	5e-05	#N/A	#N/A	#N/A	#N/A	#N/A	#N/A	#N/A	#N/A	unknown protein
OPB39207	T4742_S00006.267	11740.5	2588.8	-2.18113	5e-05	#N/A	#N/A	#N/A	#N/A	#N/A	#N/A	#N/A	#N/A	40s ribosomal protein S15 based on homology to corresponding proteins in other fungi.
OPB38793	T4742_S00002.842	340.731	75.1597	-2.1806	5e-05	#N/A	#N/A	#N/A	#N/A	#N/A	#N/A	#N/A	#N/A	SAM-dependent metyhltransferase
OPB43271	T4742_S00019.4	25.3604	5.60228	-2.17849	5e-05	#N/A	#N/A	#N/A	#N/A	138.75	32.7927	-2.08104	5e-05	unknown protein
OPB36774	T4742_S00007.492	141.389	31.2659	-2.17701	5e-05	#N/A	#N/A	#N/A	#N/A	#N/A	#N/A	#N/A	#N/A	unknown protein
OPB45105	T4742_S00010.12	40.8625	9.05305	-2.1743	5e-05	#N/A	#N/A	#N/A	#N/A	#N/A	#N/A	#N/A	#N/A	R#N/A polymerase I specific transcription stimulatory factor composed of Uaf30p
OPB37982	T4742_S00002.29	1087.39	241.358	-2.17162	5e-05	#N/A	#N/A	#N/A	#N/A	#N/A	#N/A	#N/A	#N/A	ribosomal protein S40
OPB43073	T4742_S00012.310	33.5923	7.46539	-2.16984	5e-05	#N/A	#N/A	#N/A	#N/A	#N/A	#N/A	#N/A	#N/A	unknown protein
OPB44727	T4742_S00013.32	53.9343	12.0069	-2.16734	5e-05	#N/A	#N/A	#N/A	#N/A	#N/A	#N/A	#N/A	#N/A	Methyltransferase
OPB37359	T4742_S00005.386	44.2372	9.90899	-2.15845	5e-05	#N/A	#N/A	#N/A	#N/A	#N/A	#N/A	#N/A	#N/A	unknown protein
OPB39416	T4742_S00006.476	10.4852	2.3529	-2.15584	0.0002	#N/A	#N/A	#N/A	#N/A	#N/A	#N/A	#N/A	#N/A	unknown protein
OPB46909	T4742_S00009.351	19.9208	4.47133	-2.1555	5e-05	#N/A	#N/A	#N/A	#N/A	#N/A	#N/A	#N/A	#N/A	unknown protein
OPB36000	T4742_S00023.35	370.921	83.3214	-2.15435	5e-05	#N/A	#N/A	#N/A	#N/A	#N/A	#N/A	#N/A	#N/A	hydroxymethylglutaryl CoA synthase
OPB42160	T4742_S00004.262	15.8727	3.57019	-2.15247	5e-05	#N/A	#N/A	#N/A	#N/A	#N/A	#N/A	#N/A	#N/A	SSU processome subunit
OPB45329	T4742_S00010.240	14178.1	3189.8	-2.15213	5e-05	#N/A	#N/A	#N/A	#N/A	#N/A	#N/A	#N/A	#N/A	Ribosomal protein S27 based on homology to the corresponding protein of N. crassa.
OPB46372	T4742_S00008.439	42.4411	9.57606	-2.14796	5e-05	#N/A	#N/A	#N/A	#N/A	#N/A	#N/A	#N/A	#N/A	S1/P1 nuclease
OPB40333	T4742_S00001.412	8.37299	1.89225	-2.14564	5e-05	#N/A	#N/A	#N/A	#N/A	#N/A	#N/A	#N/A	#N/A	MDR multidrug transporter
OPB46190	T4742_S00008.257	8.97346	2.0363	-2.13971	5e-05	#N/A	#N/A	#N/A	#N/A	#N/A	#N/A	#N/A	#N/A	unknown protein
OPB42214	T4742_S00004.316	7488.91	1702.72	-2.13692	5e-05	#N/A	#N/A	#N/A	#N/A	#N/A	#N/A	#N/A	#N/A	60s ribosomal protein L1.
OPB43498	T4742_S00016.18	352.804	80.3528	-2.13444	5e-05	#N/A	#N/A	#N/A	#N/A	#N/A	#N/A	#N/A	#N/A	ATP phosphoribosyltransferaseHisG
OPB46104	T4742_S00008.171	41.1329	9.37518	-2.13337	5e-05	#N/A	#N/A	#N/A	#N/A	#N/A	#N/A	#N/A	#N/A	Phytanoyl-CoA dioxyge#N/Ase
OPB40059	T4742_S00001.138	58.0548	13.2472	-2.13173	5e-05	#N/A	#N/A	#N/A	#N/A	#N/A	#N/A	#N/A	#N/A	Threonine/serine dehydratases
OPB36695	T4742_S00007.413	40.031	9.13458	-2.13171	5e-05	#N/A	#N/A	#N/A	#N/A	#N/A	#N/A	#N/A	#N/A	cysteic acid decarboxylase
OPB45410	T4742_S00010.321	562.963	128.921	-2.12656	5e-05	#N/A	#N/A	#N/A	#N/A	#N/A	#N/A	#N/A	#N/A	Saccharopine dehydroge#N/Ase
OPB40839	T4742_S00001.920	27.3721	6.27339	-2.12539	5e-05	#N/A	#N/A	#N/A	#N/A	#N/A	#N/A	#N/A	#N/A	unknown protein
OPB38082	T4742_S00002.129	232.352	53.2956	-2.12422	5e-05	#N/A	#N/A	#N/A	#N/A	#N/A	#N/A	#N/A	#N/A	3-isopropylmalate dehydratase
OPB41684	T4742_S00018.6	2.35643	0.540628	-2.1239	5e-05	#N/A	#N/A	#N/A	#N/A	4.45604	1.0831	-2.04059	0.0001	unknown protein
OPB44990	T4742_S00013.295	1.47165	0.337909	-2.12273	5e-05	#N/A	#N/A	#N/A	#N/A	#N/A	#N/A	#N/A	#N/A	#N/ACHT nucleoside triphosphatase
OPB42968	T4742_S00012.205	753.921	173.626	-2.11843	5e-05	#N/A	#N/A	#N/A	#N/A	#N/A	#N/A	#N/A	#N/A	prefoldin subunit 2
OPB43985	T4742_S00003.256	265.538	61.2707	-2.11565	5e-05	#N/A	#N/A	#N/A	#N/A	#N/A	#N/A	#N/A	#N/A	ribosomal protein L7AE domain.
OPB38636	T4742_S00002.685	1.90871	0.440522	-2.11531	0.0178	#N/A	#N/A	#N/A	#N/A	#N/A	#N/A	#N/A	#N/A	peptidase M43
OPB38928	T4742_S00002.977	10.6953	2.47815	-2.10964	5e-05	#N/A	#N/A	#N/A	#N/A	#N/A	#N/A	#N/A	#N/A	calcineurin-like phosphoesterase
OPB45666	T4742_S00010.577	9.80788	2.27731	-2.10661	5e-05	49.5541	6.16331	-3.00723	5e-05	#N/A	#N/A	#N/A	#N/A	FAD binding protein
OPB38198	T4742_S00002.245	11.5283	2.71342	-2.087	5e-05	#N/A	#N/A	#N/A	#N/A	#N/A	#N/A	#N/A	#N/A	SWI/SNF complex protein
OPB44583	T4742_S00003.855	146.724	34.553	-2.08622	5e-05	#N/A	#N/A	#N/A	#N/A	#N/A	#N/A	#N/A	#N/A	mitochondrial tricarboxylate transporter (Ctp), putative
OPB42482	T4742_S00004.584	553.262	130.557	-2.08328	5e-05	#N/A	#N/A	#N/A	#N/A	#N/A	#N/A	#N/A	#N/A	Acetolactate synthase small (regulatory) subunit IlvH
OPB41696	T4742_S00018.18	156.674	37.0065	-2.08192	5e-05	#N/A	#N/A	#N/A	#N/A	#N/A	#N/A	#N/A	#N/A	Isopropylmalate/homocitrate/citramalate synthases
OPB38630	T4742_S00002.679	16.6602	3.93946	-2.08033	5e-05	9.61097	2.27715	-2.07745	5e-05	#N/A	#N/A	#N/A	#N/A	mitochondrial carrier protein
OPB43745	T4742_S00003.16	50.28	11.9514	-2.0728	5e-05	#N/A	#N/A	#N/A	#N/A	#N/A	#N/A	#N/A	#N/A	unknown protein
OPB42125	T4742_S00004.227	182.991	43.5804	-2.07002	5e-05	#N/A	#N/A	#N/A	#N/A	#N/A	#N/A	#N/A	#N/A	peptidase S8, Subtilisin
OPB44497	T4742_S00003.769	274.099	65.2818	-2.06994	5e-05	#N/A	#N/A	#N/A	#N/A	#N/A	#N/A	#N/A	#N/A	short chain dehydroge#N/Ase/reductase
OPB41922	T4742_S00004.24	44.0964	10.5031	-2.06985	5e-05	#N/A	#N/A	#N/A	#N/A	#N/A	#N/A	#N/A	#N/A	unknown protein
OPB40100	T4742_S00001.179	47.8279	11.3999	-2.06884	5e-05	#N/A	#N/A	#N/A	#N/A	#N/A	#N/A	#N/A	#N/A	tR#N/A (cytosine-5-)-methyltransferase NCL1
OPB46250	T4742_S00008.317	24.166	5.76541	-2.06748	5e-05	#N/A	#N/A	#N/A	#N/A	#N/A	#N/A	#N/A	#N/A	SSU processome component UTP7
OPB45636	T4742_S00010.547	102.55	24.5172	-2.06445	5e-05	#N/A	#N/A	#N/A	#N/A	#N/A	#N/A	#N/A	#N/A	unknown protein
OPB45178	T4742_S00010.85	95.6345	22.8821	-2.06331	5e-05	#N/A	#N/A	#N/A	#N/A	#N/A	#N/A	#N/A	#N/A	Homoaconitase
OPB41516	T4742_S00011.359	10.9995	2.63238	-2.063	5e-05	#N/A	#N/A	#N/A	#N/A	#N/A	#N/A	#N/A	#N/A	GT31 ß-glycosyltransferase
OPB36652	T4742_S00007.370	771.606	184.803	-2.06188	5e-05	#N/A	#N/A	#N/A	#N/A	#N/A	#N/A	#N/A	#N/A	Serine hydroxymethyltransferase
OPB43146	T4742_S00012.383	1792.56	429.651	-2.06078	5e-05	#N/A	#N/A	#N/A	#N/A	#N/A	#N/A	#N/A	#N/A	methionine synthase, vitamin-B12 independent
OPB40846	T4742_S00001.927	37.3922	8.99193	-2.05604	5e-05	#N/A	#N/A	#N/A	#N/A	60.4236	13.0444	-2.21168	5e-05	short chain dehydroge#N/Ase/reductase
OPB36405	T4742_S00007.122	19.2158	4.62203	-2.05569	5e-05	#N/A	#N/A	#N/A	#N/A	#N/A	#N/A	#N/A	#N/A	unknown protein
OPB36132	T4742_S00021.49	6018.16	1448.86	-2.0544	5e-05	#N/A	#N/A	#N/A	#N/A	#N/A	#N/A	#N/A	#N/A	peptidase S1 chymotrypsin
OPB38772	T4742_S00002.821	46.9634	11.3179	-2.05293	5e-05	#N/A	#N/A	#N/A	#N/A	#N/A	#N/A	#N/A	#N/A	hydrophobin
OPB36082	T4742_S00024.43	18.0248	4.34539	-2.05242	5e-05	#N/A	#N/A	#N/A	#N/A	#N/A	#N/A	#N/A	#N/A	integral membrane protein
OPB43728	T4742_S00016.248	73.2615	17.6671	-2.05199	5e-05	#N/A	#N/A	#N/A	#N/A	#N/A	#N/A	#N/A	#N/A	RPF2, involved in the processing of pre-rR#N/A
OPB44165	T4742_S00003.436	10.9757	2.64696	-2.05191	5e-05	#N/A	#N/A	#N/A	#N/A	#N/A	#N/A	#N/A	#N/A	phospholipase A2 protein family
OPB37626	T4742_S00005.653	30.7843	7.42474	-2.05178	5e-05	#N/A	#N/A	#N/A	#N/A	#N/A	#N/A	#N/A	#N/A	unknown protein
OPB44767	T4742_S00013.72	70.1818	16.9875	-2.04663	5e-05	#N/A	#N/A	#N/A	#N/A	#N/A	#N/A	#N/A	#N/A	short chain dehydroge#N/Ase/reductase
OPB43615	T4742_S00016.135	162.994	39.5204	-2.04415	5e-05	#N/A	#N/A	#N/A	#N/A	#N/A	#N/A	#N/A	#N/A	Threonine synthase
OPB40496	T4742_S00001.575	38.9442	9.44995	-2.04303	5e-05	#N/A	#N/A	#N/A	#N/A	#N/A	#N/A	#N/A	#N/A	unknown protein
OPB44003	T4742_S00003.274	37.5739	9.15467	-2.03715	5e-05	22.4468	5.27469	-2.08935	5e-05	#N/A	#N/A	#N/A	#N/A	GT8 a-glycosyltransferases
OPB40808	T4742_S00001.889	7.92136	1.93042	-2.03683	5e-05	#N/A	#N/A	#N/A	#N/A	21.6406	107.207	2.30859	5e-05	proteophosphoglycan PPG4
OPB40753	T4742_S00001.834	1.94401	0.474054	-2.03591	0.01745	#N/A	#N/A	#N/A	#N/A	#N/A	#N/A	#N/A	#N/A	AB hydrolase
OPB42082	T4742_S00004.184	876.804	213.854	-2.03563	5e-05	#N/A	#N/A	#N/A	#N/A	#N/A	#N/A	#N/A	#N/A	arginosucci#N/Ate synthetase
OPB46769	T4742_S00009.211	19.7987	4.83548	-2.03367	5e-05	#N/A	#N/A	#N/A	#N/A	#N/A	#N/A	#N/A	#N/A	R#N/A 3'-termi#N/Al phosphate cyclase
OPB37059	T4742_S00005.86	356.704	87.4631	-2.02798	5e-05	#N/A	#N/A	#N/A	#N/A	#N/A	#N/A	#N/A	#N/A	GH17 glucan 1,3-β-glucosidase
OPB40912	T4742_S00001.993	25.3636	6.23201	-2.02499	5e-05	#N/A	#N/A	#N/A	#N/A	#N/A	#N/A	#N/A	#N/A	unknown protein
OPB44016	T4742_S00003.287	136.078	33.4678	-2.02359	5e-05	#N/A	#N/A	#N/A	#N/A	#N/A	#N/A	#N/A	#N/A	Homoserine ki#N/Ase
OPB44355	T4742_S00003.626	392.945	96.7035	-2.02269	5e-05	#N/A	#N/A	#N/A	#N/A	#N/A	#N/A	#N/A	#N/A	unknown protein
OPB38730	T4742_S00002.779	308.476	76.299	-2.01542	5e-05	#N/A	#N/A	#N/A	#N/A	#N/A	#N/A	#N/A	#N/A	D-galacturonic acid reductase
OPB45645	T4742_S00010.556	61.4594	15.2096	-2.01465	0.0003	#N/A	#N/A	#N/A	#N/A	#N/A	#N/A	#N/A	#N/A	unknown protein
OPB45634	T4742_S00010.545	14.3709	3.56442	-2.01141	5e-05	#N/A	#N/A	#N/A	#N/A	52.5375	310.894	2.56501	5e-05	peptidase A1, aspartyl protease
OPB41605	T4742_S00011.448	2433.16	605.753	-2.00603	5e-05	#N/A	#N/A	#N/A	#N/A	#N/A	#N/A	#N/A	#N/A	unknown protein
OPB37115	T4742_S00005.142	56.2953	14.0197	-2.00556	5e-05	#N/A	#N/A	#N/A	#N/A	#N/A	#N/A	#N/A	#N/A	R#N/A binding protein RNP24
OPB37144	T4742_S00005.171	14.3751	3.58262	-2.00449	5e-05	#N/A	#N/A	#N/A	#N/A	#N/A	#N/A	#N/A	#N/A	ribosomal protein S2 and tR#N/A/rR#N/A methyltransferase.
OPB43122	T4742_S00012.359	125.292	31.2314	-2.00423	5e-05	#N/A	#N/A	#N/A	#N/A	#N/A	#N/A	#N/A	#N/A	SSU processome component NO58
OPB41352	T4742_S00011.193	14.2265	3.55624	-2.00015	5e-05	#N/A	#N/A	#N/A	#N/A	#N/A	#N/A	#N/A	#N/A	orphan protein
OPB41139	T4742_S00020.163	662.864	2652.85	2.00076	5e-05	#N/A	#N/A	#N/A	#N/A	#N/A	#N/A	#N/A	#N/A	unknown protein
OPB37125	T4742_S00005.152	67.9894	272.377	2.00222	5e-05	#N/A	#N/A	#N/A	#N/A	11.2824	96.6372	3.0985	5e-05	C2H2 transcriptio#N/Al regulator
OPB39806	T4742_S00015.150	100.483	404.08	2.0077	5e-05	#N/A	#N/A	#N/A	#N/A	#N/A	#N/A	#N/A	#N/A	tetraspanin
OPB36826	T4742_S00007.544	17.0313	68.5213	2.00837	5e-05	#N/A	#N/A	#N/A	#N/A	11.6436	77.6855	2.73811	5e-05	MFS permease
OPB43863	T4742_S00003.134	2.30714	9.28335	2.00854	5e-05	#N/A	#N/A	#N/A	#N/A	#N/A	#N/A	#N/A	#N/A	unknown protein
OPB42501	T4742_S00004.603	3.1105	12.5206	2.00909	5e-05	#N/A	#N/A	#N/A	#N/A	#N/A	#N/A	#N/A	#N/A	ankyrin
OPB41167	T4742_S00011.7	0.404201	1.62927	2.01108	0.017	#N/A	#N/A	#N/A	#N/A	#N/A	#N/A	#N/A	#N/A	HSP30, putative
OPB40245	T4742_S00001.324	82.4474	332.428	2.0115	5e-05	#N/A	#N/A	#N/A	#N/A	#N/A	#N/A	#N/A	#N/A	unknown protein
OPB44591	T4742_S00003.863	7.93614	32.0788	2.01511	5e-05	#N/A	#N/A	#N/A	#N/A	6.97662	62.2453	3.15736	5e-05	3-oxoadipate enol-lacto#N/Ase 2 [
OPB37289	T4742_S00005.316	1.97274	7.97596	2.01546	5e-05	#N/A	#N/A	#N/A	#N/A	1.38875	16.5605	3.57589	5e-05	MFS permease
OPB40660	T4742_S00001.740	9.0519	36.6172	2.01623	5e-05	#N/A	#N/A	#N/A	#N/A	#N/A	#N/A	#N/A	#N/A	Zn2Cys6 transcriptio#N/Al regulator
OPB35992	T4742_S00023.27	1.98138	8.02465	2.01793	5e-05	2.79355	11.2698	2.01229	5e-05	#N/A	#N/A	#N/A	#N/A	unknown protein
OPB38323	T4742_S00002.371	18.2338	73.9014	2.01899	5e-05	#N/A	#N/A	#N/A	#N/A	#N/A	#N/A	#N/A	#N/A	unknown protein
OPB46797	T4742_S00009.239	23.0211	93.5937	2.02346	5e-05	#N/A	#N/A	#N/A	#N/A	#N/A	#N/A	#N/A	#N/A	Zn2Cys6 transcriptio#N/Al regulator
OPB37803	T4742_S00017.70	11.7438	47.7615	2.02395	5e-05	#N/A	#N/A	#N/A	#N/A	3.08411	33.7099	3.45024	5e-05	orphan protein
OPB41640	T4742_S00011.483	12.1294	49.3971	2.02591	5e-05	#N/A	#N/A	#N/A	#N/A	#N/A	#N/A	#N/A	#N/A	unknown protein
OPB47111	T4742_S00009.553	0.416768	1.69921	2.02755	0.00045	#N/A	#N/A	#N/A	#N/A	#N/A	#N/A	#N/A	#N/A	AAA+-type ATPase
OPB46728	T4742_S00009.170	0.404202	1.64864	2.02813	0.0001	#N/A	#N/A	#N/A	#N/A	#N/A	#N/A	#N/A	#N/A	D-xylulose 5-phosphate/D-fructose 6-phosphate phosphoketolase
OPB44820	T4742_S00013.125	11.53	47.0702	2.02942	5e-05	#N/A	#N/A	#N/A	#N/A	#N/A	#N/A	#N/A	#N/A	SSCP
OPB37327	T4742_S00005.354	81.9181	334.611	2.03023	5e-05	#N/A	#N/A	#N/A	#N/A	107.915	458.892	2.08826	5e-05	unknown protein
OPB41279	T4742_S00011.120	3.55025	14.5107	2.03112	5e-05	#N/A	#N/A	#N/A	#N/A	#N/A	#N/A	#N/A	#N/A	orphan protein
OPB43724	T4742_S00016.244	126.377	516.641	2.03143	5e-05	#N/A	#N/A	#N/A	#N/A	#N/A	#N/A	#N/A	#N/A	orphan protein
OPB43582	T4742_S00016.102	14.2787	58.3969	2.03203	5e-05	#N/A	#N/A	#N/A	#N/A	#N/A	#N/A	#N/A	#N/A	Gamma-glutamyl transpeptidase
OPB43259	T4742_S00022.63	26.9174	110.231	2.03392	5e-05	#N/A	#N/A	#N/A	#N/A	#N/A	#N/A	#N/A	#N/A	ubiquitin carboxyl-termi#N/Al hydrolase
OPB40005	T4742_S00001.84	4.58491	18.7969	2.03553	5e-05	#N/A	#N/A	#N/A	#N/A	#N/A	#N/A	#N/A	#N/A	Asparagi#N/Ase
OPB40822	T4742_S00001.903	0.355857	1.45898	2.03559	0.0213	#N/A	#N/A	#N/A	#N/A	#N/A	#N/A	#N/A	#N/A	unknown protein
OPB40273	T4742_S00001.352	1.74855	7.17134	2.03609	5e-05	#N/A	#N/A	#N/A	#N/A	4.83681	24.2172	2.32391	5e-05	indoleamine 2,3-dioxyge#N/Ase
OPB36411	T4742_S00007.128	6.56088	27.034	2.04281	5e-05	#N/A	#N/A	#N/A	#N/A	13.5428	56.5959	2.06317	5e-05	C2H2 transcriptio#N/Al regulator
OPB39959	T4742_S00001.38	855.186	3525.52	2.04352	5e-05	#N/A	#N/A	#N/A	#N/A	619.077	2971.88	2.26318	5e-05	cytochrome P450 monooxyge#N/Ase
OPB38898	T4742_S00002.947	0.553679	2.28702	2.04635	5e-05	#N/A	#N/A	#N/A	#N/A	#N/A	#N/A	#N/A	#N/A	unknown protein
OPB40547	T4742_S00001.626	1.277	5.27588	2.04665	5e-05	#N/A	#N/A	#N/A	#N/A	#N/A	#N/A	#N/A	#N/A	Zn2Cys6 transcriptio#N/Al regulator
OPB43232	T4742_S00022.35	1.516	6.27031	2.04827	5e-05	#N/A	#N/A	#N/A	#N/A	#N/A	#N/A	#N/A	#N/A	unknown protein
OPB36108	T4742_S00021.24	7.90266	32.7554	2.05132	5e-05	#N/A	#N/A	#N/A	#N/A	#N/A	#N/A	#N/A	#N/A	transglutami#N/Ase
OPB46234	T4742_S00008.301	1.08632	4.51111	2.05404	5e-05	#N/A	#N/A	#N/A	#N/A	#N/A	#N/A	#N/A	#N/A	glutathione S-transferase Gst3
OPB42620	T4742_S00004.724	0.769059	3.19458	2.05446	0.0002	#N/A	#N/A	#N/A	#N/A	#N/A	#N/A	#N/A	#N/A	2-oxoglutarate-dependent ethylene/succi#N/Ate-forming enzyme, putative
OPB47164	T4742_S00009.606	8.35994	34.7384	2.05497	5e-05	#N/A	#N/A	#N/A	#N/A	#N/A	#N/A	#N/A	#N/A	unknown protein
OPB38031	T4742_S00002.78	1.97457	8.21633	2.05696	5e-05	#N/A	#N/A	#N/A	#N/A	17.4918	2.56531	-2.76948	5e-05	MFS permease
OPB46943	T4742_S00009.385	252.454	1051.15	2.05787	5e-05	#N/A	#N/A	#N/A	#N/A	#N/A	#N/A	#N/A	#N/A	short chain dehydroge#N/Ase/reductase
OPB46138	T4742_S00008.205	4.81717	20.0706	2.05882	5e-05	#N/A	#N/A	#N/A	#N/A	#N/A	#N/A	#N/A	#N/A	unknown protein
OPB38682	T4742_S00002.731	0.74438	3.10712	2.06147	0.0012	#N/A	#N/A	#N/A	#N/A	#N/A	#N/A	#N/A	#N/A	short chain dehydroge#N/Ase/reductase
OPB38065	T4742_S00002.112	3.29542	13.7756	2.06358	5e-05	#N/A	#N/A	#N/A	#N/A	4.03181	16.9775	2.07412	5e-05	unknown protein
OPB40865	T4742_S00001.946	0.946959	3.9666	2.06653	5e-05	#N/A	#N/A	#N/A	#N/A	#N/A	#N/A	#N/A	#N/A	unknown protein
OPB45175	T4742_S00010.82	0.302205	1.26613	2.06683	5e-05	#N/A	#N/A	#N/A	#N/A	#N/A	#N/A	#N/A	#N/A	orphan protein
OPB37708	T4742_S00005.736	0.828673	3.47812	2.06943	5e-05	#N/A	#N/A	#N/A	#N/A	#N/A	#N/A	#N/A	#N/A	Zn2Cys6 transcriptio#N/Al regulator
OPB42878	T4742_S00012.115	1.07815	4.52979	2.07089	0.00055	#N/A	#N/A	#N/A	#N/A	1.50156	7.9376	2.40224	0.0003	efflux pump antibiotic resistance protein
OPB46555	T4742_S00008.622	14.389	60.5753	2.07376	5e-05	#N/A	#N/A	#N/A	#N/A	#N/A	#N/A	#N/A	#N/A	short-chain dehydroge#N/Ase/reductase
OPB46441	T4742_S00008.508	1.98187	8.34575	2.07418	5e-05	#N/A	#N/A	#N/A	#N/A	9.44574	228.222	4.59463	5e-05	paptidase S8, subtilisin
OPB44924	T4742_S00013.229	10.9564	46.1454	2.07441	5e-05	1.8295	11.2039	2.61448	0.0033	#N/A	#N/A	#N/A	#N/A	orphan protein
OPB42673	T4742_S00004.778	2.50859	10.5806	2.07647	5e-05	#N/A	#N/A	#N/A	#N/A	#N/A	#N/A	#N/A	#N/A	AAA+-type ATPase
OPB36892	T4742_S00007.610	0.302175	1.27514	2.07721	0.0155	#N/A	#N/A	#N/A	#N/A	#N/A	#N/A	#N/A	#N/A	unknown protein
OPB41781	T4742_S00018.104	12.9225	54.5909	2.07877	5e-05	#N/A	#N/A	#N/A	#N/A	#N/A	#N/A	#N/A	#N/A	unknown protein
OPB44598	T4742_S00003.870	48.0896	203.239	2.07938	5e-05	#N/A	#N/A	#N/A	#N/A	#N/A	#N/A	#N/A	#N/A	AAA+-type ATPase
OPB42719	T4742_S00004.825	15.7744	66.687	2.07982	5e-05	#N/A	#N/A	#N/A	#N/A	#N/A	#N/A	#N/A	#N/A	unknown protein
OPB36070	T4742_S00024.31	0.456297	1.93429	2.08376	0.00065	0.402804	1.77772	2.14187	0.0038	#N/A	#N/A	#N/A	#N/A	MFS permease
OPB43668	T4742_S00016.188	3.71743	15.7767	2.08542	5e-05	#N/A	#N/A	#N/A	#N/A	#N/A	#N/A	#N/A	#N/A	bHLH transcriptio#N/Al regulator
OPB40340	T4742_S00001.419	694.241	2955.39	2.08984	5e-05	#N/A	#N/A	#N/A	#N/A	#N/A	#N/A	#N/A	#N/A	oligopeptide transporter, OPT family
OPB45856	T4742_S00014.191	0.377786	1.6096	2.09106	0.00075	#N/A	#N/A	#N/A	#N/A	#N/A	#N/A	#N/A	#N/A	CE1-feruloyl esterase
OPB45542	T4742_S00010.453	1.41279	6.03258	2.09423	5e-05	#N/A	#N/A	#N/A	#N/A	#N/A	#N/A	#N/A	#N/A	Zn2Cys6 transcriptio#N/Al regulator
OPB35967	T4742_S00023.2	2.54385	10.865	2.0946	5e-05	#N/A	#N/A	#N/A	#N/A	#N/A	#N/A	#N/A	#N/A	short-chain dehydroge#N/Ase/reductase
OPB45461	T4742_S00010.372	0.380131	1.62697	2.09762	0.01265	21.332	3.05399	-2.80425	5e-05	#N/A	#N/A	#N/A	#N/A	orphan protein
OPB36573	T4742_S00007.290	22.499	96.3232	2.09802	5e-05	#N/A	#N/A	#N/A	#N/A	27.689	153.808	2.47374	5e-05	fumarylacetoacetate hydrolase
OPB38660	T4742_S00002.709	89.6431	384.78	2.10177	5e-05	#N/A	#N/A	#N/A	#N/A	#N/A	#N/A	#N/A	#N/A	unknown protein
OPB45314	T4742_S00010.225	0.682151	2.93037	2.10292	0.0035	#N/A	#N/A	#N/A	#N/A	#N/A	#N/A	#N/A	#N/A	N-acetylglucosaminyltransferase
OPB45488	T4742_S00010.399	3.15609	13.5617	2.10332	5e-05	2.37836	11.1422	2.228	5e-05	#N/A	#N/A	#N/A	#N/A	copper amine oxidase
OPB38870	T4742_S00002.919	13.2401	57.1147	2.10895	5e-05	#N/A	#N/A	#N/A	#N/A	#N/A	#N/A	#N/A	#N/A	FAD-dependent oxidoreductase
OPB36782	T4742_S00007.500	10.5287	45.4335	2.10943	5e-05	#N/A	#N/A	#N/A	#N/A	#N/A	#N/A	#N/A	#N/A	amino acid permease
OPB41254	T4742_S00011.95	338.111	1459.75	2.11015	5e-05	#N/A	#N/A	#N/A	#N/A	#N/A	#N/A	#N/A	#N/A	Aldehyde dehydroge#N/Ase
OPB43521	T4742_S00016.41	42.5036	183.534	2.11039	5e-05	#N/A	#N/A	#N/A	#N/A	#N/A	#N/A	#N/A	#N/A	MFS permease
OPB46124	T4742_S00008.191	0.497825	2.15252	2.11232	5e-05	#N/A	#N/A	#N/A	#N/A	#N/A	#N/A	#N/A	#N/A	ABC multidrug transporter
OPB47132	T4742_S00009.574	0.75435	3.26296	2.11287	5e-05	#N/A	#N/A	#N/A	#N/A	#N/A	#N/A	#N/A	#N/A	unknown protein
OPB46127	T4742_S00008.194	0.620227	2.68453	2.1138	0.00155	#N/A	#N/A	#N/A	#N/A	#N/A	#N/A	#N/A	#N/A	thioredoxin reductase
OPB39150	T4742_S00006.210	7.20045	31.1891	2.11488	5e-05	#N/A	#N/A	#N/A	#N/A	4.53332	29.1386	2.68429	5e-05	HET domain protein
OPB45829	T4742_S00014.164	9.70409	42.1349	2.11835	5e-05	#N/A	#N/A	#N/A	#N/A	8.79135	79.4849	3.17652	5e-05	amidase
OPB41255	T4742_S00011.96	119.844	520.473	2.11866	5e-05	#N/A	#N/A	#N/A	#N/A	#N/A	#N/A	#N/A	#N/A	Amidase
OPB45097	T4742_S00010.4	1.32761	5.76577	2.11868	5e-05	#N/A	#N/A	#N/A	#N/A	#N/A	#N/A	#N/A	#N/A	unknown protein
OPB44545	T4742_S00003.817	29.3899	127.641	2.1187	5e-05	#N/A	#N/A	#N/A	#N/A	#N/A	#N/A	#N/A	#N/A	PTH11-like receptor
OPB38262	T4742_S00002.309	234.24	1017.46	2.11892	5e-05	#N/A	#N/A	#N/A	#N/A	#N/A	#N/A	#N/A	#N/A	unknown protein
OPB40618	T4742_S00001.698	5.0468	21.9275	2.1193	5e-05	#N/A	#N/A	#N/A	#N/A	#N/A	#N/A	#N/A	#N/A	unknown protein
OPB37148	T4742_S00005.175	1.86893	8.13193	2.12138	5e-05	#N/A	#N/A	#N/A	#N/A	#N/A	#N/A	#N/A	#N/A	Zn2Cys6 transcriptio#N/Al regulator
OPB40615	T4742_S00001.695	23.9623	104.578	2.12574	5e-05	#N/A	#N/A	#N/A	#N/A	#N/A	#N/A	#N/A	#N/A	Aldehyde dehydroge#N/Ase
OPB40525	T4742_S00001.604	1.34184	5.86896	2.12889	0.0019	#N/A	#N/A	#N/A	#N/A	#N/A	#N/A	#N/A	#N/A	unknown protein
OPB46412	T4742_S00008.479	0.379184	1.66061	2.13075	0.00145	#N/A	#N/A	#N/A	#N/A	#N/A	#N/A	#N/A	#N/A	amino acid permease
OPB46669	T4742_S00009.111	2.04328	8.95723	2.13216	5e-05	#N/A	#N/A	#N/A	#N/A	0.237215	5.57331	4.55427	0.0026	ankyrin
OPB43738	T4742_S00003.9	85.8717	376.476	2.13231	5e-05	#N/A	#N/A	#N/A	#N/A	#N/A	#N/A	#N/A	#N/A	transketolase-like protein
OPB40505	T4742_S00001.584	165.818	727.67	2.13368	5e-05	#N/A	#N/A	#N/A	#N/A	#N/A	#N/A	#N/A	#N/A	CBM50/LysM
OPB46129	T4742_S00008.196	9.00106	39.5473	2.13541	5e-05	#N/A	#N/A	#N/A	#N/A	#N/A	#N/A	#N/A	#N/A	GH109 α-N-acetylgalactosaminidase
OPB46529	T4742_S00008.596	4.23183	18.6087	2.13663	5e-05	#N/A	#N/A	#N/A	#N/A	#N/A	#N/A	#N/A	#N/A	unknown protein
OPB46364	T4742_S00008.431	2.3881	10.5024	2.13679	5e-05	#N/A	#N/A	#N/A	#N/A	#N/A	#N/A	#N/A	#N/A	Zn2Cys6 transcriptio#N/Al regulator
OPB43589	T4742_S00016.109	260.846	1148.04	2.1379	5e-05	#N/A	#N/A	#N/A	#N/A	756.978	3031.68	2.0018	5e-05	alcohol dehydroge#N/Ase
OPB43416	T4742_S00019.149	8.21502	36.1796	2.13884	5e-05	#N/A	#N/A	#N/A	#N/A	#N/A	#N/A	#N/A	#N/A	unknown protein
OPB36785	T4742_S00007.503	9.40196	41.4246	2.13946	5e-05	#N/A	#N/A	#N/A	#N/A	19.1891	118.378	2.62504	5e-05	orphan protein
OPB44587	T4742_S00003.859	7.42587	32.7379	2.14033	5e-05	#N/A	#N/A	#N/A	#N/A	#N/A	#N/A	#N/A	#N/A	Zinc-dependent alcohol dehydroge#N/Ase
OPB42951	T4742_S00012.188	143.907	634.548	2.14059	5e-05	#N/A	#N/A	#N/A	#N/A	#N/A	#N/A	#N/A	#N/A	unknown protein
OPB37616	T4742_S00005.643	61.8847	273.268	2.14266	5e-05	#N/A	#N/A	#N/A	#N/A	#N/A	#N/A	#N/A	#N/A	Bzip family transcription factor
OPB45434	T4742_S00010.345	0.410542	1.8136	2.14325	0.0001	14.3534	0.752392	-4.25376	5e-05	0.52903	14.5755	4.78405	5e-05	Protein ki#N/Ase
OPB35943	T4742_S00025.16	9.61024	42.5248	2.14566	5e-05	#N/A	#N/A	#N/A	#N/A	#N/A	#N/A	#N/A	#N/A	unknown protein
OPB45230	T4742_S00010.139	10.8379	47.9728	2.14613	5e-05	#N/A	#N/A	#N/A	#N/A	7.09252	87.4355	3.62385	5e-05	cytochrome P450 monooxyge#N/Ase
OPB40407	T4742_S00001.486	1.00165	4.44664	2.15034	0.00015	#N/A	#N/A	#N/A	#N/A	#N/A	#N/A	#N/A	#N/A	unknown protein
OPB43638	T4742_S00016.158	3.03966	13.5026	2.15126	5e-05	#N/A	#N/A	#N/A	#N/A	2.23631	12.1083	2.4368	5e-05	D-lactate dehydroge#N/Ase
OPB47037	T4742_S00009.479	0.266639	1.18711	2.1545	0.00035	#N/A	#N/A	#N/A	#N/A	#N/A	#N/A	#N/A	#N/A	Regulation of HR towards crossover
OPB42335	T4742_S00004.437	0.439014	1.95475	2.15464	0.00085	#N/A	#N/A	#N/A	#N/A	0.525114	6.75401	3.68504	0.00015	MFS permease
OPB41895	T4742_S00018.218	0.55831	2.48947	2.1567	0.00015	#N/A	#N/A	#N/A	#N/A	0.571378	2.92105	2.35397	0.0011	2-ketoglutarate-FeII-dioxige#N/Ase
OPB40077	T4742_S00001.156	235.844	1054.01	2.15998	5e-05	#N/A	#N/A	#N/A	#N/A	#N/A	#N/A	#N/A	#N/A	unknown protein
OPB46635	T4742_S00009.77	1.09529	4.89726	2.16066	0.00045	#N/A	#N/A	#N/A	#N/A	#N/A	#N/A	#N/A	#N/A	orphan protein
OPB38564	T4742_S00002.613	6.43448	28.8681	2.16558	5e-05	#N/A	#N/A	#N/A	#N/A	1.71603	11.6547	2.76377	5e-05	HET domain protein
OPB38851	T4742_S00002.900	0.306264	1.37831	2.17006	0.01905	#N/A	#N/A	#N/A	#N/A	#N/A	#N/A	#N/A	#N/A	orphan protein
OPB43773	T4742_S00003.44	2.81795	12.6887	2.17082	5e-05	#N/A	#N/A	#N/A	#N/A	#N/A	#N/A	#N/A	#N/A	MFS permease
OPB39023	T4742_S00006.82	11.5486	52.0919	2.17334	5e-05	#N/A	#N/A	#N/A	#N/A	#N/A	#N/A	#N/A	#N/A	unknown protein
OPB40923	T4742_S00001.1004	9.85852	44.482	2.17378	5e-05	#N/A	#N/A	#N/A	#N/A	#N/A	#N/A	#N/A	#N/A	orphan protein
OPB45538	T4742_S00010.449	0.652633	2.94497	2.17391	0.00025	#N/A	#N/A	#N/A	#N/A	#N/A	#N/A	#N/A	#N/A	GH71 alpha-1,3-gluca#N/Ase/muta#N/Ase
OPB42095	T4742_S00004.197	2.8727	12.9716	2.17488	5e-05	#N/A	#N/A	#N/A	#N/A	#N/A	#N/A	#N/A	#N/A	unknown protein
OPB38158	T4742_S00002.205	3.45628	15.6469	2.17858	5e-05	#N/A	#N/A	#N/A	#N/A	#N/A	#N/A	#N/A	#N/A	blue light inducible protein BLI-3
OPB37779	T4742_S00017.46	97.7503	442.782	2.17942	5e-05	#N/A	#N/A	#N/A	#N/A	57.8808	668.472	3.52971	5e-05	PTH11-like receptor
OPB45591	T4742_S00010.502	87.0558	394.942	2.18163	5e-05	#N/A	#N/A	#N/A	#N/A	28.6719	210.053	2.87304	5e-05	AA3_3 Alcohol oxidase
OPB38251	T4742_S00002.298	20.7804	94.457	2.18443	5e-05	#N/A	#N/A	#N/A	#N/A	#N/A	#N/A	#N/A	#N/A	unknown protein
OPB47138	T4742_S00009.580	0.625896	2.84576	2.18482	0.00075	38.7252	5.00777	-2.95103	5e-05	0.410333	5.55863	3.75986	0.04415	Zinc-dependent alcohol dehydroge#N/Ase
OPB42087	T4742_S00004.189	6.51553	29.6559	2.18637	5e-05	#N/A	#N/A	#N/A	#N/A	#N/A	#N/A	#N/A	#N/A	MFS permease
OPB46980	T4742_S00009.422	1.29733	5.90587	2.1866	5e-05	#N/A	#N/A	#N/A	#N/A	#N/A	#N/A	#N/A	#N/A	GPCR, secretin like
OPB40560	T4742_S00001.639	1.81067	8.2601	2.18964	0.0001	#N/A	#N/A	#N/A	#N/A	#N/A	#N/A	#N/A	#N/A	unknown protein
OPB43890	T4742_S00003.161	4.9774	22.7861	2.19469	5e-05	#N/A	#N/A	#N/A	#N/A	#N/A	#N/A	#N/A	#N/A	unknown protein
OPB40428	T4742_S00001.507	16.1845	74.1513	2.19585	5e-05	#N/A	#N/A	#N/A	#N/A	#N/A	#N/A	#N/A	#N/A	Amidase
OPB39409	T4742_S00006.469	88.891	407.494	2.19667	5e-05	#N/A	#N/A	#N/A	#N/A	19.3569	141.422	2.86908	5e-05	unknown protein
OPB37572	T4742_S00005.599	7.43796	34.1411	2.19853	5e-05	#N/A	#N/A	#N/A	#N/A	0.647841	7.76441	3.58316	5e-05	orphan protein
OPB46503	T4742_S00008.570	16.4394	75.4852	2.19903	5e-05	#N/A	#N/A	#N/A	#N/A	#N/A	#N/A	#N/A	#N/A	MFS permease
OPB41086	T4742_S00020.110	1.66642	7.68495	2.20528	5e-05	#N/A	#N/A	#N/A	#N/A	#N/A	#N/A	#N/A	#N/A	orphan protein
OPB41117	T4742_S00020.141	0.976434	4.50449	2.20577	5e-05	#N/A	#N/A	#N/A	#N/A	#N/A	#N/A	#N/A	#N/A	Zn2Cys6 transcriptio#N/Al regulator
OPB39256	T4742_S00006.316	35.4695	163.733	2.2067	5e-05	56.0116	253.338	2.17727	5e-05	#N/A	#N/A	#N/A	#N/A	unknown protein
OPB38481	T4742_S00002.529	294.348	1361.85	2.20998	5e-05	#N/A	#N/A	#N/A	#N/A	#N/A	#N/A	#N/A	#N/A	unknown protein
OPB38051	T4742_S00002.98	0.268145	1.24988	2.2207	0.0077	#N/A	#N/A	#N/A	#N/A	#N/A	#N/A	#N/A	#N/A	MFS permease
OPB36709	T4742_S00007.427	14.2973	66.6509	2.22088	5e-05	#N/A	#N/A	#N/A	#N/A	19.1377	116.498	2.60581	5e-05	cytochrome P450 monooxyge#N/Ase
OPB45098	T4742_S00010.5	37.3548	174.441	2.22338	5e-05	#N/A	#N/A	#N/A	#N/A	#N/A	#N/A	#N/A	#N/A	Short-chain dehydroge#N/Ase/reductase
OPB39860	T4742_S00015.204	48.6252	227.094	2.22351	5e-05	#N/A	#N/A	#N/A	#N/A	#N/A	#N/A	#N/A	#N/A	Methyltransferase
OPB38882	T4742_S00002.931	1.00046	4.68264	2.22666	5e-05	#N/A	#N/A	#N/A	#N/A	#N/A	#N/A	#N/A	#N/A	unknown protein
OPB40722	T4742_S00001.802	3.0831	14.4323	2.22685	5e-05	#N/A	#N/A	#N/A	#N/A	#N/A	#N/A	#N/A	#N/A	fumarylacetoacetate hydrolase
OPB44747	T4742_S00013.52	0.357339	1.67289	2.22698	0.0043	#N/A	#N/A	#N/A	#N/A	#N/A	#N/A	#N/A	#N/A	orphan protein
OPB39451	T4742_S00006.511	699.665	3277.9	2.22804	5e-05	#N/A	#N/A	#N/A	#N/A	#N/A	#N/A	#N/A	#N/A	unknown protein
OPB40848	T4742_S00001.929	0.792712	3.71523	2.22858	5e-05	#N/A	#N/A	#N/A	#N/A	#N/A	#N/A	#N/A	#N/A	GH79 ß-glucuronidase
OPB40322	T4742_S00001.401	4.51304	21.1704	2.22988	5e-05	#N/A	#N/A	#N/A	#N/A	1.58063	10.6166	2.74775	5e-05	zinc-dependent alcohol dehydroge#N/Ase
OPB40918	T4742_S00001.999	10.3848	48.7536	2.23104	0.0013	7.38222	86.1759	3.54516	0.00145	134.092	611.495	2.18912	0.0003	SSCRP
OPB47104	T4742_S00009.546	2.60115	12.2263	2.23277	5e-05	6.07812	59.7078	3.29622	5e-05	#N/A	#N/A	#N/A	#N/A	unknown protein
OPB37783	T4742_S00017.50	314.029	1478.18	2.23485	5e-05	#N/A	#N/A	#N/A	#N/A	76.3777	931.048	3.60763	5e-05	short chain dehydroge#N/Ase/reductase
OPB40675	T4742_S00001.755	1.20288	5.68049	2.23952	5e-05	#N/A	#N/A	#N/A	#N/A	2.53961	18.5569	2.86928	5e-05	NRPS
OPB45116	T4742_S00010.23	48.2736	227.975	2.23957	5e-05	#N/A	#N/A	#N/A	#N/A	#N/A	#N/A	#N/A	#N/A	SWI/SNF complex protein
OPB36300	T4742_S00007.17	1.26452	5.97558	2.24049	5e-05	#N/A	#N/A	#N/A	#N/A	#N/A	#N/A	#N/A	#N/A	orphan protein
OPB41223	T4742_S00011.64	0.48199	2.28335	2.24408	0.00015	#N/A	#N/A	#N/A	#N/A	#N/A	#N/A	#N/A	#N/A	amidase
OPB38585	T4742_S00002.634	93.8921	446.125	2.24837	5e-05	#N/A	#N/A	#N/A	#N/A	23.8086	150.262	2.65793	5e-05	unknown protein
OPB44550	T4742_S00003.822	1.24995	5.94165	2.24899	5e-05	#N/A	#N/A	#N/A	#N/A	#N/A	#N/A	#N/A	#N/A	unknown protein
OPB44007	T4742_S00003.278	20.6603	98.527	2.25366	5e-05	#N/A	#N/A	#N/A	#N/A	#N/A	#N/A	#N/A	#N/A	orphan protein
OPB44656	T4742_S00003.928	2.11176	10.0763	2.25445	5e-05	2.65734	12.1071	2.1878	5e-05	3.76339	102.69	4.77012	5e-05	unknown protein
OPB46656	T4742_S00009.98	1.69454	8.09526	2.25619	5e-05	#N/A	#N/A	#N/A	#N/A	1.54201	6.23587	2.01578	5e-05	ankyrin
OPB37682	T4742_S00005.709	0.643705	3.0847	2.26066	0.0267	#N/A	#N/A	#N/A	#N/A	#N/A	#N/A	#N/A	#N/A	sulfatase
OPB39966	T4742_S00001.45	1.37206	6.57685	2.26106	5e-05	#N/A	#N/A	#N/A	#N/A	#N/A	#N/A	#N/A	#N/A	glycerate dehydroge#N/Ase
OPB41356	T4742_S00011.197	0.304055	1.45761	2.26119	0.0176	0.472952	3.26722	2.7883	0.0333	#N/A	#N/A	#N/A	#N/A	carboxyphosphonoenolpyruvate mutase
OPB40706	T4742_S00001.786	0.754063	3.61581	2.26156	5e-05	#N/A	#N/A	#N/A	#N/A	#N/A	#N/A	#N/A	#N/A	unknown protein
OPB41587	T4742_S00011.430	4.90714	23.6019	2.26595	5e-05	#N/A	#N/A	#N/A	#N/A	#N/A	#N/A	#N/A	#N/A	GT69 α-1,3-mannosyltransferase CMT1
OPB43264	T4742_S00022.68	8.19374	39.4182	2.26627	5e-05	#N/A	#N/A	#N/A	#N/A	#N/A	#N/A	#N/A	#N/A	unknown protein
OPB38574	T4742_S00002.623	158.21	761.31	2.26664	5e-05	#N/A	#N/A	#N/A	#N/A	80.5319	423.64	2.3952	5e-05	unknown protein
OPB43889	T4742_S00003.160	3.16417	15.2436	2.26831	5e-05	#N/A	#N/A	#N/A	#N/A	#N/A	#N/A	#N/A	#N/A	Zn2Cys6 transcriptio#N/Al regulator
OPB45578	T4742_S00010.489	143.491	691.276	2.26831	5e-05	#N/A	#N/A	#N/A	#N/A	#N/A	#N/A	#N/A	#N/A	sarcosine oxidase
OPB36582	T4742_S00007.299	26.6233	128.315	2.26894	5e-05	#N/A	#N/A	#N/A	#N/A	#N/A	#N/A	#N/A	#N/A	phosphate transporter
OPB46015	T4742_S00008.81	0.281266	1.35613	2.26949	0.01315	#N/A	#N/A	#N/A	#N/A	#N/A	#N/A	#N/A	#N/A	PTH11-like receptor
OPB46860	T4742_S00009.302	4.29378	20.7131	2.27022	5e-05	#N/A	#N/A	#N/A	#N/A	#N/A	#N/A	#N/A	#N/A	unknown protein
OPB44542	T4742_S00003.814	0.468427	2.27199	2.27806	0.00205	#N/A	#N/A	#N/A	#N/A	#N/A	#N/A	#N/A	#N/A	peptidyl arginine deimi#N/Ase
OPB41190	T4742_S00011.30	0.446455	2.17263	2.28286	0.00435	0.461576	2.2632	2.29372	0.01065	#N/A	#N/A	#N/A	#N/A	AA9 cellulose-monooxyge#N/Ase, with CBM1 domain
OPB37901	T4742_S00017.168	117.887	574.555	2.28503	5e-05	#N/A	#N/A	#N/A	#N/A	52.69	314.336	2.57671	5e-05	GH 2ß-glycosidase
OPB38317	T4742_S00002.365	11.6121	56.6646	2.28681	5e-05	#N/A	#N/A	#N/A	#N/A	#N/A	#N/A	#N/A	#N/A	unknown protein
OPB45627	T4742_S00010.538	0.341701	1.66748	2.28686	0.0017	#N/A	#N/A	#N/A	#N/A	#N/A	#N/A	#N/A	#N/A	MFS permease
OPB40614	T4742_S00001.694	34.3028	167.635	2.28893	5e-05	#N/A	#N/A	#N/A	#N/A	#N/A	#N/A	#N/A	#N/A	AA3_2 GMC oxidoreductase
OPB47124	T4742_S00009.566	13.874	67.8579	2.29013	5e-05	#N/A	#N/A	#N/A	#N/A	#N/A	#N/A	#N/A	#N/A	unknown protein
OPB40859	T4742_S00001.940	20.413	99.9111	2.29116	5e-05	46.5128	216.088	2.21592	0.0001	#N/A	#N/A	#N/A	#N/A	unknown protein
OPB43561	T4742_S00016.81	5.18784	25.458	2.29492	5e-05	#N/A	#N/A	#N/A	#N/A	#N/A	#N/A	#N/A	#N/A	fructosamine ki#N/Ase
OPB44593	T4742_S00003.865	9.50466	46.6869	2.29631	5e-05	#N/A	#N/A	#N/A	#N/A	10.8681	198.496	4.19093	5e-05	catechol dioxige#N/Ase
OPB36178	T4742_S00021.96	28.0006	137.956	2.30068	5e-05	#N/A	#N/A	#N/A	#N/A	#N/A	#N/A	#N/A	#N/A	peptidase S35, alkaline serine protease sedolisin
OPB42070	T4742_S00004.172	1.73768	8.64107	2.31405	5e-05	#N/A	#N/A	#N/A	#N/A	3.62838	21.9434	2.59639	5e-05	ankyrin
OPB37585	T4742_S00005.612	2.69587	13.4249	2.31608	5e-05	#N/A	#N/A	#N/A	#N/A	#N/A	#N/A	#N/A	#N/A	short chain dehydroge#N/Ase/reductase
OPB40564	T4742_S00001.643	1.57773	7.85821	2.31635	5e-05	#N/A	#N/A	#N/A	#N/A	#N/A	#N/A	#N/A	#N/A	#N/AD dependent epimerase/dehydratase
OPB37027	T4742_S00005.54	2.56855	12.802	2.31734	5e-05	#N/A	#N/A	#N/A	#N/A	0.995675	5.01319	2.33198	5e-05	HET-E2C protein
OPB47103	T4742_S00009.545	2.72479	13.5918	2.31852	5e-05	7.99142	88.8526	3.47489	5e-05	#N/A	#N/A	#N/A	#N/A	HET domain protein
OPB41174	T4742_S00011.14	0.810713	4.04632	2.31935	5e-05	#N/A	#N/A	#N/A	#N/A	#N/A	#N/A	#N/A	#N/A	unknown protein
OPB43731	T4742_S00003.2	1.73779	8.71164	2.32569	5e-05	#N/A	#N/A	#N/A	#N/A	#N/A	#N/A	#N/A	#N/A	ABC transporter,multidrug resistance associated protein
OPB37780	T4742_S00017.47	111.515	559.177	2.32607	5e-05	#N/A	#N/A	#N/A	#N/A	112.3	708.211	2.65683	5e-05	cytochrome P450 monooxyge#N/Ase
OPB37203	T4742_S00005.230	1.76049	8.86015	2.33135	5e-05	#N/A	#N/A	#N/A	#N/A	#N/A	#N/A	#N/A	#N/A	unknown protein
OPB41522	T4742_S00011.365	191.091	961.836	2.33153	5e-05	#N/A	#N/A	#N/A	#N/A	#N/A	#N/A	#N/A	#N/A	unknown protein
OPB46634	T4742_S00009.76	0.830482	4.18946	2.33474	5e-05	#N/A	#N/A	#N/A	#N/A	#N/A	#N/A	#N/A	#N/A	#N/ACHT domain protein
OPB44740	T4742_S00013.45	21.3495	107.894	2.33734	5e-05	#N/A	#N/A	#N/A	#N/A	14.4093	104.182	2.85404	5e-05	half-sized ABC transporter
OPB41307	T4742_S00011.148	5.12309	25.8984	2.33778	5e-05	#N/A	#N/A	#N/A	#N/A	#N/A	#N/A	#N/A	#N/A	Zinc-dependent alcohol dehydroge#N/Ase
OPB38057	T4742_S00002.104	341.162	1730.57	2.34272	5e-05	#N/A	#N/A	#N/A	#N/A	205.876	1262.52	2.61645	5e-05	unknown protein
OPB46109	T4742_S00008.176	0.804498	4.08284	2.34341	0.00065	#N/A	#N/A	#N/A	#N/A	#N/A	#N/A	#N/A	#N/A	NmrA-like family protein
OPB41577	T4742_S00011.420	51.7573	262.706	2.34361	5e-05	#N/A	#N/A	#N/A	#N/A	#N/A	#N/A	#N/A	#N/A	unknown protein
OPB47119	T4742_S00009.561	5.18147	26.3186	2.34465	5e-05	#N/A	#N/A	#N/A	#N/A	#N/A	#N/A	#N/A	#N/A	unknown protein
OPB40306	T4742_S00001.385	7.56845	38.4447	2.34472	0.00215	194.383	13.515	-3.84627	5e-05	#N/A	#N/A	#N/A	#N/A	unknown protein
OPB43094	T4742_S00012.331	7.46279	37.9287	2.3455	5e-05	#N/A	#N/A	#N/A	#N/A	#N/A	#N/A	#N/A	#N/A	Zn2Cys6 transcriptio#N/Al regulator
OPB38654	T4742_S00002.703	1.68182	8.55388	2.34655	5e-05	#N/A	#N/A	#N/A	#N/A	#N/A	#N/A	#N/A	#N/A	aldehyde reductase (GliO)
OPB46445	T4742_S00008.512	17.1837	87.4096	2.34676	5e-05	#N/A	#N/A	#N/A	#N/A	#N/A	#N/A	#N/A	#N/A	unknown protein
OPB42748	T4742_S00004.854	1.23515	6.29911	2.35047	5e-05	#N/A	#N/A	#N/A	#N/A	#N/A	#N/A	#N/A	#N/A	Quinoprotein amine dehydroge#N/Ase beta chain-like
OPB38936	T4742_S00002.985	10.5493	53.869	2.35231	5e-05	#N/A	#N/A	#N/A	#N/A	3.68268	22.4289	2.60653	5e-05	unknown protein
OPB40669	T4742_S00001.749	0.70162	3.58859	2.35466	5e-05	1.14964	11.0614	3.26627	5e-05	1.35491	117.487	6.43816	5e-05	MFS permease
OPB38867	T4742_S00002.916	33.9903	174.134	2.35701	5e-05	#N/A	#N/A	#N/A	#N/A	15.4641	73.149	2.24192	5e-05	MFS permease
OPB37686	T4742_S00005.713	0.833587	4.28041	2.36034	0.00035	#N/A	#N/A	#N/A	#N/A	#N/A	#N/A	#N/A	#N/A	AB hydrolase
OPB38931	T4742_S00002.980	4.15898	21.3879	2.3625	5e-05	#N/A	#N/A	#N/A	#N/A	1.81617	7.84182	2.11029	0.0003	unknown protein
OPB46122	T4742_S00008.189	0.655166	3.37061	2.36308	0.00015	#N/A	#N/A	#N/A	#N/A	#N/A	#N/A	#N/A	#N/A	Zn2Cys6 transcriptio#N/Al regulator
OPB41392	T4742_S00011.234	16.9673	87.298	2.36319	5e-05	11.3872	86.5666	2.92639	5e-05	4.41138	41.4178	3.23095	5e-05	unknown protein
OPB42180	T4742_S00004.282	0.334037	1.71992	2.36426	0.0057	#N/A	#N/A	#N/A	#N/A	1.11431	12.5132	3.48923	5e-05	unknown protein
OPB37576	T4742_S00005.603	0.336896	1.73669	2.36597	0.01395	#N/A	#N/A	#N/A	#N/A	#N/A	#N/A	#N/A	#N/A	Glyoxalase/bleomycin resistance protein/dioxyge#N/Ase
OPB36869	T4742_S00007.587	5.2506	27.1025	2.36787	0.0001	#N/A	#N/A	#N/A	#N/A	#N/A	#N/A	#N/A	#N/A	orphan protein
OPB45144	T4742_S00010.51	21.8793	113.718	2.37782	5e-05	#N/A	#N/A	#N/A	#N/A	#N/A	#N/A	#N/A	#N/A	ATG1 autophagy protein
OPB39967	T4742_S00001.46	2.16741	11.2741	2.37897	5e-05	#N/A	#N/A	#N/A	#N/A	#N/A	#N/A	#N/A	#N/A	unknown protein
OPB44585	T4742_S00003.857	15.4983	80.6461	2.3795	5e-05	#N/A	#N/A	#N/A	#N/A	#N/A	#N/A	#N/A	#N/A	unknown protein
OPB43856	T4742_S00003.127	8.3265	43.3451	2.38008	5e-05	#N/A	#N/A	#N/A	#N/A	#N/A	#N/A	#N/A	#N/A	unknown protein
OPB43690	T4742_S00016.210	0.518683	2.70143	2.3808	0.002	#N/A	#N/A	#N/A	#N/A	#N/A	#N/A	#N/A	#N/A	4,5-dihydroxyphthalate decarboxylase
OPB39804	T4742_S00015.148	1.26895	6.60944	2.3809	5e-05	#N/A	#N/A	#N/A	#N/A	0.950274	127.7	7.0702	5e-05	FAD-monooxyge#N/Ase
OPB46023	T4742_S00008.89	10.4817	54.6792	2.38312	5e-05	#N/A	#N/A	#N/A	#N/A	#N/A	#N/A	#N/A	#N/A	cya#N/Amide hydratase
OPB43399	T4742_S00019.132	0.343964	1.79474	2.38344	0.0093	0.328944	1.66569	2.34021	0.0301	#N/A	#N/A	#N/A	#N/A	2-ketoglutarate-FeII-dioxige#N/Ase
OPB47027	T4742_S00009.469	0.316364	1.65248	2.38498	0.00045	#N/A	#N/A	#N/A	#N/A	#N/A	#N/A	#N/A	#N/A	Zn2Cys6 transcriptio#N/Al regulator
OPB35959	T4742_S00025.32	0.843062	4.4137	2.38828	5e-05	#N/A	#N/A	#N/A	#N/A	#N/A	#N/A	#N/A	#N/A	tR#N/A pseudouridine synthase.
OPB41384	T4742_S00011.225	9.70317	50.8546	2.38985	5e-05	#N/A	#N/A	#N/A	#N/A	#N/A	#N/A	#N/A	#N/A	unknown protein
OPB45858	T4742_S00014.193	1.89964	9.96332	2.3909	5e-05	#N/A	#N/A	#N/A	#N/A	1.14695	4.65144	2.01987	5e-05	GT 1 glycosyl transferase
OPB42742	T4742_S00004.848	0.762327	4.00137	2.39201	0.00345	#N/A	#N/A	#N/A	#N/A	#N/A	#N/A	#N/A	#N/A	unknown protein
OPB36286	T4742_S00007.3	3.10348	16.2986	2.39279	5e-05	#N/A	#N/A	#N/A	#N/A	#N/A	#N/A	#N/A	#N/A	orphan protein
OPB45826	T4742_S00014.161	2.19515	11.5321	2.39326	5e-05	#N/A	#N/A	#N/A	#N/A	3.38008	62.6089	4.21124	5e-05	cytochrome P450 monoounknown proteinge#N/Ase (trichothecene C-15 hydrounknown proteinlase)
OPB42824	T4742_S00012.61	2.78283	14.6501	2.39629	0.006	#N/A	#N/A	#N/A	#N/A	#N/A	#N/A	#N/A	#N/A	unknown protein
OPB39040	T4742_S00006.99	5.19222	27.3569	2.39748	5e-05	#N/A	#N/A	#N/A	#N/A	4.48647	18.27	2.02583	5e-05	hypothetical protein A0O28_0047450 [Trichoderma guizhouense]
OPB37281	T4742_S00005.308	3.30974	17.4474	2.39822	5e-05	#N/A	#N/A	#N/A	#N/A	#N/A	#N/A	#N/A	#N/A	unknown protein
OPB36228	T4742_S00021.146	0.882344	4.6531	2.39878	5e-05	#N/A	#N/A	#N/A	#N/A	#N/A	#N/A	#N/A	#N/A	unknown protein
OPB43887	T4742_S00003.158	4.85469	25.6323	2.40051	5e-05	#N/A	#N/A	#N/A	#N/A	#N/A	#N/A	#N/A	#N/A	unknown protein
OPB42840	T4742_S00012.77	5.69271	30.1505	2.40499	5e-05	#N/A	#N/A	#N/A	#N/A	2.93116	33.1934	3.50135	5e-05	MFS permease
OPB42255	T4742_S00004.357	46.863	248.477	2.40659	5e-05	#N/A	#N/A	#N/A	#N/A	#N/A	#N/A	#N/A	#N/A	unknown protein
OPB40631	T4742_S00001.711	2.11909	11.2441	2.40766	5e-05	#N/A	#N/A	#N/A	#N/A	#N/A	#N/A	#N/A	#N/A	2-ketoglutarate-FeII-dioxige#N/Ase
OPB44255	T4742_S00003.526	2.59208	13.7767	2.41004	5e-05	#N/A	#N/A	#N/A	#N/A	#N/A	#N/A	#N/A	#N/A	unknown protein
OPB46288	T4742_S00008.355	1.69584	9.01712	2.41067	5e-05	#N/A	#N/A	#N/A	#N/A	#N/A	#N/A	#N/A	#N/A	unknown protein
OPB40640	T4742_S00001.720	2.31773	12.349	2.41361	5e-05	#N/A	#N/A	#N/A	#N/A	#N/A	#N/A	#N/A	#N/A	glutathione-S-transferase
OPB44473	T4742_S00003.745	1.34301	7.16051	2.4146	5e-05	#N/A	#N/A	#N/A	#N/A	#N/A	#N/A	#N/A	#N/A	PKS
OPB46549	T4742_S00008.616	1.61154	8.59625	2.41527	5e-05	#N/A	#N/A	#N/A	#N/A	#N/A	#N/A	#N/A	#N/A	RHO, guanyl nucleotide exchange factor
OPB46671	T4742_S00009.113	2.20503	11.7925	2.419	5e-05	#N/A	#N/A	#N/A	#N/A	0.466623	5.18445	3.47386	0.0013	unknown protein
OPB38318	T4742_S00002.366	54.2494	290.203	2.41938	5e-05	#N/A	#N/A	#N/A	#N/A	#N/A	#N/A	#N/A	#N/A	unknown protein
OPB45783	T4742_S00014.118	1.28794	6.89254	2.41997	0.0012	0.60326	7.1117	3.55934	0.01875	0.988901	33.8852	5.09869	0.00795	unknown protein
OPB36087	T4742_S00021.3	4.49083	24.0897	2.42336	5e-05	#N/A	#N/A	#N/A	#N/A	3.77697	61.7453	4.03103	5e-05	beta-lactamase
OPB42666	T4742_S00004.771	35.5894	191.159	2.42526	5e-05	166.041	1355.89	3.02963	5e-05	#N/A	#N/A	#N/A	#N/A	ADP-ribosylglycohydrolase-like protein
OPB45989	T4742_S00008.55	3.76526	20.2739	2.4288	5e-05	#N/A	#N/A	#N/A	#N/A	#N/A	#N/A	#N/A	#N/A	arsenite methyltransferase
OPB44923	T4742_S00013.228	14.1684	76.4518	2.43187	5e-05	#N/A	#N/A	#N/A	#N/A	17.0057	245.933	3.85418	5e-05	#N/AD-dependent 15-hydroxyprostaglandin dehydroge#N/Ase
OPB46869	T4742_S00009.311	1.22518	6.62644	2.43525	5e-05	#N/A	#N/A	#N/A	#N/A	#N/A	#N/A	#N/A	#N/A	FAD-dependent oxidoreductase
OPB39963	T4742_S00001.42	6.51564	35.2412	2.43528	5e-05	#N/A	#N/A	#N/A	#N/A	#N/A	#N/A	#N/A	#N/A	ferric reductase
OPB39583	T4742_S00006.643	26.6661	144.462	2.43761	5e-05	#N/A	#N/A	#N/A	#N/A	#N/A	#N/A	#N/A	#N/A	PAP2 domain protein [Trichoderma guizhouense]
OPB46179	T4742_S00008.246	85.4953	463.857	2.43976	5e-05	#N/A	#N/A	#N/A	#N/A	#N/A	#N/A	#N/A	#N/A	esterase/lipase
OPB43266	T4742_S00022.70	0.736911	4.01	2.44404	0.0037	#N/A	#N/A	#N/A	#N/A	#N/A	#N/A	#N/A	#N/A	Unknown protein with ThiJ/PfpI domain
OPB47159	T4742_S00009.601	11.7263	63.8802	2.44562	5e-05	#N/A	#N/A	#N/A	#N/A	#N/A	#N/A	#N/A	#N/A	unknown protein
OPB43237	T4742_S00022.40	457.892	2495.51	2.44626	5e-05	#N/A	#N/A	#N/A	#N/A	#N/A	#N/A	#N/A	#N/A	unknown protein
OPB43968	T4742_S00003.239	172.015	938.986	2.44857	5e-05	#N/A	#N/A	#N/A	#N/A	#N/A	#N/A	#N/A	#N/A	amino acid permease
OPB45671	T4742_S00014.5	37.6851	205.87	2.44966	5e-05	#N/A	#N/A	#N/A	#N/A	#N/A	#N/A	#N/A	#N/A	unknown protein
OPB37174	T4742_S00005.201	25.5124	139.579	2.45181	5e-05	#N/A	#N/A	#N/A	#N/A	19.7893	334.839	4.08067	5e-05	unknown protein
OPB43774	T4742_S00003.45	2.99004	16.3679	2.45263	5e-05	#N/A	#N/A	#N/A	#N/A	#N/A	#N/A	#N/A	#N/A	unknown protein
OPB38024	T4742_S00002.71	29.415	161.825	2.45981	5e-05	#N/A	#N/A	#N/A	#N/A	#N/A	#N/A	#N/A	#N/A	orphan protein
OPB38226	T4742_S00002.273	3.7933	20.8718	2.46003	5e-05	#N/A	#N/A	#N/A	#N/A	#N/A	#N/A	#N/A	#N/A	unknown protein
OPB39486	T4742_S00006.546	0.506087	2.78586	2.46066	5e-05	#N/A	#N/A	#N/A	#N/A	#N/A	#N/A	#N/A	#N/A	orphan protein
OPB36113	T4742_S00021.29	0.356233	1.96138	2.46098	0.00415	#N/A	#N/A	#N/A	#N/A	#N/A	#N/A	#N/A	#N/A	FAD-dependent oxidoreductase
OPB38680	T4742_S00002.729	3.76084	20.7216	2.46201	5e-05	#N/A	#N/A	#N/A	#N/A	#N/A	#N/A	#N/A	#N/A	orphan protein
OPB43301	T4742_S00019.34	1.07927	5.95765	2.46469	5e-05	#N/A	#N/A	#N/A	#N/A	#N/A	#N/A	#N/A	#N/A	MFS permease
OPB39192	T4742_S00006.252	0.575729	3.17981	2.46548	0.00135	#N/A	#N/A	#N/A	#N/A	5.71932	54.9011	3.26292	5e-05	transcription initiation factor IID (TFIID-18)
OPB44186	T4742_S00003.457	1.59175	8.79583	2.46621	5e-05	#N/A	#N/A	#N/A	#N/A	#N/A	#N/A	#N/A	#N/A	unknown protein
OPB46670	T4742_S00009.112	0.957549	5.29529	2.46729	5e-05	#N/A	#N/A	#N/A	#N/A	0.248123	2.42212	3.28714	0.0046	nucleoside phosphorylase
OPB40935	T4742_S00001.1016	0.743485	4.1116	2.46732	0.0015	#N/A	#N/A	#N/A	#N/A	#N/A	#N/A	#N/A	#N/A	unknown protein
OPB38813	T4742_S00002.862	35.1351	194.568	2.46929	5e-05	#N/A	#N/A	#N/A	#N/A	#N/A	#N/A	#N/A	#N/A	unknown protein
OPB40413	T4742_S00001.492	0.646876	3.58616	2.47088	0.0001	#N/A	#N/A	#N/A	#N/A	#N/A	#N/A	#N/A	#N/A	Zn2Cys6 transcriptio#N/Al regulator
OPB39177	T4742_S00006.237	23.2696	129.76	2.47932	5e-05	#N/A	#N/A	#N/A	#N/A	#N/A	#N/A	#N/A	#N/A	ferric reductase
OPB37688	T4742_S00005.715	17.0498	95.3619	2.48366	5e-05	#N/A	#N/A	#N/A	#N/A	#N/A	#N/A	#N/A	#N/A	short chain dehydroge#N/Ase/reductase
OPB38700	T4742_S00002.749	1.23355	6.91234	2.48636	0.00015	#N/A	#N/A	#N/A	#N/A	#N/A	#N/A	#N/A	#N/A	unknown protein
OPB36873	T4742_S00007.591	1.23141	6.90167	2.48664	5e-05	#N/A	#N/A	#N/A	#N/A	#N/A	#N/A	#N/A	#N/A	ankyrin
OPB44027	T4742_S00003.298	5.2878	29.6565	2.48761	5e-05	#N/A	#N/A	#N/A	#N/A	#N/A	#N/A	#N/A	#N/A	beta-lactamase family protein, putative glyoxalase
OPB41982	T4742_S00004.84	0.246991	1.38582	2.48821	0.00285	#N/A	#N/A	#N/A	#N/A	#N/A	#N/A	#N/A	#N/A	unknown protein
OPB37936	T4742_S00017.203	0.4625	2.59639	2.48898	5e-05	#N/A	#N/A	#N/A	#N/A	#N/A	#N/A	#N/A	#N/A	Zn2Cys6 transcriptio#N/Al regulator
OPB38653	T4742_S00002.702	5.15543	28.9528	2.48954	5e-05	#N/A	#N/A	#N/A	#N/A	#N/A	#N/A	#N/A	#N/A	PTH11-like receptor
OPB36872	T4742_S00007.590	107.977	607.707	2.49265	5e-05	#N/A	#N/A	#N/A	#N/A	21.6888	105.635	2.28407	5e-05	orphan protein
OPB43066	T4742_S00012.303	65.0881	367.422	2.49697	5e-05	#N/A	#N/A	#N/A	#N/A	#N/A	#N/A	#N/A	#N/A	unknown protein with RTA1 domain, 7 TM responds to xenobiotic stimuli
OPB38309	T4742_S00002.356	25.5554	144.455	2.49892	5e-05	#N/A	#N/A	#N/A	#N/A	#N/A	#N/A	#N/A	#N/A	PTH11-like receptor
OPB40097	T4742_S00001.176	15.4566	87.4686	2.50055	5e-05	#N/A	#N/A	#N/A	#N/A	#N/A	#N/A	#N/A	#N/A	malic enzyme
OPB38092	T4742_S00002.139	18.493	104.768	2.50215	5e-05	43.7644	176.644	2.01302	5e-05	#N/A	#N/A	#N/A	#N/A	orphan protein
OPB37421	T4742_S00005.448	108.231	613.502	2.50295	5e-05	#N/A	#N/A	#N/A	#N/A	#N/A	#N/A	#N/A	#N/A	dihydroxacetione ki#N/Ase Dak1
OPB42937	T4742_S00012.174	13.0316	73.9158	2.50387	5e-05	#N/A	#N/A	#N/A	#N/A	#N/A	#N/A	#N/A	#N/A	unknown protein
OPB37632	T4742_S00005.659	18.4934	104.91	2.50407	5e-05	#N/A	#N/A	#N/A	#N/A	46.5077	212.815	2.19405	5e-05	unknown protein
OPB47110	T4742_S00009.552	23.5691	133.846	2.5056	5e-05	#N/A	#N/A	#N/A	#N/A	#N/A	#N/A	#N/A	#N/A	unknown protein
OPB41053	T4742_S00020.77	2.87265	16.3458	2.50846	5e-05	#N/A	#N/A	#N/A	#N/A	3.00379	23.8386	2.98845	5e-05	unknown protein
OPB41885	T4742_S00018.208	1.14649	6.53364	2.51066	0.0001	#N/A	#N/A	#N/A	#N/A	#N/A	#N/A	#N/A	#N/A	orphan protein
OPB45002	T4742_S00013.307	97.4349	556.185	2.51305	5e-05	#N/A	#N/A	#N/A	#N/A	#N/A	#N/A	#N/A	#N/A	unknown protein
OPB41886	T4742_S00018.209	0.821746	4.69834	2.51539	0.00025	#N/A	#N/A	#N/A	#N/A	#N/A	#N/A	#N/A	#N/A	zinc-dependent alcohol dehydroge#N/Ase
OPB41213	T4742_S00011.53	0.34646	1.99068	2.5225	0.00425	#N/A	#N/A	#N/A	#N/A	#N/A	#N/A	#N/A	#N/A	A/B-hydrolase
OPB36090	T4742_S00021.6	159.216	915.481	2.52354	5e-05	0.912984	35.4988	5.28104	5e-05	24.6234	242.768	3.30147	5e-05	SAM-dependent methyltransferase
OPB38278	T4742_S00002.325	2.07071	11.9321	2.52665	5e-05	#N/A	#N/A	#N/A	#N/A	#N/A	#N/A	#N/A	#N/A	unknown protein
OPB45903	T4742_S00014.239	2.84408	16.3896	2.52674	5e-05	3.4111	27.4809	3.01012	5e-05	#N/A	#N/A	#N/A	#N/A	unknown protein
OPB45870	T4742_S00014.205	1.15272	6.66172	2.53085	5e-05	0.381441	11.2799	4.88614	0.00025	2.44417	26.816	3.45568	5e-05	cytochrome P450 monooxyge#N/Ase
OPB41934	T4742_S00004.36	1.29286	7.48856	2.53412	5e-05	#N/A	#N/A	#N/A	#N/A	#N/A	#N/A	#N/A	#N/A	GH15 alpha-glycosidase
OPB36802	T4742_S00007.520	6.17957	35.8365	2.53585	5e-05	#N/A	#N/A	#N/A	#N/A	14.7328	59.482	2.01342	5e-05	orphan protein
OPB41801	T4742_S00018.124	11.1485	64.6825	2.53652	5e-05	#N/A	#N/A	#N/A	#N/A	5.74484	30.8065	2.4229	5e-05	unknown protein
OPB42035	T4742_S00004.137	10.1742	59.085	2.53788	5e-05	#N/A	#N/A	#N/A	#N/A	#N/A	#N/A	#N/A	#N/A	unknown protein
OPB46201	T4742_S00008.268	1.50568	8.74535	2.5381	5e-05	#N/A	#N/A	#N/A	#N/A	#N/A	#N/A	#N/A	#N/A	MFS permease
OPB37165	T4742_S00005.192	7.1271	41.4625	2.54042	5e-05	#N/A	#N/A	#N/A	#N/A	1.0449	47.557	5.50821	5e-05	unknown protein
OPB40899	T4742_S00001.980	1.09887	6.40801	2.54386	5e-05	#N/A	#N/A	#N/A	#N/A	#N/A	#N/A	#N/A	#N/A	unknown protein
OPB36548	T4742_S00007.265	27.1293	158.731	2.54866	5e-05	#N/A	#N/A	#N/A	#N/A	#N/A	#N/A	#N/A	#N/A	phosphoenolpyruvate carboxyki#N/Ase AcuF
OPB36460	T4742_S00007.177	2.33433	13.7128	2.55445	5e-05	#N/A	#N/A	#N/A	#N/A	1.99143	9.46087	2.24817	5e-05	ankyrin
OPB37257	T4742_S00005.284	6.10671	36.1751	2.56653	5e-05	#N/A	#N/A	#N/A	#N/A	5.71146	69.3778	3.60254	5e-05	acid sphingomyelin phosphodiesterase (probably vacuolar)
OPB45355	T4742_S00010.266	8.41597	49.902	2.5679	5e-05	18.5253	85.2121	2.20156	5e-05	#N/A	#N/A	#N/A	#N/A	unknown protein
OPB41549	T4742_S00011.392	2.2637	13.4559	2.57148	5e-05	#N/A	#N/A	#N/A	#N/A	#N/A	#N/A	#N/A	#N/A	unknown protein
OPB40755	T4742_S00001.836	0.239913	1.42707	2.57247	0.0036	#N/A	#N/A	#N/A	#N/A	0.834709	3.98725	2.25605	0.00025	Zn2Cys6 transcriptio#N/Al regulator
OPB44596	T4742_S00003.868	13.203	78.5519	2.57278	5e-05	#N/A	#N/A	#N/A	#N/A	18.9734	238.572	3.65238	5e-05	A/B-hydrolase
OPB40673	T4742_S00001.753	1.36118	8.13743	2.57971	5e-05	2.71717	12.104	2.15531	5e-05	2.00434	39.0984	4.28591	5e-05	aspartate aminotransferase
OPB38605	T4742_S00002.654	127.752	764.863	2.58186	5e-05	#N/A	#N/A	#N/A	#N/A	#N/A	#N/A	#N/A	#N/A	unknown protein
OPB41789	T4742_S00018.112	3.6648	21.9766	2.58416	5e-05	#N/A	#N/A	#N/A	#N/A	#N/A	#N/A	#N/A	#N/A	fucose-specific lectin FleA
OPB46911	T4742_S00009.353	5.99739	36.2979	2.59748	5e-05	#N/A	#N/A	#N/A	#N/A	#N/A	#N/A	#N/A	#N/A	unknown protein
OPB43781	T4742_S00003.52	2.32603	14.1175	2.60154	5e-05	#N/A	#N/A	#N/A	#N/A	#N/A	#N/A	#N/A	#N/A	unknown protein
OPB37648	T4742_S00005.675	0.840972	5.1065	2.60221	5e-05	#N/A	#N/A	#N/A	#N/A	#N/A	#N/A	#N/A	#N/A	cytochrome P450 monooxyge#N/Ase
OPB46727	T4742_S00009.169	0.728597	4.44048	2.60752	0.00135	31.8579	2.08444	-3.93392	5e-05	0.711647	5.8198	3.03174	0.04905	unknown protein
OPB37697	T4742_S00005.724	3.67719	22.414	2.60772	5e-05	#N/A	#N/A	#N/A	#N/A	#N/A	#N/A	#N/A	#N/A	short chain dehydroge#N/Ase/reductase
OPB41037	T4742_S00020.61	0.282397	1.72712	2.61257	0.00845	#N/A	#N/A	#N/A	#N/A	#N/A	#N/A	#N/A	#N/A	GH88 d-4,5-unsaturated β-glucuronyl hydrolase
OPB43433	T4742_S00019.166	4.02119	24.6343	2.61497	5e-05	#N/A	#N/A	#N/A	#N/A	#N/A	#N/A	#N/A	#N/A	unknown protein
OPB46041	T4742_S00008.107	5.30145	32.5124	2.61653	5e-05	10.7929	165.891	3.94208	5e-05	#N/A	#N/A	#N/A	#N/A	orphan protein
OPB44502	T4742_S00003.774	4.45615	27.3577	2.61808	5e-05	#N/A	#N/A	#N/A	#N/A	#N/A	#N/A	#N/A	#N/A	orphan protein
OPB40223	T4742_S00001.302	1.53416	9.42081	2.6184	5e-05	#N/A	#N/A	#N/A	#N/A	#N/A	#N/A	#N/A	#N/A	fumarylacetoacetate hydrolase
OPB45571	T4742_S00010.482	0.745564	4.57961	2.61882	5e-05	#N/A	#N/A	#N/A	#N/A	#N/A	#N/A	#N/A	#N/A	ankyrin
OPB46072	T4742_S00008.139	20.0132	123.015	2.6198	5e-05	#N/A	#N/A	#N/A	#N/A	#N/A	#N/A	#N/A	#N/A	PTH11-like receptor
OPB40583	T4742_S00001.663	1.87988	11.5572	2.62008	5e-05	6.83201	34.7267	2.34566	5e-05	1.62978	8.10441	2.31403	5e-05	Dit1p, spore wall maturation
OPB41220	T4742_S00011.61	1.09935	6.78692	2.62611	5e-05	#N/A	#N/A	#N/A	#N/A	0.704373	3.33401	2.24285	0.001	cytochrome P450 monooxyge#N/Ase
OPB37149	T4742_S00005.176	0.344796	2.13085	2.62762	0.0052	#N/A	#N/A	#N/A	#N/A	4.43081	0.778405	-2.50898	0.0016	unknown protein
OPB38045	T4742_S00002.92	7.27563	45.5107	2.64506	5e-05	#N/A	#N/A	#N/A	#N/A	#N/A	#N/A	#N/A	#N/A	phospholipase D
OPB44639	T4742_S00003.911	17.1743	107.432	2.6451	5e-05	#N/A	#N/A	#N/A	#N/A	#N/A	#N/A	#N/A	#N/A	GH109 α-N-acetylgalactosaminidase
OPB36505	T4742_S00007.222	0.586339	3.68557	2.65208	5e-05	#N/A	#N/A	#N/A	#N/A	#N/A	#N/A	#N/A	#N/A	unknown protein
OPB41314	T4742_S00011.155	56.9701	358.131	2.65221	5e-05	49.0461	598.217	3.60846	5e-05	#N/A	#N/A	#N/A	#N/A	ACC deami#N/Ase
OPB41429	T4742_S00011.272	0.48385	3.04287	2.6528	0.00025	#N/A	#N/A	#N/A	#N/A	#N/A	#N/A	#N/A	#N/A	unknown protein
OPB45323	T4742_S00010.234	4.49777	28.3659	2.65688	5e-05	#N/A	#N/A	#N/A	#N/A	5.6289	46.6514	3.05099	5e-05	orphan protein
OPB43675	T4742_S00016.195	11.4004	72.1677	2.66227	5e-05	#N/A	#N/A	#N/A	#N/A	#N/A	#N/A	#N/A	#N/A	unknown protein
OPB45866	T4742_S00014.201	16.3836	103.751	2.6628	5e-05	#N/A	#N/A	#N/A	#N/A	8.15563	33.1569	2.02344	5e-05	MFS permease
OPB40397	T4742_S00001.476	45.6844	289.423	2.66341	5e-05	#N/A	#N/A	#N/A	#N/A	#N/A	#N/A	#N/A	#N/A	amino acid permease
OPB44789	T4742_S00013.94	0.396732	2.5253	2.67022	0.00015	#N/A	#N/A	#N/A	#N/A	#N/A	#N/A	#N/A	#N/A	Zn2Cys6 transcriptio#N/Al regulator
OPB44813	T4742_S00013.118	0.331854	2.14242	2.69062	0.0012	#N/A	#N/A	#N/A	#N/A	#N/A	#N/A	#N/A	#N/A	peptidase S53, sedolisin
OPB41866	T4742_S00018.189	9.14338	59.0709	2.69165	5e-05	#N/A	#N/A	#N/A	#N/A	#N/A	#N/A	#N/A	#N/A	MFS pantothe#N/Ate transporter
OPB41844	T4742_S00018.167	0.608987	3.94242	2.6946	5e-05	#N/A	#N/A	#N/A	#N/A	#N/A	#N/A	#N/A	#N/A	MFS permease
OPB38333	T4742_S00002.381	14.0038	91.0038	2.70011	5e-05	#N/A	#N/A	#N/A	#N/A	0.467438	2.42012	2.37223	0.00125	unknown protein
OPB41054	T4742_S00020.78	2.14692	13.9685	2.70183	5e-05	#N/A	#N/A	#N/A	#N/A	4.429	47.7906	3.43167	5e-05	unknown protein
OPB46607	T4742_S00009.49	5.41828	35.364	2.70637	5e-05	#N/A	#N/A	#N/A	#N/A	#N/A	#N/A	#N/A	#N/A	unknown protein
OPB45786	T4742_S00014.121	1.24676	8.14648	2.70799	5e-05	#N/A	#N/A	#N/A	#N/A	#N/A	#N/A	#N/A	#N/A	unknown protein
OPB40299	T4742_S00001.378	3.54795	23.2138	2.70993	5e-05	#N/A	#N/A	#N/A	#N/A	#N/A	#N/A	#N/A	#N/A	Catalase
OPB39303	T4742_S00006.363	0.981345	6.46918	2.72075	5e-05	#N/A	#N/A	#N/A	#N/A	#N/A	#N/A	#N/A	#N/A	aldehyde reductase [Trichoderma guizhouense]
OPB37177	T4742_S00005.204	4.90409	32.3782	2.72296	5e-05	9.95241	63.0935	2.66437	5e-05	#N/A	#N/A	#N/A	#N/A	AA3_2 GMC oxidoreductase
OPB41435	T4742_S00011.278	2.85692	18.9184	2.72726	5e-05	#N/A	#N/A	#N/A	#N/A	#N/A	#N/A	#N/A	#N/A	unknown protein
OPB43941	T4742_S00003.212	4.68478	31.0664	2.7293	5e-05	#N/A	#N/A	#N/A	#N/A	9.92147	194.311	4.29167	5e-05	glutami#N/Ase A
OPB37243	T4742_S00005.270	0.876602	5.84008	2.736	5e-05	0.433088	5.58656	3.68923	0.00225	5.81255	62.0012	3.41505	5e-05	lipase
OPB37865	T4742_S00017.132	9.14009	60.9936	2.73838	5e-05	#N/A	#N/A	#N/A	#N/A	18.0617	91.3928	2.33914	5e-05	unknown protein
OPB43121	T4742_S00012.358	58.3738	390.424	2.74165	5e-05	#N/A	#N/A	#N/A	#N/A	#N/A	#N/A	#N/A	#N/A	stomatin-like protein
OPB42779	T4742_S00012.16	0.435012	2.92944	2.7515	0.00205	0.219803	2.84121	3.69222	0.0321	#N/A	#N/A	#N/A	#N/A	short-chain dehydroge#N/Ase/reductase
OPB46884	T4742_S00009.326	1.33039	8.96638	2.75267	5e-05	#N/A	#N/A	#N/A	#N/A	#N/A	#N/A	#N/A	#N/A	unknown protein
OPB44770	T4742_S00013.75	78.1885	527.224	2.75339	5e-05	#N/A	#N/A	#N/A	#N/A	33.0709	267	3.01321	5e-05	Sexual differentiation process protein ISP4
OPB43052	T4742_S00012.289	11.4073	76.9889	2.75469	5e-05	#N/A	#N/A	#N/A	#N/A	#N/A	#N/A	#N/A	#N/A	unknown protein
OPB43190	T4742_S00012.427	10.2707	69.3324	2.75499	5e-05	24.9699	141.933	2.50694	5e-05	20.6803	226.537	3.45342	5e-05	4-hydroxyphenylpyruvate dioxyge#N/Ase
OPB46938	T4742_S00009.380	9.79994	66.2764	2.75765	5e-05	#N/A	#N/A	#N/A	#N/A	#N/A	#N/A	#N/A	#N/A	amino acid permease
OPB43172	T4742_S00012.409	48.8668	330.725	2.75871	5e-05	#N/A	#N/A	#N/A	#N/A	#N/A	#N/A	#N/A	#N/A	Hsp70 family protein
OPB38163	T4742_S00002.210	0.307435	2.08743	2.76338	0.0101	#N/A	#N/A	#N/A	#N/A	#N/A	#N/A	#N/A	#N/A	orphan protein
OPB41193	T4742_S00011.33	210.688	1431.1	2.76395	5e-05	#N/A	#N/A	#N/A	#N/A	#N/A	#N/A	#N/A	#N/A	methyltransferase/trans-aconitate 2-methyltransferase
OPB37781	T4742_S00017.48	100.308	683.874	2.76929	5e-05	#N/A	#N/A	#N/A	#N/A	28.2089	468.167	4.0528	5e-05	cytochrome P450 monooxyge#N/Ase
OPB38801	T4742_S00002.850	48.4706	330.913	2.77127	5e-05	#N/A	#N/A	#N/A	#N/A	#N/A	#N/A	#N/A	#N/A	unknown protein
OPB46468	T4742_S00008.535	0.478628	3.26887	2.77181	0.00075	#N/A	#N/A	#N/A	#N/A	#N/A	#N/A	#N/A	#N/A	unknown protein
OPB43469	T4742_S00019.202	42.5277	291.087	2.77498	5e-05	#N/A	#N/A	#N/A	#N/A	20.0681	131.448	2.71152	5e-05	cya#N/Ate hydratase
OPB41867	T4742_S00018.190	1.77578	12.1789	2.77786	5e-05	#N/A	#N/A	#N/A	#N/A	#N/A	#N/A	#N/A	#N/A	peptidase M15 D-ala-D-ala dipeptidase
OPB45674	T4742_S00014.8	21.4536	147.189	2.77838	5e-05	#N/A	#N/A	#N/A	#N/A	#N/A	#N/A	#N/A	#N/A	R#N/A-dependent R#N/A-polymerase
OPB45733	T4742_S00014.68	25.371	174.343	2.78068	5e-05	#N/A	#N/A	#N/A	#N/A	#N/A	#N/A	#N/A	#N/A	Carbonic anhydrase
OPB45217	T4742_S00010.126	0.227249	1.56432	2.78319	0.0353	#N/A	#N/A	#N/A	#N/A	#N/A	#N/A	#N/A	#N/A	cytochrome p450
OPB43730	T4742_S00003.1	1.29609	8.92856	2.78426	5e-05	#N/A	#N/A	#N/A	#N/A	#N/A	#N/A	#N/A	#N/A	MFS permease
OPB38136	T4742_S00002.183	19.4391	134.072	2.78598	5e-05	42.3003	246.951	2.54549	5e-05	9.33289	116.19	3.63802	5e-05	orphan protein
OPB44004	T4742_S00003.275	1.21879	8.42287	2.78887	5e-05	#N/A	#N/A	#N/A	#N/A	#N/A	#N/A	#N/A	#N/A	Serine/threonine protein ki#N/Ase
OPB41192	T4742_S00011.32	62.7212	434.615	2.79271	5e-05	#N/A	#N/A	#N/A	#N/A	#N/A	#N/A	#N/A	#N/A	cytochrome P450 monooxyge#N/Ase
OPB43417	T4742_S00019.150	2.77303	19.3497	2.80278	5e-05	#N/A	#N/A	#N/A	#N/A	#N/A	#N/A	#N/A	#N/A	MFS permease
OPB41115	T4742_S00020.139	0.488594	3.41348	2.80454	5e-05	#N/A	#N/A	#N/A	#N/A	#N/A	#N/A	#N/A	#N/A	unknown protein
OPB45904	T4742_S00014.240	18.1428	126.871	2.80589	5e-05	#N/A	#N/A	#N/A	#N/A	#N/A	#N/A	#N/A	#N/A	orphan protein
OPB45122	T4742_S00010.29	0.688795	4.82867	2.80948	5e-05	#N/A	#N/A	#N/A	#N/A	#N/A	#N/A	#N/A	#N/A	unknown protein
OPB43454	T4742_S00019.187	0.721838	5.08189	2.81562	5e-05	#N/A	#N/A	#N/A	#N/A	#N/A	#N/A	#N/A	#N/A	unknown protein
OPB37211	T4742_S00005.238	6.45774	45.5866	2.81951	5e-05	#N/A	#N/A	#N/A	#N/A	#N/A	#N/A	#N/A	#N/A	zinc-dependent alcohol dehydroge#N/Ase
OPB36285	T4742_S00007.2	92.5554	653.553	2.81991	5e-05	#N/A	#N/A	#N/A	#N/A	#N/A	#N/A	#N/A	#N/A	Copper transporter
OPB44264	T4742_S00003.535	9.74271	69.0048	2.8243	5e-05	#N/A	#N/A	#N/A	#N/A	#N/A	#N/A	#N/A	#N/A	AAA+-type ATPase
OPB37822	T4742_S00017.89	213.234	1519.03	2.83264	5e-05	237.453	1436.76	2.5971	5e-05	#N/A	#N/A	#N/A	#N/A	orphan protein
OPB40940	T4742_S00001.1021	0.512487	3.66411	2.83788	0.01085	#N/A	#N/A	#N/A	#N/A	#N/A	#N/A	#N/A	#N/A	orphan protein
OPB41162	T4742_S00011.2	0.560434	4.01672	2.8414	5e-05	#N/A	#N/A	#N/A	#N/A	#N/A	#N/A	#N/A	#N/A	oligopeptide transporter, OPT family
OPB37207	T4742_S00005.234	0.2053	1.47955	2.84935	0.0073	#N/A	#N/A	#N/A	#N/A	#N/A	#N/A	#N/A	#N/A	MFS sugar permease
OPB45577	T4742_S00010.488	31.0366	223.708	2.84957	5e-05	#N/A	#N/A	#N/A	#N/A	#N/A	#N/A	#N/A	#N/A	L-amino acid oxidase
OPB39161	T4742_S00006.221	1.98952	14.3888	2.85446	5e-05	#N/A	#N/A	#N/A	#N/A	#N/A	#N/A	#N/A	#N/A	N-ethylmaleimide reductase
OPB43388	T4742_S00019.121	5.02943	36.3809	2.85471	5e-05	#N/A	#N/A	#N/A	#N/A	#N/A	#N/A	#N/A	#N/A	GT31 ß-glycosyltransferases
OPB44685	T4742_S00003.957	0.32324	2.35122	2.86273	5e-05	#N/A	#N/A	#N/A	#N/A	#N/A	#N/A	#N/A	#N/A	ABC-transporter Ste6p
OPB39408	T4742_S00006.468	100.607	740.1	2.87899	5e-05	#N/A	#N/A	#N/A	#N/A	50.8726	249.946	2.29665	5e-05	unknown protein
OPB39127	T4742_S00006.187	10.0883	74.3261	2.88119	5e-05	13.7954	78.4928	2.50837	5e-05	#N/A	#N/A	#N/A	#N/A	MFS permease
OPB40582	T4742_S00001.662	0.690954	5.10259	2.88457	5e-05	3.12445	14.551	2.21945	5e-05	0.575049	3.90027	2.76182	0.0003	FAD monooxyge#N/Ase
OPB39921	T4742_S00015.265	42.1503	311.908	2.88751	5e-05	#N/A	#N/A	#N/A	#N/A	#N/A	#N/A	#N/A	#N/A	unknown protein
OPB36215	T4742_S00021.133	0.242387	1.79487	2.88849	0.00675	#N/A	#N/A	#N/A	#N/A	0.552564	3.81752	2.78842	0.0377	unknown protein
OPB37823	T4742_S00017.90	0.786918	5.84612	2.89319	5e-05	#N/A	#N/A	#N/A	#N/A	#N/A	#N/A	#N/A	#N/A	GH76 α-mannosidase
OPB39169	T4742_S00006.229	0.878596	6.55181	2.89862	0.00205	#N/A	#N/A	#N/A	#N/A	2.27002	48.5921	4.41995	5e-05	unknown protein
OPB46961	T4742_S00009.403	1.51103	11.3139	2.90449	5e-05	249.893	36.1068	-2.79096	5e-05	#N/A	#N/A	#N/A	#N/A	GH27 α-galactosidase
OPB44553	T4742_S00003.825	43.3942	325.441	2.90682	5e-05	#N/A	#N/A	#N/A	#N/A	4.13208	469.846	6.82917	5e-05	orphan protein
OPB39337	T4742_S00006.397	6.86432	51.8251	2.91646	5e-05	#N/A	#N/A	#N/A	#N/A	#N/A	#N/A	#N/A	#N/A	GH1 ß-glucosidase BGL2/CEL1a
OPB40381	T4742_S00001.460	0.46918	3.56365	2.92514	0.00265	#N/A	#N/A	#N/A	#N/A	#N/A	#N/A	#N/A	#N/A	isoflavone reductase [Trichoderma guizhouense]
OPB40659	T4742_S00001.739	5.38402	41.0312	2.92997	5e-05	#N/A	#N/A	#N/A	#N/A	#N/A	#N/A	#N/A	#N/A	unknown protein
OPB43555	T4742_S00016.75	8.70539	67.2527	2.94961	5e-05	17.156	80.4942	2.23017	5e-05	#N/A	#N/A	#N/A	#N/A	orphan protein
OPB44821	T4742_S00013.126	2.04278	15.8035	2.95164	5e-05	#N/A	#N/A	#N/A	#N/A	#N/A	#N/A	#N/A	#N/A	orphan protein
OPB41303	T4742_S00011.144	3.06118	23.7803	2.95761	5e-05	#N/A	#N/A	#N/A	#N/A	#N/A	#N/A	#N/A	#N/A	dihydrodipicoli#N/Ate synthase
OPB42446	T4742_S00004.548	0.167124	1.29907	2.95849	0.00675	0.224645	3.78083	4.07299	0.0485	#N/A	#N/A	#N/A	#N/A	GH18_B chiti#N/Ase
OPB43530	T4742_S00016.50	0.204579	1.5924	2.96047	0.00675	#N/A	#N/A	#N/A	#N/A	#N/A	#N/A	#N/A	#N/A	metal dependent phosphohydrolase
OPB39112	T4742_S00006.172	39.8265	310.041	2.96066	5e-05	#N/A	#N/A	#N/A	#N/A	83.5591	1493.32	4.15958	5e-05	unknown protein
OPB41400	T4742_S00011.242	0.268371	2.09775	2.96654	0.00015	#N/A	#N/A	#N/A	#N/A	#N/A	#N/A	#N/A	#N/A	GH37 α,α-trehalase
OPB40959	T4742_S00001.1040	105.115	821.715	2.96667	5e-05	#N/A	#N/A	#N/A	#N/A	37.2032	173.284	2.21964	5e-05	orphan protein
OPB43392	T4742_S00019.125	0.707881	5.54366	2.96926	5e-05	#N/A	#N/A	#N/A	#N/A	#N/A	#N/A	#N/A	#N/A	L-amino acid oxidase
OPB41430	T4742_S00011.273	0.779498	6.10735	2.96993	5e-05	#N/A	#N/A	#N/A	#N/A	#N/A	#N/A	#N/A	#N/A	Golgi integral membrane protein Cln3
OPB44792	T4742_S00013.97	25.5389	200.286	2.97129	5e-05	#N/A	#N/A	#N/A	#N/A	#N/A	#N/A	#N/A	#N/A	Phosphate transporter
OPB40891	T4742_S00001.972	29.9422	235.293	2.9742	5e-05	#N/A	#N/A	#N/A	#N/A	#N/A	#N/A	#N/A	#N/A	Myb transcriptio#N/Al regulator
OPB37687	T4742_S00005.714	198.838	1563.22	2.97485	5e-05	#N/A	#N/A	#N/A	#N/A	#N/A	#N/A	#N/A	#N/A	Sulfite oxidase, molybdopterin-binding component
OPB44022	T4742_S00003.293	61.0728	480.301	2.97534	5e-05	#N/A	#N/A	#N/A	#N/A	#N/A	#N/A	#N/A	#N/A	orphan protein
OPB47043	T4742_S00009.485	3.76904	29.6809	2.97727	5e-05	#N/A	#N/A	#N/A	#N/A	#N/A	#N/A	#N/A	#N/A	unknown protein
OPB36871	T4742_S00007.589	73.7841	582.01	2.97966	5e-05	#N/A	#N/A	#N/A	#N/A	114.158	546.416	2.25896	5e-05	unknown protein
OPB40754	T4742_S00001.835	0.163955	1.29528	2.98189	0.00675	#N/A	#N/A	#N/A	#N/A	#N/A	#N/A	#N/A	#N/A	unknown protein
OPB40960	T4742_S00001.1041	128.989	1019.37	2.98236	5e-05	#N/A	#N/A	#N/A	#N/A	#N/A	#N/A	#N/A	#N/A	unknown protein
OPB45670	T4742_S00014.4	0.266803	2.11393	2.98608	0.00675	#N/A	#N/A	#N/A	#N/A	#N/A	#N/A	#N/A	#N/A	unknown protein
OPB41253	T4742_S00011.94	5.37735	42.8619	2.99473	5e-05	#N/A	#N/A	#N/A	#N/A	1.94194	45.2091	4.54104	5e-05	MFS permease
OPB45017	T4742_S00013.322	42.8111	342.054	2.99817	5e-05	#N/A	#N/A	#N/A	#N/A	#N/A	#N/A	#N/A	#N/A	unknown protein
OPB38090	T4742_S00002.137	11.2704	90.1221	2.99934	5e-05	#N/A	#N/A	#N/A	#N/A	#N/A	#N/A	#N/A	#N/A	unknown protein
OPB44089	T4742_S00003.360	29.7957	239.188	3.00497	5e-05	#N/A	#N/A	#N/A	#N/A	#N/A	#N/A	#N/A	#N/A	unknown protein
OPB38766	T4742_S00002.815	4.10112	32.9959	3.0082	5e-05	#N/A	#N/A	#N/A	#N/A	#N/A	#N/A	#N/A	#N/A	FAD-monooxyge#N/Ase
OPB42881	T4742_S00012.118	0.41722	3.36203	3.01045	0.00025	#N/A	#N/A	#N/A	#N/A	0.670944	5.61099	3.06399	0.0002	GPI secreted protein
OPB39482	T4742_S00006.542	17.0461	137.787	3.01492	5e-05	#N/A	#N/A	#N/A	#N/A	#N/A	#N/A	#N/A	#N/A	unknown protein
OPB44552	T4742_S00003.824	0.517679	4.18576	3.01536	0.0003	#N/A	#N/A	#N/A	#N/A	#N/A	#N/A	#N/A	#N/A	GH5 ß-man#N/A#N/Ase
OPB44775	T4742_S00013.80	6.41366	51.982	3.01879	5e-05	#N/A	#N/A	#N/A	#N/A	#N/A	#N/A	#N/A	#N/A	unknown protein
OPB46158	T4742_S00008.225	29.8784	242.343	3.01987	5e-05	#N/A	#N/A	#N/A	#N/A	#N/A	#N/A	#N/A	#N/A	unknown protein
OPB39194	T4742_S00006.254	4.05467	32.9005	3.02045	5e-05	#N/A	#N/A	#N/A	#N/A	4.45649	24.5128	2.45956	5e-05	fatty acid hydroxylase
OPB36552	T4742_S00007.269	1.80465	14.7393	3.02988	5e-05	#N/A	#N/A	#N/A	#N/A	#N/A	#N/A	#N/A	#N/A	unknown protein
OPB43320	T4742_S00019.53	3.09066	25.2579	3.03075	5e-05	#N/A	#N/A	#N/A	#N/A	#N/A	#N/A	#N/A	#N/A	ring finger protein
OPB45777	T4742_S00014.112	5.30509	43.368	3.03118	5e-05	#N/A	#N/A	#N/A	#N/A	#N/A	#N/A	#N/A	#N/A	aldo keto reductase [Colletotrichum orbiculare MAFF 240422]
OPB45547	T4742_S00010.458	1.32051	10.7954	3.03124	0.0003	#N/A	#N/A	#N/A	#N/A	10.15	49.1708	2.27632	5e-05	orphan protein
OPB38400	T4742_S00002.448	22.0056	180.003	3.03208	5e-05	#N/A	#N/A	#N/A	#N/A	#N/A	#N/A	#N/A	#N/A	orphan protein
OPB46310	T4742_S00008.377	0.671624	5.50153	3.03411	0.0056	#N/A	#N/A	#N/A	#N/A	#N/A	#N/A	#N/A	#N/A	orphan protein
OPB41793	T4742_S00018.116	1.5551	12.7901	3.03995	5e-05	#N/A	#N/A	#N/A	#N/A	#N/A	#N/A	#N/A	#N/A	urea amidolyase
OPB36086	T4742_S00021.2	3.05752	25.1731	3.04145	5e-05	#N/A	#N/A	#N/A	#N/A	6.67391	151.954	4.50895	5e-05	AA3_2 GMC oxidoreductase
OPB39962	T4742_S00001.41	2.46192	20.3881	3.04987	5e-05	#N/A	#N/A	#N/A	#N/A	#N/A	#N/A	#N/A	#N/A	orphan protein
OPB42627	T4742_S00004.732	12.3854	102.591	3.05018	5e-05	#N/A	#N/A	#N/A	#N/A	#N/A	#N/A	#N/A	#N/A	unknown protein
OPB45865	T4742_S00014.200	2.38348	19.8405	3.05731	5e-05	#N/A	#N/A	#N/A	#N/A	#N/A	#N/A	#N/A	#N/A	PTH11-like receptor
OPB45388	T4742_S00010.299	0.153906	1.29029	3.06757	0.0056	#N/A	#N/A	#N/A	#N/A	#N/A	#N/A	#N/A	#N/A	CBM 13
OPB45765	T4742_S00014.100	3.35342	28.1649	3.07019	5e-05	#N/A	#N/A	#N/A	#N/A	#N/A	#N/A	#N/A	#N/A	unknown protein
OPB37869	T4742_S00017.136	8.20405	69.0988	3.07425	5e-05	#N/A	#N/A	#N/A	#N/A	#N/A	#N/A	#N/A	#N/A	unknown protein
OPB41485	T4742_S00011.328	1.14715	9.66992	3.07545	5e-05	#N/A	#N/A	#N/A	#N/A	#N/A	#N/A	#N/A	#N/A	MFS permease
OPB36343	T4742_S00007.60	8.2993	69.966	3.07559	5e-05	#N/A	#N/A	#N/A	#N/A	#N/A	#N/A	#N/A	#N/A	unknown protein
OPB46848	T4742_S00009.290	12.7454	107.755	3.07971	5e-05	#N/A	#N/A	#N/A	#N/A	#N/A	#N/A	#N/A	#N/A	unknown protein
OPB40958	T4742_S00001.1039	9.60625	81.2418	3.08018	5e-05	#N/A	#N/A	#N/A	#N/A	2.6559	15.5011	2.5451	5e-05	unknown protein
OPB42320	T4742_S00004.422	22.9541	194.522	3.08311	5e-05	#N/A	#N/A	#N/A	#N/A	#N/A	#N/A	#N/A	#N/A	unknown protein
OPB41780	T4742_S00018.103	4.51373	38.4048	3.08889	5e-05	#N/A	#N/A	#N/A	#N/A	#N/A	#N/A	#N/A	#N/A	3'-5' exonuclease
OPB46502	T4742_S00008.569	1.58491	13.5016	3.09065	5e-05	#N/A	#N/A	#N/A	#N/A	#N/A	#N/A	#N/A	#N/A	orphan protein
OPB41871	T4742_S00018.194	4.90199	41.8271	3.093	5e-05	#N/A	#N/A	#N/A	#N/A	#N/A	#N/A	#N/A	#N/A	unknown protein
OPB43870	T4742_S00003.141	1.31945	11.2637	3.09367	5e-05	#N/A	#N/A	#N/A	#N/A	#N/A	#N/A	#N/A	#N/A	MFS permease
OPB41641	T4742_S00011.484	1.03015	8.83512	3.10039	0.0003	#N/A	#N/A	#N/A	#N/A	#N/A	#N/A	#N/A	#N/A	MFS permease
OPB37316	T4742_S00005.343	5.7405	49.3528	3.10388	5e-05	#N/A	#N/A	#N/A	#N/A	#N/A	#N/A	#N/A	#N/A	Ankyrin
OPB47059	T4742_S00009.501	0.228375	1.97107	3.1095	0.0034	0.14831	4.94839	5.06027	0.03125	#N/A	#N/A	#N/A	#N/A	unknown protein
OPB45574	T4742_S00010.485	1.44893	12.5643	3.11627	5e-05	#N/A	#N/A	#N/A	#N/A	#N/A	#N/A	#N/A	#N/A	unknown protein
OPB46200	T4742_S00008.267	0.590191	5.1214	3.11728	5e-05	#N/A	#N/A	#N/A	#N/A	#N/A	#N/A	#N/A	#N/A	unknown protein
OPB38921	T4742_S00002.970	9.35112	81.2897	3.11986	5e-05	#N/A	#N/A	#N/A	#N/A	#N/A	#N/A	#N/A	#N/A	CND01770-like protein
OPB43452	T4742_S00019.185	0.62988	5.49895	3.12601	5e-05	0.418119	7.11283	4.08844	0.0002	1.62742	33.4965	4.36335	5e-05	FAD-monooxyge#N/Ase
OPB41756	T4742_S00018.79	0.428428	3.74043	3.12608	0.00225	#N/A	#N/A	#N/A	#N/A	23.869	252.365	3.4023	5e-05	unknown protein
OPB38463	T4742_S00002.511	95.408	833.298	3.12665	5e-05	#N/A	#N/A	#N/A	#N/A	#N/A	#N/A	#N/A	#N/A	unknown protein
OPB40676	T4742_S00001.756	1.63139	14.2939	3.13123	5e-05	#N/A	#N/A	#N/A	#N/A	3.20403	37.2694	3.54003	5e-05	Zn2Cys6 transcriptio#N/Al regulator
OPB42873	T4742_S00012.110	3.60884	31.6319	3.13178	5e-05	#N/A	#N/A	#N/A	#N/A	2.44498	22.4042	3.19588	5e-05	unknown protein
OPB44774	T4742_S00013.79	0.893832	7.87629	3.13944	5e-05	#N/A	#N/A	#N/A	#N/A	#N/A	#N/A	#N/A	#N/A	unknown protein
OPB46367	T4742_S00008.434	1.04553	9.2805	3.14996	5e-05	#N/A	#N/A	#N/A	#N/A	3.96939	26.851	2.75799	5e-05	DUF1446 domain protein
OPB44592	T4742_S00003.864	0.455239	4.04469	3.15133	5e-05	0.350939	2.77435	2.98286	0.00025	1.19078	18.3674	3.94717	5e-05	L-carnitine dehydratase/alpha-methylacyl-CoA racemase
OPB36630	T4742_S00007.348	0.698088	6.2131	3.15383	5e-05	#N/A	#N/A	#N/A	#N/A	0.437077	2.07057	2.24407	0.00015	orphan protein
OPB40416	T4742_S00001.495	49.2382	440.633	3.16173	5e-05	#N/A	#N/A	#N/A	#N/A	#N/A	#N/A	#N/A	#N/A	formamidase
OPB40678	T4742_S00001.758	16.1372	144.47	3.1623	5e-05	#N/A	#N/A	#N/A	#N/A	6.18079	63.1008	3.3518	5e-05	acyl-CoA dehydroge#N/Ase
OPB42636	T4742_S00004.741	15.3621	138.212	3.16943	5e-05	34.0624	180.085	2.40242	5e-05	#N/A	#N/A	#N/A	#N/A	unknown protein
OPB41746	T4742_S00018.69	2.14396	19.3203	3.17177	5e-05	#N/A	#N/A	#N/A	#N/A	#N/A	#N/A	#N/A	#N/A	MFS permease
OPB44532	T4742_S00003.804	0.395009	3.58217	3.18087	0.0001	#N/A	#N/A	#N/A	#N/A	#N/A	#N/A	#N/A	#N/A	unknown protein
OPB43932	T4742_S00003.203	1.99199	18.068	3.18116	5e-05	#N/A	#N/A	#N/A	#N/A	#N/A	#N/A	#N/A	#N/A	C2H2 transcriptio#N/Al regulator
OPB44501	T4742_S00003.773	0.368648	3.34989	3.1838	5e-05	#N/A	#N/A	#N/A	#N/A	0.568885	2.56281	2.17152	0.00065	Zn2Cys6 transcriptio#N/Al activator
OPB39702	T4742_S00015.46	7.19794	65.6518	3.18918	5e-05	#N/A	#N/A	#N/A	#N/A	6.95049	34.2821	2.30227	5e-05	unknown protein
OPB43527	T4742_S00016.47	0.154356	1.40839	3.18972	0.01365	#N/A	#N/A	#N/A	#N/A	#N/A	#N/A	#N/A	#N/A	MFS permease
OPB40366	T4742_S00001.445	0.211322	1.93664	3.19604	0.0487	#N/A	#N/A	#N/A	#N/A	2.32816	24.8577	3.41643	5e-05	zinc-dependent alcohol dehydroge#N/Ase
OPB38496	T4742_S00002.545	151.29	1389.82	3.19951	5e-05	#N/A	#N/A	#N/A	#N/A	#N/A	#N/A	#N/A	#N/A	oligopeptide transporter, OPT family
OPB42109	T4742_S00004.211	112.897	1038.96	3.20206	5e-05	#N/A	#N/A	#N/A	#N/A	#N/A	#N/A	#N/A	#N/A	unknown protein
OPB45932	T4742_S00014.269	0.150421	1.38888	3.20685	0.00435	#N/A	#N/A	#N/A	#N/A	#N/A	#N/A	#N/A	#N/A	dihydroflavonol-4-reductase
OPB40304	T4742_S00001.383	4.38569	40.6434	3.21215	5e-05	#N/A	#N/A	#N/A	#N/A	0.418981	5.93173	3.8235	5e-05	unknown protein
OPB39969	T4742_S00001.48	1.42123	13.1731	3.21239	5e-05	#N/A	#N/A	#N/A	#N/A	#N/A	#N/A	#N/A	#N/A	unknown protein
OPB41431	T4742_S00011.274	0.53	4.96219	3.22691	5e-05	0.494644	3.26623	2.72316	0.00025	#N/A	#N/A	#N/A	#N/A	Bzip family transcription factor
OPB41547	T4742_S00011.390	0.254071	2.37905	3.22708	0.0002	#N/A	#N/A	#N/A	#N/A	0.129791	5.34832	5.36483	0.02595	ankyrin
OPB45431	T4742_S00010.342	0.923434	8.66671	3.2304	5e-05	#N/A	#N/A	#N/A	#N/A	#N/A	#N/A	#N/A	#N/A	#N/AD-binding Rossmann fold oxidoreductase
OPB45572	T4742_S00010.483	0.704337	6.61148	3.23064	5e-05	#N/A	#N/A	#N/A	#N/A	#N/A	#N/A	#N/A	#N/A	orphan protein
OPB37833	T4742_S00017.100	1.43335	13.5191	3.23754	5e-05	#N/A	#N/A	#N/A	#N/A	#N/A	#N/A	#N/A	#N/A	histidine ki#N/Ase HHK6 class IX
OPB44966	T4742_S00013.271	0.377911	3.58547	3.24605	0.04985	#N/A	#N/A	#N/A	#N/A	#N/A	#N/A	#N/A	#N/A	unknown protein
OPB37806	T4742_S00017.73	1.85492	17.6673	3.25166	5e-05	#N/A	#N/A	#N/A	#N/A	#N/A	#N/A	#N/A	#N/A	short-chain dehydroge#N/Ases/reductase
OPB43783	T4742_S00003.54	2.56705	24.5675	3.25857	5e-05	#N/A	#N/A	#N/A	#N/A	2.22264	17.5062	2.97752	5e-05	hemerythrin
OPB39587	T4742_S00006.647	4.01986	39.0071	3.27852	5e-05	#N/A	#N/A	#N/A	#N/A	8.53902	37.3199	2.1278	5e-05	cytochrome P450 monooxyge#N/Ase
OPB41007	T4742_S00020.31	1.66496	16.1562	3.27853	5e-05	0.481236	29.2076	5.92345	5e-05	0.855978	174.753	7.67353	5e-05	cytochrome P450 monooxyge#N/Ase
OPB46473	T4742_S00008.540	3.29783	32.038	3.2802	5e-05	#N/A	#N/A	#N/A	#N/A	#N/A	#N/A	#N/A	#N/A	unknown protein
OPB40052	T4742_S00001.131	1.17826	11.4868	3.28524	5e-05	2.80031	12.9985	2.21469	5e-05	#N/A	#N/A	#N/A	#N/A	unknown protein
OPB45001	T4742_S00013.306	12.7284	124.555	3.29066	5e-05	#N/A	#N/A	#N/A	#N/A	7.99934	170.097	4.41034	5e-05	MFS permease
OPB37024	T4742_S00005.51	1.65648	16.451	3.31198	5e-05	47.7504	7.23405	-2.72264	5e-05	2.90318	23.3081	3.00513	5e-05	o-methyltransferase
OPB44883	T4742_S00013.188	2.36145	23.5419	3.31749	5e-05	#N/A	#N/A	#N/A	#N/A	#N/A	#N/A	#N/A	#N/A	orphan protein
OPB36088	T4742_S00021.4	21.0098	211.295	3.33012	5e-05	1.993	54.9013	4.78383	5e-05	22.1114	128.134	2.53478	5e-05	cytochrome P450 monooxyge#N/Ase
OPB39961	T4742_S00001.40	17.8454	179.545	3.33072	5e-05	#N/A	#N/A	#N/A	#N/A	#N/A	#N/A	#N/A	#N/A	Adenosylmethionine--amino--oxono#N/Anoate aminotransferase BioA
OPB46357	T4742_S00008.424	11.9567	120.565	3.33392	5e-05	#N/A	#N/A	#N/A	#N/A	5.10551	24.7419	2.27683	5e-05	nitrilase
OPB37948	T4742_S00017.215	19.6294	198.328	3.3368	5e-05	#N/A	#N/A	#N/A	#N/A	#N/A	#N/A	#N/A	#N/A	Zn2Cys6 transcriptio#N/Al regulator
OPB39666	T4742_S00015.10	1.47304	14.9267	3.34103	5e-05	#N/A	#N/A	#N/A	#N/A	#N/A	#N/A	#N/A	#N/A	unknown protein
OPB36801	T4742_S00007.519	0.450905	4.60104	3.35106	0.0002	#N/A	#N/A	#N/A	#N/A	#N/A	#N/A	#N/A	#N/A	FAD-monooxyge#N/Ase
OPB45991	T4742_S00008.57	8.54155	88.4802	3.37278	5e-05	#N/A	#N/A	#N/A	#N/A	3.57372	19.7654	2.46748	5e-05	C2H2 transcriptio#N/Al regulator
OPB45312	T4742_S00010.223	123.4	1278.74	3.37331	5e-05	#N/A	#N/A	#N/A	#N/A	#N/A	#N/A	#N/A	#N/A	Copper amine oxidase
OPB45501	T4742_S00010.412	1.11238	11.5848	3.38051	5e-05	#N/A	#N/A	#N/A	#N/A	0.853111	21.4855	4.65449	5e-05	flavin-dependent haloge#N/Ase O-methyltransferase bifunctio#N/Al protein [Trichoderma guizhouense]
OPB38842	T4742_S00002.891	1.85184	19.3416	3.38467	5e-05	#N/A	#N/A	#N/A	#N/A	#N/A	#N/A	#N/A	#N/A	GT20 trehalose-6-phosphate synthase/trehalose-6-phosphate phosphatase
OPB36870	T4742_S00007.588	3.14086	32.8538	3.38683	5e-05	#N/A	#N/A	#N/A	#N/A	2.28086	19.6508	3.10694	5e-05	unknown protein
OPB39956	T4742_S00001.35	0.546262	5.72521	3.38966	0.03285	#N/A	#N/A	#N/A	#N/A	#N/A	#N/A	#N/A	#N/A	unknown protein
OPB40549	T4742_S00001.628	0.62041	6.56464	3.40342	5e-05	15.3543	1.48829	-3.36692	5e-05	#N/A	#N/A	#N/A	#N/A	NmrA-like family protein
OPB42868	T4742_S00012.105	0.36206	3.83413	3.4046	0.0011	#N/A	#N/A	#N/A	#N/A	#N/A	#N/A	#N/A	#N/A	3-dehydroshikimate dehydratase
OPB38756	T4742_S00002.805	1.1265	11.9432	3.40626	5e-05	#N/A	#N/A	#N/A	#N/A	0.483028	2.49381	2.36818	0.0448	unknown protein
OPB36092	T4742_S00021.8	4.11339	43.6756	3.40843	5e-05	#N/A	#N/A	#N/A	#N/A	0.804475	34.0951	5.40537	5e-05	PKS
OPB43424	T4742_S00019.157	20.4827	218.552	3.4155	5e-05	61.9938	641.568	3.37141	5e-05	#N/A	#N/A	#N/A	#N/A	amino acid permease
OPB41800	T4742_S00018.123	0.445257	4.83744	3.44153	0.0005	#N/A	#N/A	#N/A	#N/A	#N/A	#N/A	#N/A	#N/A	unknown protein
OPB44023	T4742_S00003.294	2.49692	27.3322	3.45238	5e-05	#N/A	#N/A	#N/A	#N/A	#N/A	#N/A	#N/A	#N/A	unknown protein
OPB36272	T4742_S00021.191	0.171246	1.88056	3.45701	0.0463	#N/A	#N/A	#N/A	#N/A	#N/A	#N/A	#N/A	#N/A	amino acid permease
OPB38855	T4742_S00002.904	3.06006	33.8189	3.4662	5e-05	#N/A	#N/A	#N/A	#N/A	#N/A	#N/A	#N/A	#N/A	short chain dehydroge#N/Ase/reductase
OPB36091	T4742_S00021.7	12.2468	135.378	3.46652	5e-05	#N/A	#N/A	#N/A	#N/A	0.922292	27.3152	4.88834	5e-05	cytochrome P450 monooxyge#N/Ase
OPB42692	T4742_S00004.798	6.14445	68.2372	3.4732	5e-05	#N/A	#N/A	#N/A	#N/A	#N/A	#N/A	#N/A	#N/A	unknown protein
OPB44668	T4742_S00003.940	3.54585	39.6401	3.48276	5e-05	#N/A	#N/A	#N/A	#N/A	#N/A	#N/A	#N/A	#N/A	Sulfite oxidase, molybdopterin-binding component
OPB40010	T4742_S00001.89	7.63208	85.9602	3.49352	5e-05	#N/A	#N/A	#N/A	#N/A	1.90587	18.716	3.29575	5e-05	unknown protein
OPB37163	T4742_S00005.190	0.944606	10.6476	3.49467	5e-05	1.27784	15.6852	3.61762	5e-05	#N/A	#N/A	#N/A	#N/A	unknown protein
OPB39188	T4742_S00006.248	1.98965	22.4513	3.49621	5e-05	#N/A	#N/A	#N/A	#N/A	#N/A	#N/A	#N/A	#N/A	Hsp70 family protein
OPB44555	T4742_S00003.827	9.62923	109.085	3.50189	5e-05	#N/A	#N/A	#N/A	#N/A	1.80847	74.3747	5.36197	5e-05	orphan protein
OPB37760	T4742_S00017.27	0.686181	7.79835	3.50651	0.029	#N/A	#N/A	#N/A	#N/A	#N/A	#N/A	#N/A	#N/A	orphan protein
OPB40643	T4742_S00001.723	0.280839	3.19827	3.50948	0.00275	0.578727	8.89901	3.94269	0.00015	1.52706	73.1638	5.5823	5e-05	Terpenoid synthases
OPB45396	T4742_S00010.307	9.0214	103.126	3.51491	5e-05	4.21283	80.1708	4.25021	5e-05	2.09062	55.4902	4.73023	5e-05	NRPS
OPB38524	T4742_S00002.573	0.193372	2.21082	3.51513	5e-05	#N/A	#N/A	#N/A	#N/A	#N/A	#N/A	#N/A	#N/A	orphan protein
OPB45545	T4742_S00010.456	0.335846	3.84319	3.51643	0.04505	#N/A	#N/A	#N/A	#N/A	#N/A	#N/A	#N/A	#N/A	unknown protein
OPB41386	T4742_S00011.227	0.437921	5.03225	3.52246	5e-05	#N/A	#N/A	#N/A	#N/A	0.32461	2.06621	2.67021	5e-05	AAA+-type ATPase
OPB40451	T4742_S00001.530	0.137739	1.58294	3.5226	0.00095	#N/A	#N/A	#N/A	#N/A	#N/A	#N/A	#N/A	#N/A	orphan protein
OPB41745	T4742_S00018.68	92.7829	1067.29	3.52395	5e-05	#N/A	#N/A	#N/A	#N/A	170.335	1343.93	2.98001	5e-05	SSCRP
OPB46352	T4742_S00008.419	0.292415	3.3662	3.52503	0.0031	#N/A	#N/A	#N/A	#N/A	#N/A	#N/A	#N/A	#N/A	unknown protein
OPB36125	T4742_S00021.42	0.294703	3.40388	3.52985	0.0449	#N/A	#N/A	#N/A	#N/A	#N/A	#N/A	#N/A	#N/A	short chain dehydroge#N/Ase/reductase
OPB43300	T4742_S00019.33	0.385069	4.46502	3.53548	5e-05	0.981694	4.6193	2.23433	5e-05	#N/A	#N/A	#N/A	#N/A	unknown protein
OPB46501	T4742_S00008.568	0.323796	3.79078	3.54934	5e-05	#N/A	#N/A	#N/A	#N/A	#N/A	#N/A	#N/A	#N/A	PKS
OPB39430	T4742_S00006.490	3.8992	45.7351	3.55205	5e-05	#N/A	#N/A	#N/A	#N/A	#N/A	#N/A	#N/A	#N/A	zinc-dependent alcohol dehydroge#N/Ase
OPB44913	T4742_S00013.218	6.49837	76.4081	3.55558	5e-05	#N/A	#N/A	#N/A	#N/A	#N/A	#N/A	#N/A	#N/A	unknown protein
OPB38349	T4742_S00002.397	51.7911	609.469	3.55678	5e-05	#N/A	#N/A	#N/A	#N/A	111.646	459.005	2.03958	5e-05	unknown protein
OPB47016	T4742_S00009.458	0.538905	6.38179	3.56586	5e-05	#N/A	#N/A	#N/A	#N/A	#N/A	#N/A	#N/A	#N/A	unknown protein
OPB46203	T4742_S00008.270	2.12545	25.2018	3.56769	5e-05	#N/A	#N/A	#N/A	#N/A	#N/A	#N/A	#N/A	#N/A	FAD-dependent oxidoreductase
OPB44507	T4742_S00003.779	12.8489	152.58	3.56984	5e-05	#N/A	#N/A	#N/A	#N/A	7.46453	32.6066	2.12704	5e-05	short chain dehydroge#N/Ase/reductase
OPB46544	T4742_S00008.611	18.6996	222.323	3.57158	5e-05	#N/A	#N/A	#N/A	#N/A	#N/A	#N/A	#N/A	#N/A	Glutathione S-transferase
OPB42797	T4742_S00012.34	0.282745	3.37947	3.57923	0.029	#N/A	#N/A	#N/A	#N/A	#N/A	#N/A	#N/A	#N/A	orphan protein
OPB38093	T4742_S00002.140	7.56544	90.536	3.581	5e-05	#N/A	#N/A	#N/A	#N/A	#N/A	#N/A	#N/A	#N/A	unknown protein
OPB38829	T4742_S00002.878	0.301846	3.65777	3.59908	0.03865	#N/A	#N/A	#N/A	#N/A	#N/A	#N/A	#N/A	#N/A	orphan protein
OPB46202	T4742_S00008.269	0.824437	10.0008	3.60056	5e-05	#N/A	#N/A	#N/A	#N/A	#N/A	#N/A	#N/A	#N/A	carotenoid synthesis regulator CarF
OPB40406	T4742_S00001.485	0.255089	3.11276	3.60912	5e-05	#N/A	#N/A	#N/A	#N/A	#N/A	#N/A	#N/A	#N/A	orphan protein
OPB36800	T4742_S00007.518	0.560382	6.84659	3.6109	5e-05	#N/A	#N/A	#N/A	#N/A	0.575661	14.0704	4.6113	5e-05	cytochrome P450 monooxyge#N/Ase
OPB44506	T4742_S00003.778	0.825506	10.108	3.61407	5e-05	#N/A	#N/A	#N/A	#N/A	#N/A	#N/A	#N/A	#N/A	isoamyl alcohol oxidase
OPB38471	T4742_S00002.519	1.65884	20.3128	3.61414	5e-05	#N/A	#N/A	#N/A	#N/A	#N/A	#N/A	#N/A	#N/A	unknown protein
OPB44812	T4742_S00013.117	0.22084	2.71041	3.61744	0.0001	#N/A	#N/A	#N/A	#N/A	#N/A	#N/A	#N/A	#N/A	unknown protein
OPB45752	T4742_S00014.87	0.168088	2.07979	3.62915	0.04435	#N/A	#N/A	#N/A	#N/A	#N/A	#N/A	#N/A	#N/A	fluG protein
OPB42091	T4742_S00004.193	46.4139	578.073	3.63862	5e-05	96.1647	554.316	2.52713	5e-05	22.9763	618.165	4.74977	5e-05	cytochrome P450 monooxyge#N/Ase
OPB44641	T4742_S00003.913	0.939524	11.8178	3.65288	5e-05	#N/A	#N/A	#N/A	#N/A	#N/A	#N/A	#N/A	#N/A	NmrA-like family protein
OPB37595	T4742_S00005.622	0.197512	2.53514	3.68205	0.0027	#N/A	#N/A	#N/A	#N/A	#N/A	#N/A	#N/A	#N/A	unknown protein
OPB38432	T4742_S00002.480	7.41177	95.3182	3.68486	5e-05	#N/A	#N/A	#N/A	#N/A	#N/A	#N/A	#N/A	#N/A	Zn2Cys6 transcriptio#N/Al regulator
OPB45871	T4742_S00014.206	0.819248	10.5393	3.68534	5e-05	#N/A	#N/A	#N/A	#N/A	#N/A	#N/A	#N/A	#N/A	dienelactone hydrolase
OPB46462	T4742_S00008.529	1.02829	13.2679	3.68963	5e-05	#N/A	#N/A	#N/A	#N/A	0.388725	2.82011	2.85893	0.0004	unknown protein
OPB41138	T4742_S00020.162	151.528	1955.34	3.68976	5e-05	#N/A	#N/A	#N/A	#N/A	79.6286	621.454	2.96429	5e-05	unknown protein
OPB41198	T4742_S00011.38	72.6166	937.808	3.69092	5e-05	#N/A	#N/A	#N/A	#N/A	#N/A	#N/A	#N/A	#N/A	ferric-chelate reductase
OPB42781	T4742_S00012.18	6.64206	86.4493	3.70215	5e-05	14.9451	73.8502	2.30492	5e-05	#N/A	#N/A	#N/A	#N/A	orphan protein
OPB36561	T4742_S00007.278	33.5271	436.371	3.70216	5e-05	#N/A	#N/A	#N/A	#N/A	33.8348	322.825	3.25417	5e-05	Mitochondrial oxoglutarate/malate carrier proteins
OPB37782	T4742_S00017.49	27.7288	361.22	3.70342	5e-05	#N/A	#N/A	#N/A	#N/A	13.7862	383.887	4.79939	5e-05	Terpenoid synthases
OPB40228	T4742_S00001.307	1.2846	16.791	3.7083	5e-05	#N/A	#N/A	#N/A	#N/A	0.752195	4.37875	2.54134	5e-05	ankyrin [Fusarium fujikuroi]
OPB46330	T4742_S00008.397	1.71997	22.5498	3.71266	5e-05	#N/A	#N/A	#N/A	#N/A	9.55629	124.957	3.70883	5e-05	short-chain dehydroge#N/Ase/reductase
OPB37504	T4742_S00005.531	0.252991	3.37379	3.73721	0.01035	#N/A	#N/A	#N/A	#N/A	#N/A	#N/A	#N/A	#N/A	short chain dehydroge#N/Ase/reductase
OPB37156	T4742_S00005.183	1.06473	14.2362	3.741	5e-05	#N/A	#N/A	#N/A	#N/A	#N/A	#N/A	#N/A	#N/A	FAD-monooxyge#N/Ase
OPB38603	T4742_S00002.652	6.40898	85.7918	3.74267	5e-05	#N/A	#N/A	#N/A	#N/A	1.31202	15.7177	3.58253	5e-05	unknown protein
OPB36089	T4742_S00021.5	12.7078	170.919	3.74952	5e-05	#N/A	#N/A	#N/A	#N/A	3.331	48.8017	3.8729	5e-05	cytochrome P450 monooxyge#N/Ase
OPB38532	T4742_S00002.581	0.879545	11.8726	3.75474	5e-05	#N/A	#N/A	#N/A	#N/A	#N/A	#N/A	#N/A	#N/A	HET domain protein
OPB41194	T4742_S00011.34	9.01836	122.179	3.75999	5e-05	#N/A	#N/A	#N/A	#N/A	#N/A	#N/A	#N/A	#N/A	MFS permease
OPB41197	T4742_S00011.37	194.168	2631.73	3.76064	5e-05	#N/A	#N/A	#N/A	#N/A	#N/A	#N/A	#N/A	#N/A	Copper transporter
OPB37028	T4742_S00005.55	1.13985	15.5942	3.7741	0.04425	#N/A	#N/A	#N/A	#N/A	3.48895	35.1667	3.33335	0.00285	orphan protein
OPB44696	T4742_S00003.968	1223.19	16759.6	3.77627	5e-05	#N/A	#N/A	#N/A	#N/A	342.947	16755.7	5.61052	5e-05	hydrophobin with extended N and C terminus, HFB10
OPB45694	T4742_S00014.28	70.4327	971.005	3.78516	5e-05	#N/A	#N/A	#N/A	#N/A	118.884	511.352	2.10476	5e-05	unknown protein
OPB39193	T4742_S00006.253	0.20873	2.87808	3.7854	5e-05	#N/A	#N/A	#N/A	#N/A	2.17228	18.2128	3.06767	5e-05	unknown protein
OPB41111	T4742_S00020.135	0.135528	1.87289	3.7886	0.00265	#N/A	#N/A	#N/A	#N/A	#N/A	#N/A	#N/A	#N/A	Zn2Cys6 transcriptio#N/Al regulator
OPB41391	T4742_S00011.232	1923.9	26724.2	3.79605	0.0013	2144.39	30575.8	3.83375	5e-05	209.089	8281.74	5.30774	5e-05	paptidase S8, subtilisin
OPB38330	T4742_S00002.378	13.9722	194.212	3.797	5e-05	#N/A	#N/A	#N/A	#N/A	#N/A	#N/A	#N/A	#N/A	cytosceleton binding protein
OPB46545	T4742_S00008.612	2.83137	39.4996	3.80226	5e-05	#N/A	#N/A	#N/A	#N/A	#N/A	#N/A	#N/A	#N/A	aspartyl protease
OPB43449	T4742_S00019.182	0.161452	2.2524	3.80229	0.0044	0.383349	1.91023	2.31702	0.0028	0.337112	3.49416	3.37365	0.0007	unknown protein
OPB46887	T4742_S00009.329	1.81035	25.2767	3.80347	5e-05	#N/A	#N/A	#N/A	#N/A	#N/A	#N/A	#N/A	#N/A	orphan protein
OPB36042	T4742_S00024.3	0.564479	7.94975	3.81592	5e-05	#N/A	#N/A	#N/A	#N/A	1.19028	6.23811	2.38981	0.0001	enolase
OPB36720	T4742_S00007.438	21.8286	308.253	3.81983	5e-05	#N/A	#N/A	#N/A	#N/A	#N/A	#N/A	#N/A	#N/A	unknown protein
OPB38433	T4742_S00002.481	16.0436	228.043	3.82924	5e-05	#N/A	#N/A	#N/A	#N/A	6.73644	63.1551	3.22884	5e-05	orphan protein
OPB39152	T4742_S00006.212	0.146615	2.09076	3.83392	0.0026	#N/A	#N/A	#N/A	#N/A	1.0628	4.86071	2.1933	0.00095	unknown protein
OPB38469	T4742_S00002.517	128.627	1839.06	3.8377	5e-05	125.091	546.958	2.12845	5e-05	29.4509	244.575	3.0539	5e-05	unknown protein
OPB42451	T4742_S00004.553	0.832811	11.9427	3.842	5e-05	16.4878	74.7352	2.18039	5e-05	#N/A	#N/A	#N/A	#N/A	unknown protein
OPB45628	T4742_S00010.539	0.507734	7.29042	3.84386	5e-05	0.392951	2.85977	2.86348	0.00305	0.810239	4.08599	2.33427	0.00075	2-ketoglutarate-FeII-dioxige#N/Ase
OPB45499	T4742_S00010.410	0.117943	1.69984	3.84923	5e-05	#N/A	#N/A	#N/A	#N/A	0.0461088	3.04502	6.04527	0.044	PKS
OPB44104	T4742_S00003.375	41.9929	606.831	3.85308	5e-05	#N/A	#N/A	#N/A	#N/A	22.532	93.6867	2.05587	5e-05	GH72 β-1 3-glucanosyltransferase
OPB37164	T4742_S00005.191	0.69251	10.027	3.85591	5e-05	#N/A	#N/A	#N/A	#N/A	0.200874	7.46036	5.21488	0.044	unknown protein
OPB37761	T4742_S00017.28	87.5943	1273.5	3.86182	5e-05	#N/A	#N/A	#N/A	#N/A	2.17876	0.441488	-2.30306	0.0175	Copper transporter
OPB45333	T4742_S00010.244	7.21695	105.401	3.86836	5e-05	#N/A	#N/A	#N/A	#N/A	#N/A	#N/A	#N/A	#N/A	Esterase/lipase/thioesterase
OPB46186	T4742_S00008.253	31.9673	467.556	3.87047	5e-05	#N/A	#N/A	#N/A	#N/A	#N/A	#N/A	#N/A	#N/A	glutathione S-transferase
OPB36459	T4742_S00007.176	319.795	4697.83	3.87678	5e-05	#N/A	#N/A	#N/A	#N/A	15.2676	177.877	3.54233	5e-05	orphan protein
OPB41299	T4742_S00011.140	2.10267	30.9529	3.87978	5e-05	#N/A	#N/A	#N/A	#N/A	#N/A	#N/A	#N/A	#N/A	unknown protein
OPB41196	T4742_S00011.36	10.1171	149.535	3.88561	5e-05	#N/A	#N/A	#N/A	#N/A	#N/A	#N/A	#N/A	#N/A	O-acetyltransferase Trichothecene biosynthesis
OPB46111	T4742_S00008.178	0.468363	6.9317	3.88751	5e-05	0.521785	2.14632	2.04034	0.0087	2.87652	18.4079	2.67793	5e-05	unknown protein
OPB46000	T4742_S00008.66	3.28826	48.6788	3.8879	5e-05	#N/A	#N/A	#N/A	#N/A	#N/A	#N/A	#N/A	#N/A	Glutathione S-transferase
OPB40550	T4742_S00001.629	0.182991	2.7554	3.91242	0.0003	#N/A	#N/A	#N/A	#N/A	#N/A	#N/A	#N/A	#N/A	HET domain protein
OPB41868	T4742_S00018.191	1.82427	27.6458	3.92167	5e-05	#N/A	#N/A	#N/A	#N/A	0.255376	2.08813	3.03152	0.01665	beta-lactamase family protein
OPB42889	T4742_S00012.126	0.18291	2.79165	3.93192	0.00195	#N/A	#N/A	#N/A	#N/A	#N/A	#N/A	#N/A	#N/A	carboxylyase/3-octaprenyl-4-hydroxybenzoate carboxylyase
OPB36123	T4742_S00021.40	0.171775	2.6644	3.95522	0.024	#N/A	#N/A	#N/A	#N/A	#N/A	#N/A	#N/A	#N/A	Zinc-dependent alcohol dehydroge#N/Ase
OPB36631	T4742_S00007.349	3.50799	54.4371	3.95587	5e-05	#N/A	#N/A	#N/A	#N/A	2.35604	17.4161	2.88599	5e-05	paptidase S8, subtilisin
OPB37603	T4742_S00005.630	1.36971	21.432	3.96783	5e-05	#N/A	#N/A	#N/A	#N/A	#N/A	#N/A	#N/A	#N/A	SSCP
OPB42450	T4742_S00004.552	7.6319	119.86	3.97316	5e-05	#N/A	#N/A	#N/A	#N/A	138.12	1786.68	3.69329	5e-05	unknown protein
OPB44050	T4742_S00003.321	3.52535	55.4102	3.97431	5e-05	#N/A	#N/A	#N/A	#N/A	0.997059	8.67546	3.12119	0.00815	orphan protein
OPB40981	T4742_S00020.5	2.53282	39.9028	3.97768	5e-05	#N/A	#N/A	#N/A	#N/A	#N/A	#N/A	#N/A	#N/A	epoxide hydrolase
OPB36579	T4742_S00007.296	80.8108	1276.38	3.98136	5e-05	#N/A	#N/A	#N/A	#N/A	#N/A	#N/A	#N/A	#N/A	unknown protein
OPB45573	T4742_S00010.484	0.232945	3.70592	3.99177	0.0027	#N/A	#N/A	#N/A	#N/A	#N/A	#N/A	#N/A	#N/A	unknown protein
OPB36206	T4742_S00021.124	1.45904	23.2169	3.99209	5e-05	#N/A	#N/A	#N/A	#N/A	2.66484	12.4574	2.22488	5e-05	NmrA-like family protein
OPB39396	T4742_S00006.456	2.60478	42.214	4.01849	5e-05	#N/A	#N/A	#N/A	#N/A	#N/A	#N/A	#N/A	#N/A	Zn2Cys6 transcriptio#N/Al regulator
OPB36586	T4742_S00007.303	3.46177	56.202	4.02104	5e-05	#N/A	#N/A	#N/A	#N/A	11.4739	93.1401	3.02105	5e-05	homogentisate dioxyge#N/Ase HgmA
OPB39189	T4742_S00006.249	0.624466	10.2888	4.0423	0.0001	#N/A	#N/A	#N/A	#N/A	#N/A	#N/A	#N/A	#N/A	orphan protein
OPB40641	T4742_S00001.721	0.220337	3.69335	4.06715	0.0007	#N/A	#N/A	#N/A	#N/A	0.360338	7.56854	4.39259	0.0002	MFS permease
OPB43674	T4742_S00016.194	4.21118	72.6299	4.10827	5e-05	#N/A	#N/A	#N/A	#N/A	#N/A	#N/A	#N/A	#N/A	flavonol synthase/flavanone 3-hydroxylase
OPB41195	T4742_S00011.35	21.3791	369.988	4.11321	5e-05	#N/A	#N/A	#N/A	#N/A	#N/A	#N/A	#N/A	#N/A	octopine/nopaline dehydroge#N/Ase
OPB40051	T4742_S00001.130	99.0183	1715.11	4.11446	5e-05	#N/A	#N/A	#N/A	#N/A	#N/A	#N/A	#N/A	#N/A	glucose repressible protein Grg1
OPB41298	T4742_S00011.139	23.355	411.126	4.13778	5e-05	#N/A	#N/A	#N/A	#N/A	#N/A	#N/A	#N/A	#N/A	ferric-chelate reductase
OPB44251	T4742_S00003.522	0.297081	5.31257	4.16048	0.00125	#N/A	#N/A	#N/A	#N/A	#N/A	#N/A	#N/A	#N/A	beta-lactamase family protein
OPB42575	T4742_S00004.678	5.93892	107.341	4.17585	5e-05	#N/A	#N/A	#N/A	#N/A	#N/A	#N/A	#N/A	#N/A	C2H2 transcriptio#N/Al regulator
OPB36127	T4742_S00021.44	0.218066	3.99675	4.19599	5e-05	#N/A	#N/A	#N/A	#N/A	#N/A	#N/A	#N/A	#N/A	carboxyl esterase
OPB42690	T4742_S00004.796	50.5502	933.404	4.20671	5e-05	#N/A	#N/A	#N/A	#N/A	91.3434	435.421	2.25304	5e-05	mannitol dehydroge#N/Ase LXR1
OPB45849	T4742_S00014.184	8.69284	160.556	4.20711	5e-05	15.989	205.363	3.68303	5e-05	#N/A	#N/A	#N/A	#N/A	MFS permease
OPB41755	T4742_S00018.78	21.8368	409.649	4.22956	5e-05	#N/A	#N/A	#N/A	#N/A	#N/A	#N/A	#N/A	#N/A	GH76 α-mannosidase
OPB44885	T4742_S00013.190	0.55338	10.4473	4.23872	5e-05	#N/A	#N/A	#N/A	#N/A	1.13062	11.7371	3.37589	5e-05	MFS permease
OPB46178	T4742_S00008.245	1.34243	25.3981	4.2418	5e-05	#N/A	#N/A	#N/A	#N/A	#N/A	#N/A	#N/A	#N/A	CE3 acetyl xylan esterase
OPB46174	T4742_S00008.241	0.865986	16.5142	4.25322	5e-05	#N/A	#N/A	#N/A	#N/A	#N/A	#N/A	#N/A	#N/A	unknown protein
OPB37945	T4742_S00017.212	4.41919	84.7341	4.26109	5e-05	#N/A	#N/A	#N/A	#N/A	#N/A	#N/A	#N/A	#N/A	Zn2Cys6 transcriptio#N/Al regulator
OPB37676	T4742_S00005.703	1.06607	20.8907	4.29249	5e-05	#N/A	#N/A	#N/A	#N/A	#N/A	#N/A	#N/A	#N/A	amino acid permease
OPB45318	T4742_S00010.229	2.45276	49.4132	4.33242	5e-05	#N/A	#N/A	#N/A	#N/A	3.20542	126.734	5.30514	5e-05	MFS permease
OPB41763	T4742_S00018.86	2.91513	59.9036	4.36101	5e-05	#N/A	#N/A	#N/A	#N/A	#N/A	#N/A	#N/A	#N/A	MFS siderophore iron transporter
OPB37946	T4742_S00017.213	338.794	7033.51	4.37576	5e-05	#N/A	#N/A	#N/A	#N/A	#N/A	#N/A	#N/A	#N/A	Zinc-dependent alcohol dehydroge#N/Ase
OPB46744	T4742_S00009.186	2.66865	56.4151	4.4019	5e-05	#N/A	#N/A	#N/A	#N/A	#N/A	#N/A	#N/A	#N/A	unknown protein
OPB44671	T4742_S00003.943	25.0929	530.644	4.4024	5e-05	#N/A	#N/A	#N/A	#N/A	125.242	777.888	2.63484	5e-05	unknown protein
OPB39308	T4742_S00006.368	9.35602	198.715	4.40866	5e-05	#N/A	#N/A	#N/A	#N/A	9.20463	66.2727	2.84798	5e-05	unknown protein
OPB39191	T4742_S00006.251	0.159768	3.48138	4.44561	0.044	#N/A	#N/A	#N/A	#N/A	#N/A	#N/A	#N/A	#N/A	unknown protein
OPB41297	T4742_S00011.138	9.30421	205.605	4.46585	5e-05	#N/A	#N/A	#N/A	#N/A	#N/A	#N/A	#N/A	#N/A	unknown protein
OPB41239	T4742_S00011.80	0.242316	5.41582	4.48222	5e-05	#N/A	#N/A	#N/A	#N/A	#N/A	#N/A	#N/A	#N/A	unknown protein
OPB44068	T4742_S00003.339	0.694253	15.8051	4.50879	5e-05	#N/A	#N/A	#N/A	#N/A	#N/A	#N/A	#N/A	#N/A	orphan protein
OPB41137	T4742_S00020.161	4.5382	103.522	4.51167	5e-05	#N/A	#N/A	#N/A	#N/A	1.61566	32.0206	4.3088	5e-05	unknown protein
OPB46550	T4742_S00008.617	0.476622	10.8782	4.51246	5e-05	#N/A	#N/A	#N/A	#N/A	0.151142	1.88695	3.64208	0.0027	Protein ki#N/Ase
OPB37208	T4742_S00005.235	1.29482	29.5792	4.51376	5e-05	2.932	12.0083	2.03407	5e-05	#N/A	#N/A	#N/A	#N/A	alpha-ketoglutarate-dependent sulfo#N/Ate dioxyge#N/Ase
OPB40792	T4742_S00001.873	0.658884	15.5218	4.55813	0.02885	#N/A	#N/A	#N/A	#N/A	2.30889	10.5771	2.19567	0.0148	unknown protein
OPB37290	T4742_S00005.317	1.23472	29.2208	4.56473	5e-05	#N/A	#N/A	#N/A	#N/A	0.618418	9.96544	4.01028	5e-05	MFS permease
OPB42801	T4742_S00012.38	1.74872	41.478	4.56797	5e-05	#N/A	#N/A	#N/A	#N/A	#N/A	#N/A	#N/A	#N/A	FAD-dependent oxidoreductase
OPB43441	T4742_S00019.174	0.684535	16.3886	4.58143	0.00255	#N/A	#N/A	#N/A	#N/A	17.1526	86.0648	2.327	5e-05	orphan protein
OPB46886	T4742_S00009.328	0.427626	10.2464	4.58262	5e-05	#N/A	#N/A	#N/A	#N/A	#N/A	#N/A	#N/A	#N/A	AAA+Type ATPase
OPB41700	T4742_S00018.22	0.113544	2.73975	4.59271	0.024	#N/A	#N/A	#N/A	#N/A	2.64967	602.416	7.8288	5e-05	cytochrome P450 monooxyge#N/Ase
OPB41231	T4742_S00011.72	0.13996	3.40976	4.60659	0.044	1.05627	8.51121	3.01038	5e-05	0.958081	6.84579	2.837	5e-05	MFS permease
OPB42068	T4742_S00004.170	53.7565	1311.73	4.60889	5e-05	#N/A	#N/A	#N/A	#N/A	#N/A	#N/A	#N/A	#N/A	unknown protein
OPB41869	T4742_S00018.192	0.493389	12.2441	4.63322	0.00115	#N/A	#N/A	#N/A	#N/A	#N/A	#N/A	#N/A	#N/A	o-methyltransferase
OPB38941	T4742_S00002.990	0.503108	12.5864	4.64486	5e-05	#N/A	#N/A	#N/A	#N/A	#N/A	#N/A	#N/A	#N/A	1-aminocyclopropane-1-carboxylate synthase
OPB41502	T4742_S00011.345	6.92608	174.557	4.65552	5e-05	#N/A	#N/A	#N/A	#N/A	7.51514	42.2209	2.49008	5e-05	MRP-type ABC transporter
OPB45469	T4742_S00010.380	14.6436	375.988	4.68235	5e-05	#N/A	#N/A	#N/A	#N/A	#N/A	#N/A	#N/A	#N/A	Cation transporting ATPase
OPB41287	T4742_S00011.128	0.413036	10.6069	4.68259	0.0008	#N/A	#N/A	#N/A	#N/A	#N/A	#N/A	#N/A	#N/A	NmrA-like protein [Macrophomi#N/A phaseoli#N/A MS6]
OPB46923	T4742_S00009.365	1.22461	31.4485	4.68259	5e-05	#N/A	#N/A	#N/A	#N/A	#N/A	#N/A	#N/A	#N/A	Ankyrin
OPB41717	T4742_S00018.40	3.55147	92.3248	4.70023	5e-05	#N/A	#N/A	#N/A	#N/A	#N/A	#N/A	#N/A	#N/A	cation transporting ATPase
OPB41380	T4742_S00011.221	0.0821129	2.14337	4.70613	0.0026	#N/A	#N/A	#N/A	#N/A	#N/A	#N/A	#N/A	#N/A	MFS permease
OPB36085	T4742_S00021.1	90.3155	2363.31	4.70969	5e-05	65.3728	900.906	3.78462	5e-05	128.729	1206.53	3.22845	5e-05	aryl-alcohol dehydroge#N/Ase
OPB43736	T4742_S00003.7	0.544537	14.2529	4.71008	5e-05	#N/A	#N/A	#N/A	#N/A	#N/A	#N/A	#N/A	#N/A	cytochrome P450 monooxyge#N/Ase
OPB46464	T4742_S00008.531	0.463685	12.1695	4.71398	5e-05	#N/A	#N/A	#N/A	#N/A	1.29974	17.9229	3.78551	5e-05	MFS permease
OPB44594	T4742_S00003.866	0.616389	16.2953	4.72448	5e-05	2.63888	20.8954	2.98519	5e-05	5.56079	57.3291	3.36591	5e-05	FAD-monooxyge#N/Ase
OPB36423	T4742_S00007.140	3.46357	92.2903	4.73585	5e-05	#N/A	#N/A	#N/A	#N/A	3.83001	95.8608	4.64552	5e-05	MFS permease
OPB46176	T4742_S00008.243	1.28277	34.2794	4.74001	5e-05	#N/A	#N/A	#N/A	#N/A	1.26752	5.50093	2.11766	5e-05	stage V sporulation protein K
OPB43784	T4742_S00003.55	3.39609	91.2746	4.74827	5e-05	#N/A	#N/A	#N/A	#N/A	#N/A	#N/A	#N/A	#N/A	Flavonol reductase/cin#N/Amoyl-CoA reductase
OPB42870	T4742_S00012.107	1.08188	30.2366	4.80469	5e-05	#N/A	#N/A	#N/A	#N/A	#N/A	#N/A	#N/A	#N/A	short chain dehydroge#N/Ase/reductase
OPB37949	T4742_S00017.216	13.9403	390.944	4.80963	5e-05	#N/A	#N/A	#N/A	#N/A	#N/A	#N/A	#N/A	#N/A	unknown protein
OPB36803	T4742_S00007.521	0.853887	24.0105	4.81347	5e-05	#N/A	#N/A	#N/A	#N/A	0.789483	75.5531	6.58044	5e-05	cytochrome P450 monooxyge#N/Ase
OPB46175	T4742_S00008.242	0.902122	25.8731	4.84199	5e-05	#N/A	#N/A	#N/A	#N/A	#N/A	#N/A	#N/A	#N/A	unknown protein
OPB41503	T4742_S00011.346	1.17797	33.8977	4.84681	5e-05	#N/A	#N/A	#N/A	#N/A	1.60872	7.79815	2.27721	5e-05	MRP-type ABC transporter
OPB42871	T4742_S00012.108	1.20174	35.189	4.87193	5e-05	#N/A	#N/A	#N/A	#N/A	0.618376	2.59129	2.06711	0.0029	Mannose-6-phosphate isomerase
OPB36804	T4742_S00007.522	0.2602	7.68334	4.88404	5e-05	#N/A	#N/A	#N/A	#N/A	0.417429	21.9493	5.7165	5e-05	NRPS
OPB37942	T4742_S00017.209	9.1968	274.004	4.89692	5e-05	#N/A	#N/A	#N/A	#N/A	#N/A	#N/A	#N/A	#N/A	orphan protein
OPB44611	T4742_S00003.883	2.08122	63.8813	4.93989	5e-05	#N/A	#N/A	#N/A	#N/A	#N/A	#N/A	#N/A	#N/A	unknown protein
OPB37943	T4742_S00017.210	69.3314	2159.79	4.96124	5e-05	#N/A	#N/A	#N/A	#N/A	#N/A	#N/A	#N/A	#N/A	unknown protein
OPB41790	T4742_S00018.113	0.321738	10.5451	5.03455	0.0001	#N/A	#N/A	#N/A	#N/A	#N/A	#N/A	#N/A	#N/A	#N/ADH-dependent flavin oxidoreductase
OPB41705	T4742_S00018.28	0.157176	5.15925	5.03671	0.03365	#N/A	#N/A	#N/A	#N/A	3.46607	669.186	7.59296	5e-05	o-methyltransferase
OPB36447	T4742_S00007.164	0.856589	28.6688	5.06473	5e-05	#N/A	#N/A	#N/A	#N/A	#N/A	#N/A	#N/A	#N/A	unknown protein
OPB41140	T4742_S00020.164	11.3363	379.84	5.06636	5e-05	#N/A	#N/A	#N/A	#N/A	3.2756	64.4784	4.29899	5e-05	unknown protein
OPB41142	T4742_S00020.166	1.67821	56.3	5.06814	5e-05	#N/A	#N/A	#N/A	#N/A	1.75354	25.9642	3.88818	5e-05	unknown protein
OPB42817	T4742_S00012.54	3.25278	114.932	5.14297	5e-05	0.215129	194.016	9.81676	0.0485	0.34651	99.7779	8.16968	0.027	short chain dehydroge#N/Ase/reductase
OPB37951	T4742_S00017.218	11.6057	460.392	5.30996	5e-05	77.7207	341.708	2.13639	5e-05	#N/A	#N/A	#N/A	#N/A	O-acetyltransferase
OPB45620	T4742_S00010.531	4.04985	171.163	5.40135	5e-05	#N/A	#N/A	#N/A	#N/A	26.3207	141.215	2.42362	5e-05	orphan protein
OPB43742	T4742_S00003.13	0.498445	22.0701	5.46851	0.044	#N/A	#N/A	#N/A	#N/A	#N/A	#N/A	#N/A	#N/A	phosphoglycerate mutase family
OPB46593	T4742_S00009.33	0.456696	20.7906	5.50855	5e-05	#N/A	#N/A	#N/A	#N/A	#N/A	#N/A	#N/A	#N/A	unknown protein
OPB38902	T4742_S00002.951	1.53413	70.7614	5.52747	5e-05	#N/A	#N/A	#N/A	#N/A	#N/A	#N/A	#N/A	#N/A	ABC transporters, PDR type
OPB37681	T4742_S00005.708	1.98692	93.2157	5.55197	5e-05	#N/A	#N/A	#N/A	#N/A	#N/A	#N/A	#N/A	#N/A	GT4 α,α'-trehalose phosphorylase/synthase
OPB41183	T4742_S00011.23	2.35819	116.831	5.6306	5e-05	5.42308	28.7931	2.40854	5e-05	4.32036	67.787	3.97179	5e-05	urea carboxylase
OPB37583	T4742_S00005.610	2.35393	120.396	5.67658	0.0002	227.618	10.7982	-4.39776	5e-05	#N/A	#N/A	#N/A	#N/A	orphan protein
OPB37932	T4742_S00017.199	0.663851	34.2144	5.6876	5e-05	#N/A	#N/A	#N/A	#N/A	0.43707	5.06152	3.53363	0.0001	FAD-dependent oxidoreductase
OPB41141	T4742_S00020.165	1.20029	64.0914	5.73867	5e-05	#N/A	#N/A	#N/A	#N/A	1.22914	22.0932	4.16788	5e-05	unknown protein
OPB45264	T4742_S00010.173	0.0688962	4.18244	5.92377	0.0026	#N/A	#N/A	#N/A	#N/A	#N/A	#N/A	#N/A	#N/A	retrograde regulation protein 2
OPB40577	T4742_S00001.657	5.86585	365.957	5.96319	5e-05	23.1646	94.2063	2.0239	5e-05	7.77662	105.533	3.7624	5e-05	unknown protein
OPB46885	T4742_S00009.327	0.0517713	3.40466	6.03921	0.01205	#N/A	#N/A	#N/A	#N/A	#N/A	#N/A	#N/A	#N/A	unknown protein
OPB37944	T4742_S00017.211	1.68548	117.716	6.12601	5e-05	#N/A	#N/A	#N/A	#N/A	#N/A	#N/A	#N/A	#N/A	PKS
OPB41136	T4742_S00020.160	2.25962	157.993	6.12763	5e-05	#N/A	#N/A	#N/A	#N/A	2.95231	25.7537	3.12487	5e-05	orphan protein
OPB44469	T4742_S00003.741	0.98427	70.8807	6.1702	0.04025	#N/A	#N/A	#N/A	#N/A	#N/A	#N/A	#N/A	#N/A	orphan protein
OPB46294	T4742_S00008.361	0.29271	21.3303	6.18729	0.0253	#N/A	#N/A	#N/A	#N/A	#N/A	#N/A	#N/A	#N/A	DJ-1/PfpI family protein
OPB38332	T4742_S00002.380	3.04494	223.479	6.19758	5e-05	#N/A	#N/A	#N/A	#N/A	1.52333	44.7673	4.87714	5e-05	unknown protein
OPB41379	T4742_S00011.220	0.21371	15.9427	6.2211	0.044	0.345649	5.46943	3.98401	0.00355	#N/A	#N/A	#N/A	#N/A	alpha-ketoglutarate-dependent taurine dioxyge#N/Ase [Trichoderma guizhouense]
OPB46277	T4742_S00008.344	17.1582	1293.34	6.23606	5e-05	112.79	1147.28	3.34651	5e-05	15.4127	175.244	3.50718	5e-05	Ribonuclease/ribotoxin
OPB45644	T4742_S00010.555	0.381141	29.751	6.28647	5e-05	#N/A	#N/A	#N/A	#N/A	#N/A	#N/A	#N/A	#N/A	isoamyl alcohol oxidase [Trichoderma guizhouense]
OPB46240	T4742_S00008.307	0.123243	9.77906	6.31011	0.0002	#N/A	#N/A	#N/A	#N/A	#N/A	#N/A	#N/A	#N/A	unknown protein
OPB46155	T4742_S00008.222	0.0713296	5.73038	6.32799	0.0026	#N/A	#N/A	#N/A	#N/A	#N/A	#N/A	#N/A	#N/A	QI74 orthologue
OPB42895	T4742_S00012.132	3.76823	308.29	6.35425	5e-05	#N/A	#N/A	#N/A	#N/A	1.12889	24.1954	4.42175	5e-05	Glyceraldehyde-3-phosphate dehydroge#N/Ase(GAPDH)
OPB43639	T4742_S00016.159	0.356665	30.183	6.40302	0.0002	#N/A	#N/A	#N/A	#N/A	0.808117	80.9186	6.64576	5e-05	zinc dependent alcohol dehydroge#N/Ase
OPB46767	T4742_S00009.209	273.487	23930.7	6.45125	5e-05	#N/A	#N/A	#N/A	#N/A	345.724	5173.08	3.90333	5e-05	orphan protein
OPB44886	T4742_S00013.191	0.305163	26.8456	6.45897	5e-05	0.970193	5.17914	2.41637	5e-05	#N/A	#N/A	#N/A	#N/A	orphan protein
OPB39523	T4742_S00006.583	9.23072	815.034	6.46427	5e-05	#N/A	#N/A	#N/A	#N/A	6.10633	240.193	5.29775	5e-05	unknown protein
OPB44745	T4742_S00013.50	5.60412	500.114	6.47963	5e-05	9.83786	399.582	5.34401	5e-05	#N/A	#N/A	#N/A	#N/A	unknown protein
OPB46734	T4742_S00009.176	0.376793	33.8064	6.48738	5e-05	#N/A	#N/A	#N/A	#N/A	0.36203	2.04579	2.49847	0.0017	GTP-binding protein
OPB37950	T4742_S00017.217	1.49762	135.264	6.49696	5e-05	#N/A	#N/A	#N/A	#N/A	#N/A	#N/A	#N/A	#N/A	PKS
OPB38375	T4742_S00002.423	0.330776	30.1238	6.5089	0.044	#N/A	#N/A	#N/A	#N/A	#N/A	#N/A	#N/A	#N/A	unknown protein with caleosin domain
OPB40805	T4742_S00001.886	1.0705	101.897	6.57268	0.00015	5.50723	24.7046	2.16538	5e-05	1.78748	36.7049	4.35998	0.00035	unknown protein
OPB40393	T4742_S00001.472	1.79513	175.763	6.6134	5e-05	#N/A	#N/A	#N/A	#N/A	1.79473	9.7622	2.44344	5e-05	cation transporting ATPase
OPB43393	T4742_S00019.126	1.19044	116.606	6.614	5e-05	#N/A	#N/A	#N/A	#N/A	1.00879	15.3737	3.92976	5e-05	2-ketoglutarate-FeII-dioxige#N/Ase
OPB39662	T4742_S00015.6	0.0734491	7.34695	6.64426	0.0026	#N/A	#N/A	#N/A	#N/A	#N/A	#N/A	#N/A	#N/A	beta-lactamase family protein
OPB36116	T4742_S00021.33	2.57191	259.016	6.65406	5e-05	#N/A	#N/A	#N/A	#N/A	2.37349	16.7114	2.81575	5e-05	Unknown protein with ThiJ/PfpI domain
OPB37947	T4742_S00017.214	85.5898	8807.61	6.68517	5e-05	1405.82	6105.17	2.11862	5e-05	#N/A	#N/A	#N/A	#N/A	MFS permease
OPB46729	T4742_S00009.171	0.07776	8.39759	6.7548	0.02885	#N/A	#N/A	#N/A	#N/A	0.160201	4.79582	4.90382	0.044	Vacuolar sorting protein VPS1, dy#N/Amin
OPB36585	T4742_S00007.302	51.9648	5881.48	6.8225	5e-05	#N/A	#N/A	#N/A	#N/A	141.665	3603.29	4.66876	5e-05	unknown protein
OPB37167	T4742_S00005.194	0.247184	29.4394	6.89602	0.0001	#N/A	#N/A	#N/A	#N/A	#N/A	#N/A	#N/A	#N/A	ferric reductase
OPB36144	T4742_S00021.61	2.98012	371.259	6.96091	5e-05	#N/A	#N/A	#N/A	#N/A	3.7117	28.6522	2.94849	0.0001	unknown protein
OPB42782	T4742_S00012.19	39.7348	5609.93	7.14144	5e-05	982.479	5609.12	2.51328	5e-05	#N/A	#N/A	#N/A	#N/A	glutathione S-transferase
OPB42127	T4742_S00004.229	0.183719	30.0272	7.35263	0.00255	#N/A	#N/A	#N/A	#N/A	#N/A	#N/A	#N/A	#N/A	#N/ACHT domain WD40 repeat-containing protein, related to HET
OPB37630	T4742_S00005.657	1.32136	223.71	7.40346	5e-05	11.7548	119.171	3.34171	5e-05	#N/A	#N/A	#N/A	#N/A	short chain dehydroge#N/Ase/reductase
OPB43788	T4742_S00003.59	0.241029	50.7092	7.7169	0.0385	1.12009	15.4763	3.78837	5e-05	#N/A	#N/A	#N/A	#N/A	metal dependent phosphohydrolase
OPB36279	T4742_S00021.198	2.57333	595.271	7.85376	5e-05	8.34564	150.247	4.17016	5e-05	#N/A	#N/A	#N/A	#N/A	unknown protein
OPB36476	T4742_S00007.193	1.77658	429.169	7.9163	5e-05	#N/A	#N/A	#N/A	#N/A	60.7177	456.861	2.91157	5e-05	unknown protein
OPB41235	T4742_S00011.76	1.5975	428.074	8.0659	5e-05	94.7497	860.639	3.18321	5e-05	3.43069	1789.64	9.02695	5e-05	AA3_3 Alcohol oxidase
OPB46745	T4742_S00009.187	0.20409	63.5256	8.28199	0.00015	0.833493	15.0274	4.17228	5e-05	#N/A	#N/A	#N/A	#N/A	FAD-dependent oxidoreductase
OPB46491	T4742_S00008.558	1.94613	697.713	8.48588	5e-05	7.93362	217.091	4.77418	5e-05	#N/A	#N/A	#N/A	#N/A	nitrilase
OPB41112	T4742_S00020.136	0.719305	268.092	8.54191	5e-05	#N/A	#N/A	#N/A	#N/A	0.529917	6.82986	3.68802	5e-05	#N/ADH:flavin oxidoreductase/12-oxophytodienoate reductase
OPB35947	T4742_S00025.20	#N/A	#N/A	#N/A	#N/A	#N/A	#N/A	#N/A	#N/A	29.3807	135.097	2.20105	5e-05	unknown protein
OPB35997	T4742_S00023.32	#N/A	#N/A	#N/A	#N/A	#N/A	#N/A	#N/A	#N/A	1.73897	11.4292	2.71642	5e-05	ankyrin
OPB35998	T4742_S00023.33	#N/A	#N/A	#N/A	#N/A	#N/A	#N/A	#N/A	#N/A	3.38241	22.7687	2.75093	5e-05	PNP_UDP_1
OPB35999	T4742_S00023.34	#N/A	#N/A	#N/A	#N/A	187.265	1038.84	2.47181	5e-05	#N/A	#N/A	#N/A	#N/A	unknown protein
OPB36011	T4742_S00023.46	#N/A	#N/A	#N/A	#N/A	#N/A	#N/A	#N/A	#N/A	34.8009	242.46	2.80055	5e-05	GH47 α-1,2-mannosidase
OPB36067	T4742_S00024.28	#N/A	#N/A	#N/A	#N/A	#N/A	#N/A	#N/A	#N/A	2.4919	97.1599	5.28504	5e-05	polysaccharide deacetylase family protein [Trichoderma harzianum]
OPB36102	T4742_S00021.18	#N/A	#N/A	#N/A	#N/A	#N/A	#N/A	#N/A	#N/A	13.5644	1.94464	-2.80225	5e-05	orphan protein
OPB36104	T4742_S00021.20	#N/A	#N/A	#N/A	#N/A	#N/A	#N/A	#N/A	#N/A	0.423457	2.13662	2.33505	0.00075	Sulfatase
OPB36137	T4742_S00021.54	#N/A	#N/A	#N/A	#N/A	#N/A	#N/A	#N/A	#N/A	3.75595	243.609	6.01925	5e-05	SSCP
OPB36138	T4742_S00021.55	#N/A	#N/A	#N/A	#N/A	0.718112	8.28899	3.52892	0.0011	18.634	702.909	5.23733	5e-05	GH128 ß-1,3-gluca#N/Ase, putative
OPB36139	T4742_S00021.56	#N/A	#N/A	#N/A	#N/A	1.18755	5.07265	2.09476	0.0014	45.88	1228.9	4.74336	5e-05	unknown protein
OPB36157	T4742_S00021.74	#N/A	#N/A	#N/A	#N/A	0.50352	2.07698	2.04437	0.00215	#N/A	#N/A	#N/A	#N/A	esterase/lipase [Trichoderma guizhouense]
OPB36162	T4742_S00021.79	#N/A	#N/A	#N/A	#N/A	#N/A	#N/A	#N/A	#N/A	0.714776	4.74516	2.7309	5e-05	glycoside hydrolase family 31 protein
OPB36166	T4742_S00021.83	#N/A	#N/A	#N/A	#N/A	#N/A	#N/A	#N/A	#N/A	3.22858	32.9156	3.3498	5e-05	HET protein
OPB36176	T4742_S00021.94	#N/A	#N/A	#N/A	#N/A	0.198235	2.15447	3.44205	0.01795	#N/A	#N/A	#N/A	#N/A	MFS permease
OPB36191	T4742_S00021.109	#N/A	#N/A	#N/A	#N/A	#N/A	#N/A	#N/A	#N/A	238.633	45.3699	-2.39499	5e-05	unknown protein
OPB36196	T4742_S00021.114	#N/A	#N/A	#N/A	#N/A	#N/A	#N/A	#N/A	#N/A	3.07276	13.0132	2.08237	0.00075	orphan protein
OPB36240	T4742_S00021.158	#N/A	#N/A	#N/A	#N/A	0.581398	3.8813	2.73894	5e-05	0.375261	5.30478	3.82133	5e-05	oligopeptide transporter
OPB36242	T4742_S00021.160	#N/A	#N/A	#N/A	#N/A	#N/A	#N/A	#N/A	#N/A	1.56843	8.31541	2.40647	5e-05	unknown protein with WD repeats
OPB36244	T4742_S00021.162	#N/A	#N/A	#N/A	#N/A	#N/A	#N/A	#N/A	#N/A	133.979	866.031	2.69241	5e-05	orphan protein
OPB36250	T4742_S00021.168	#N/A	#N/A	#N/A	#N/A	#N/A	#N/A	#N/A	#N/A	2.07282	12.889	2.63648	5e-05	GH3 β-glucosidase BGL1/CEL3a
OPB36251	T4742_S00021.169	#N/A	#N/A	#N/A	#N/A	474.618	3842.57	3.01723	5e-05	87.4388	401.103	2.19763	5e-05	unknown protein
OPB36252	T4742_S00021.170	#N/A	#N/A	#N/A	#N/A	3.33404	23.3625	2.80885	5e-05	#N/A	#N/A	#N/A	#N/A	4-hydroxy-2-oxo-heptane-1,7-dioate aldolase [Tolypocladium ophioglossoides CBS 100239]
OPB36255	T4742_S00021.173	#N/A	#N/A	#N/A	#N/A	#N/A	#N/A	#N/A	#N/A	4.37614	0.66931	-2.70891	0.0023	NmrA-like family protein
OPB36259	T4742_S00021.177	#N/A	#N/A	#N/A	#N/A	68.4732	366.292	2.41938	5e-05	#N/A	#N/A	#N/A	#N/A	Zn2Cys6 transcriptio#N/Al regulator [Trichoderma guizhouense]
OPB36261	T4742_S00021.180	#N/A	#N/A	#N/A	#N/A	#N/A	#N/A	#N/A	#N/A	10.991	236.463	4.42722	5e-05	lipase, secreted
OPB36276	T4742_S00021.195	#N/A	#N/A	#N/A	#N/A	#N/A	#N/A	#N/A	#N/A	11.8885	2.94543	-2.01302	5e-05	FAD binding domain protein
OPB36277	T4742_S00021.196	#N/A	#N/A	#N/A	#N/A	#N/A	#N/A	#N/A	#N/A	74.2516	16.3135	-2.18635	5e-05	MFS permease
OPB36280	T4742_S00021.199	#N/A	#N/A	#N/A	#N/A	#N/A	#N/A	#N/A	#N/A	228.677	43.2842	-2.4014	5e-05	aspartyl protease
OPB36281	T4742_S00021.200	#N/A	#N/A	#N/A	#N/A	#N/A	#N/A	#N/A	#N/A	2.33269	11.5479	2.30756	5e-05	GH27 α-galactosidase
OPB36290	T4742_S00007.7	#N/A	#N/A	#N/A	#N/A	#N/A	#N/A	#N/A	#N/A	39.9427	284.27	2.83126	5e-05	malate synthase
OPB36320	T4742_S00007.37	#N/A	#N/A	#N/A	#N/A	#N/A	#N/A	#N/A	#N/A	17.9989	92.1001	2.35529	5e-05	GH115 xylan-α-1,2-glucuronidase or α-(4-O-methyl)-glucuronidase
OPB36345	T4742_S00007.62	#N/A	#N/A	#N/A	#N/A	#N/A	#N/A	#N/A	#N/A	13.0738	57.6002	2.13939	5e-05	amino acid permease
OPB36367	T4742_S00007.84	#N/A	#N/A	#N/A	#N/A	2.58052	19.584	2.92394	5e-05	#N/A	#N/A	#N/A	#N/A	HET-domain-containing protein [Alter#N/Aria alter#N/Ata] >gi|1027162746|gb|OAG23117.1| HET-domain-containing protein [Alter#N/Aria alter#N/Ata]
OPB36403	T4742_S00007.120	#N/A	#N/A	#N/A	#N/A	5.733	27.7309	2.27413	5e-05	#N/A	#N/A	#N/A	#N/A	unknown protein
OPB36420	T4742_S00007.137	#N/A	#N/A	#N/A	#N/A	#N/A	#N/A	#N/A	#N/A	38.5807	247.243	2.67998	5e-05	orphan protein
OPB36438	T4742_S00007.155	#N/A	#N/A	#N/A	#N/A	#N/A	#N/A	#N/A	#N/A	813.889	197.632	-2.04202	5e-05	short chain dehydroge#N/Ase/reductase
OPB36445	T4742_S00007.162	#N/A	#N/A	#N/A	#N/A	105.439	23.5565	-2.16221	5e-05	#N/A	#N/A	#N/A	#N/A	Pyridine nucleotide-disulphide oxidoreductase,
OPB36453	T4742_S00007.170	#N/A	#N/A	#N/A	#N/A	#N/A	#N/A	#N/A	#N/A	16.8378	3.32938	-2.33838	5e-05	unknown protein
OPB36482	T4742_S00007.199	#N/A	#N/A	#N/A	#N/A	#N/A	#N/A	#N/A	#N/A	60.8123	266.203	2.13009	5e-05	hypothetical protein A0O28_0055610 [Trichoderma guizhouense]
OPB36515	T4742_S00007.232	#N/A	#N/A	#N/A	#N/A	#N/A	#N/A	#N/A	#N/A	530.238	58.9591	-3.16886	5e-05	ATPase, P-type, K/Mg/Cd/Cu/Zn/#N/A/Ca/#N/A/H-transporter
OPB36583	T4742_S00007.300	#N/A	#N/A	#N/A	#N/A	3.82415	15.4497	2.01437	5e-05	#N/A	#N/A	#N/A	#N/A	Prolidase and Aminopeptidase P [Trichoderma guizhouense]
OPB36602	T4742_S00007.320	#N/A	#N/A	#N/A	#N/A	122.858	1136.23	3.2092	5e-05	#N/A	#N/A	#N/A	#N/A	unknown protein
OPB36603	T4742_S00007.321	#N/A	#N/A	#N/A	#N/A	1118.12	8723.62	2.96385	5e-05	#N/A	#N/A	#N/A	#N/A	neutral metallopeptidase NMP1 [Trichoderma guizhouense] >gi|1153484478|gb|OPB36603.1| neutral protease 2 [Trichoderma guizhouense]
OPB36621	T4742_S00007.339	#N/A	#N/A	#N/A	#N/A	1029.71	215.095	-2.2592	5e-05	#N/A	#N/A	#N/A	#N/A	CHCH domain-containing protein [Metarhizium guizhouense ARSEF 977] >gi|770402401|gb|KJK87448.1| hypothetical protein H633G_08705 [Metarhizium anisopliae BRIP 53284]
OPB36624	T4742_S00007.342	#N/A	#N/A	#N/A	#N/A	#N/A	#N/A	#N/A	#N/A	3.97912	0.706231	-2.49424	0.009	unknown protein
OPB36625	T4742_S00007.343	#N/A	#N/A	#N/A	#N/A	#N/A	#N/A	#N/A	#N/A	1.44572	6.95154	2.26554	5e-05	methionine synthase, vitamin-B12 independent
OPB36629	T4742_S00007.347	#N/A	#N/A	#N/A	#N/A	#N/A	#N/A	#N/A	#N/A	393.814	78.2705	-2.33097	5e-05	PDR-type ABC transporters
OPB36665	T4742_S00007.383	#N/A	#N/A	#N/A	#N/A	2.32256	10.6178	2.1927	0.0003	#N/A	#N/A	#N/A	#N/A	unknown protein
OPB36719	T4742_S00007.437	#N/A	#N/A	#N/A	#N/A	#N/A	#N/A	#N/A	#N/A	25.9825	181.318	2.80291	5e-05	unknown protein
OPB36733	T4742_S00007.451	#N/A	#N/A	#N/A	#N/A	#N/A	#N/A	#N/A	#N/A	1.7112	10.0517	2.55436	5e-05	Pyridine nucleotide-disulphide oxidoreductase,
OPB36734	T4742_S00007.452	#N/A	#N/A	#N/A	#N/A	29.1794	156.493	2.42307	5e-05	#N/A	#N/A	#N/A	#N/A	unknown protein
OPB36780	T4742_S00007.498	#N/A	#N/A	#N/A	#N/A	#N/A	#N/A	#N/A	#N/A	29.2985	2.37965	-3.622	5e-05	short-chain dehydroge#N/Ase/reductase
OPB36786	T4742_S00007.504	#N/A	#N/A	#N/A	#N/A	142.004	957.411	2.7532	5e-05	62.9968	360.394	2.51622	5e-05	Zinc carboxypeptidase
OPB36787	T4742_S00007.505	#N/A	#N/A	#N/A	#N/A	12.8888	59.0165	2.195	5e-05	#N/A	#N/A	#N/A	#N/A	GT glycosyltransferases not yet assigned to a family, 3 TMs [Trichoderma guizhouense]
OPB36793	T4742_S00007.511	#N/A	#N/A	#N/A	#N/A	#N/A	#N/A	#N/A	#N/A	2.14397	0.0715335	-4.90552	0.01915	#N/A/K ATPase alpha 1 subunit,
OPB36819	T4742_S00007.537	#N/A	#N/A	#N/A	#N/A	#N/A	#N/A	#N/A	#N/A	71.455	447.026	2.64525	5e-05	unknown protein
OPB36820	T4742_S00007.538	#N/A	#N/A	#N/A	#N/A	#N/A	#N/A	#N/A	#N/A	13.1771	56.1281	2.09069	5e-05	MFS permease
OPB36824	T4742_S00007.542	#N/A	#N/A	#N/A	#N/A	#N/A	#N/A	#N/A	#N/A	6.40564	103.558	4.01495	5e-05	dihydrodipicoli#N/Ate synthetase, putative
OPB36935	T4742_S00007.653	#N/A	#N/A	#N/A	#N/A	119.272	26.8053	-2.15366	5e-05	#N/A	#N/A	#N/A	#N/A	FAD-dependent sulfhydryl oxidase Erv1
OPB37065	T4742_S00005.92	#N/A	#N/A	#N/A	#N/A	#N/A	#N/A	#N/A	#N/A	697.126	146.68	-2.24875	5e-05	#N/ADH:flavin oxidoreductase/#N/ADH oxidase
OPB37183	T4742_S00005.210	#N/A	#N/A	#N/A	#N/A	#N/A	#N/A	#N/A	#N/A	5.66454	44.9636	2.98873	5e-05	unknown protein
OPB37233	T4742_S00005.260	#N/A	#N/A	#N/A	#N/A	#N/A	#N/A	#N/A	#N/A	12.9801	58.2589	2.16618	5e-05	phosphatidylinositol-specific phospholipase C (MPLC1)
OPB37362	T4742_S00005.389	#N/A	#N/A	#N/A	#N/A	4.49717	22.5685	2.32722	5e-05	#N/A	#N/A	#N/A	#N/A	unknown protein
OPB37364	T4742_S00005.391	#N/A	#N/A	#N/A	#N/A	#N/A	#N/A	#N/A	#N/A	4.19827	18.4095	2.13258	5e-05	delta-1-pyrroline-5-carboxylate dehydroge#N/Ase
OPB37408	T4742_S00005.435	#N/A	#N/A	#N/A	#N/A	2.95489	0.590538	-2.323	0.00155	#N/A	#N/A	#N/A	#N/A	2,6-dihydropseudooxynicotine hydrolase
OPB37453	T4742_S00005.480	#N/A	#N/A	#N/A	#N/A	17.9626	1.32248	-3.76368	0.0012	#N/A	#N/A	#N/A	#N/A	unknown protein
OPB37480	T4742_S00005.507	#N/A	#N/A	#N/A	#N/A	0.262119	2.8422	3.43871	0.0052	#N/A	#N/A	#N/A	#N/A	unknown protein
OPB37491	T4742_S00005.518	#N/A	#N/A	#N/A	#N/A	0.90994	4.17709	2.19866	0.00145	#N/A	#N/A	#N/A	#N/A	S-adenosyl-L-methionine-dependent methyltransferase [Trichoderma reesei RUT C-30]
OPB37524	T4742_S00005.551	#N/A	#N/A	#N/A	#N/A	#N/A	#N/A	#N/A	#N/A	1.71555	105.374	5.94071	5e-05	carboxylic acid transporter
OPB37545	T4742_S00005.572	#N/A	#N/A	#N/A	#N/A	14.866	3.24926	-2.19383	5e-05	#N/A	#N/A	#N/A	#N/A	MFS sugar permease
OPB37564	T4742_S00005.591	#N/A	#N/A	#N/A	#N/A	#N/A	#N/A	#N/A	#N/A	2.63036	11.2234	2.09318	5e-05	serine/threonine-protein ki#N/Ase ripk4
OPB37597	T4742_S00005.624	#N/A	#N/A	#N/A	#N/A	#N/A	#N/A	#N/A	#N/A	8.45738	36.653	2.11565	5e-05	Tautomerase
OPB37604	T4742_S00005.631	#N/A	#N/A	#N/A	#N/A	#N/A	#N/A	#N/A	#N/A	33.9139	211.7	2.64207	5e-05	#N/AD(P) transhydroge#N/Ase beta subunit
OPB37607	T4742_S00005.634	#N/A	#N/A	#N/A	#N/A	61.1292	14.8291	-2.04343	5e-05	#N/A	#N/A	#N/A	#N/A	glutathione S-transferase [Trichoderma harzianum]
OPB37629	T4742_S00005.656	#N/A	#N/A	#N/A	#N/A	1.45606	23.071	3.98594	0.0242	#N/A	#N/A	#N/A	#N/A	orphan protein
OPB37658	T4742_S00005.685	#N/A	#N/A	#N/A	#N/A	#N/A	#N/A	#N/A	#N/A	2.35935	18.1756	2.94555	5e-05	MFS permease
OPB37664	T4742_S00005.691	#N/A	#N/A	#N/A	#N/A	#N/A	#N/A	#N/A	#N/A	2.20379	10.8945	2.30555	5e-05	GH2 Exo-β-D-glucosaminidase GLS93
OPB37691	T4742_S00005.718	#N/A	#N/A	#N/A	#N/A	265.543	1777.55	2.74287	5e-05	#N/A	#N/A	#N/A	#N/A	Alkaline protei#N/Ase [Trichoderma guizhouense]
OPB37693	T4742_S00005.720	#N/A	#N/A	#N/A	#N/A	0.307349	2.43458	2.98572	0.01465	0.801356	21.2105	4.7262	5e-05	cytochrome P450 monooxyge#N/Ase
OPB37694	T4742_S00005.721	#N/A	#N/A	#N/A	#N/A	#N/A	#N/A	#N/A	#N/A	5.14226	42.0258	3.0308	5e-05	orphan protein
OPB37695	T4742_S00005.722	#N/A	#N/A	#N/A	#N/A	0.33436	5.97318	4.15902	0.0026	2.75787	26.8298	3.28221	5e-05	cytochrome-b5 reductase [Fusarium verticillioides 7600] >gi|584146600|gb|EWG55849.1| cytochrome-b5 reductase [Fusarium verticillioides 7600]
OPB37718	T4742_S00005.746	#N/A	#N/A	#N/A	#N/A	2.15738	34.6786	4.0067	5e-05	1.04431	8.85316	3.08364	5e-05	MFS permease
OPB37720	T4742_S00005.748	#N/A	#N/A	#N/A	#N/A	0.434527	31.3339	6.17214	0.00365	0.330992	7.02785	4.40822	0.013	3-hydroxyacyl-CoA dehydroge#N/Ase [Trichoderma guizhouense]
OPB37728	T4742_S00005.756	#N/A	#N/A	#N/A	#N/A	#N/A	#N/A	#N/A	#N/A	2.23357	11.3388	2.34384	5e-05	hypothetical protein A0O28_0046410 [Trichoderma guizhouense]
OPB37773	T4742_S00017.40	#N/A	#N/A	#N/A	#N/A	#N/A	#N/A	#N/A	#N/A	0.96685	8.4992	3.13596	5e-05	MFS permease
OPB37792	T4742_S00017.59	#N/A	#N/A	#N/A	#N/A	#N/A	#N/A	#N/A	#N/A	51.8371	4.16428	-3.63785	5e-05	D#N/A photolyase, class I, rapidly regulated by blue light in T. harzianum, PHR1
OPB37807	T4742_S00017.74	#N/A	#N/A	#N/A	#N/A	#N/A	#N/A	#N/A	#N/A	3.18403	0.399725	-2.99377	0.0017	Zinc-dependent alcohol dehydroge#N/Ase
OPB37808	T4742_S00017.75	#N/A	#N/A	#N/A	#N/A	#N/A	#N/A	#N/A	#N/A	7.46822	31.7641	2.08856	5e-05	GH2 β-mannosidase
OPB37887	T4742_S00017.154	#N/A	#N/A	#N/A	#N/A	#N/A	#N/A	#N/A	#N/A	2.37722	11.1541	2.23022	5e-05	MFS permease
OPB37927	T4742_S00017.194	#N/A	#N/A	#N/A	#N/A	16.8793	80.342	2.2509	5e-05	7.72327	217.616	4.81643	5e-05	D-arabinitol 2-dehydroge#N/Ase [ribulose-forming] [Tolypocladium ophioglossoides CBS 100239]
OPB38097	T4742_S00002.144	#N/A	#N/A	#N/A	#N/A	#N/A	#N/A	#N/A	#N/A	1.93274	16.8283	3.12217	5e-05	GH92 α-1,2-mannosidase
OPB38106	T4742_S00002.153	#N/A	#N/A	#N/A	#N/A	1.96606	18.4408	3.22952	5e-05	2.71551	207.784	6.25772	5e-05	GH54 alpha-L-arabinofuranosidase ABF3 [Trichoderma parareesei]
OPB38139	T4742_S00002.186	#N/A	#N/A	#N/A	#N/A	#N/A	#N/A	#N/A	#N/A	2.80641	13.1082	2.22367	5e-05	#N/ACHT domain WD40 repeat-containing protein
OPB38179	T4742_S00002.226	#N/A	#N/A	#N/A	#N/A	#N/A	#N/A	#N/A	#N/A	0.735367	5.15285	2.80883	0.0007	CE16 acetyl esterase
OPB38181	T4742_S00002.228	#N/A	#N/A	#N/A	#N/A	3.92406	29.2128	2.89618	5e-05	8.0073	352.273	5.45923	5e-05	unknown protein
OPB38183	T4742_S00002.230	#N/A	#N/A	#N/A	#N/A	202.5	822.497	2.02209	5e-05	#N/A	#N/A	#N/A	#N/A	unknown protein
OPB38184	T4742_S00002.231	#N/A	#N/A	#N/A	#N/A	252.396	1344.97	2.41381	5e-05	#N/A	#N/A	#N/A	#N/A	unknown protein
OPB38193	T4742_S00002.240	#N/A	#N/A	#N/A	#N/A	70.0081	13.1332	-2.4143	5e-05	#N/A	#N/A	#N/A	#N/A	unknown protein
OPB38212	T4742_S00002.259	#N/A	#N/A	#N/A	#N/A	#N/A	#N/A	#N/A	#N/A	68.2118	14.8935	-2.19534	5e-05	cysteine dioxyge#N/Ase
OPB38214	T4742_S00002.261	#N/A	#N/A	#N/A	#N/A	#N/A	#N/A	#N/A	#N/A	1.12069	11.1738	3.31765	0.00025	prolyl aminopeptidase
OPB38215	T4742_S00002.262	#N/A	#N/A	#N/A	#N/A	#N/A	#N/A	#N/A	#N/A	15.2743	196.672	3.68661	5e-05	GPCR XII
OPB38223	T4742_S00002.270	#N/A	#N/A	#N/A	#N/A	4.74936	21.0433	2.14756	5e-05	#N/A	#N/A	#N/A	#N/A	Zn2Cys6 transcriptio#N/Al regulator
OPB38240	T4742_S00002.287	#N/A	#N/A	#N/A	#N/A	#N/A	#N/A	#N/A	#N/A	0.886787	4.49844	2.34276	0.0014	orphan protein
OPB38415	T4742_S00002.463	#N/A	#N/A	#N/A	#N/A	#N/A	#N/A	#N/A	#N/A	1.43647	6.30498	2.13396	0.0001	hypothetical protein A0O28_0015200 [Trichoderma guizhouense]
OPB38424	T4742_S00002.472	#N/A	#N/A	#N/A	#N/A	#N/A	#N/A	#N/A	#N/A	29.1476	450.604	3.95041	5e-05	unknown protein
OPB38465	T4742_S00002.513	#N/A	#N/A	#N/A	#N/A	122.731	776.742	2.66193	5e-05	#N/A	#N/A	#N/A	#N/A	orphan protein
OPB38507	T4742_S00002.556	#N/A	#N/A	#N/A	#N/A	#N/A	#N/A	#N/A	#N/A	1.7778	7.19439	2.01678	5e-05	GMC oxidoreductase
OPB38508	T4742_S00002.557	#N/A	#N/A	#N/A	#N/A	#N/A	#N/A	#N/A	#N/A	0.629308	2.95145	2.22959	0.00145	unknown protein
OPB38530	T4742_S00002.579	#N/A	#N/A	#N/A	#N/A	#N/A	#N/A	#N/A	#N/A	129.783	21.4662	-2.59597	0.0069	Hydrophobin HFB8
OPB38565	T4742_S00002.614	#N/A	#N/A	#N/A	#N/A	#N/A	#N/A	#N/A	#N/A	1.79921	28.3969	3.98029	5e-05	GH128 protein
OPB38569	T4742_S00002.618	#N/A	#N/A	#N/A	#N/A	#N/A	#N/A	#N/A	#N/A	23.7777	129.586	2.44623	5e-05	MFS permease
OPB38570	T4742_S00002.619	#N/A	#N/A	#N/A	#N/A	65.3338	4.45386	-3.8747	5e-05	#N/A	#N/A	#N/A	#N/A	short chain dehydroge#N/Ase/reductase
OPB38596	T4742_S00002.645	#N/A	#N/A	#N/A	#N/A	#N/A	#N/A	#N/A	#N/A	9.88322	46.3717	2.23019	5e-05	MFS permease
OPB38601	T4742_S00002.650	#N/A	#N/A	#N/A	#N/A	#N/A	#N/A	#N/A	#N/A	0.693642	5.50448	2.98834	5e-05	D#N/A photolyase, N-termi#N/Al, class 1, FAD-binding
OPB38608	T4742_S00002.657	#N/A	#N/A	#N/A	#N/A	#N/A	#N/A	#N/A	#N/A	4.09477	32.7541	2.99982	5e-05	GH71 α-1 3-gluca#N/Ase
OPB38614	T4742_S00002.663	#N/A	#N/A	#N/A	#N/A	#N/A	#N/A	#N/A	#N/A	164.872	685.743	2.05632	5e-05	CE10 esterase/lipase
OPB38621	T4742_S00002.670	#N/A	#N/A	#N/A	#N/A	#N/A	#N/A	#N/A	#N/A	17.5898	89.9708	2.35472	5e-05	hypothetical protein A0O28_0017270 [Trichoderma guizhouense]
OPB38631	T4742_S00002.680	#N/A	#N/A	#N/A	#N/A	#N/A	#N/A	#N/A	#N/A	112.804	490.415	2.12019	5e-05	Zn2Cys6 transcriptio#N/Al regulator
OPB38648	T4742_S00002.697	#N/A	#N/A	#N/A	#N/A	#N/A	#N/A	#N/A	#N/A	8.59377	38.0941	2.1482	0.0083	orphan protein
OPB38657	T4742_S00002.706	#N/A	#N/A	#N/A	#N/A	#N/A	#N/A	#N/A	#N/A	2.11698	199.546	6.55858	5e-05	GH2 β-galactosidase/β-glucuronidase
OPB38726	T4742_S00002.775	#N/A	#N/A	#N/A	#N/A	#N/A	#N/A	#N/A	#N/A	5.5981	25.996	2.21528	5e-05	CE1 α/ß hydrolase lipase/epoxide hydrolase
OPB38744	T4742_S00002.793	#N/A	#N/A	#N/A	#N/A	0.79558	12.2139	3.94037	0.0001	#N/A	#N/A	#N/A	#N/A	short chain dehydroge#N/Ase/reductase
OPB38745	T4742_S00002.794	#N/A	#N/A	#N/A	#N/A	2.12626	8.65326	2.02492	5e-05	#N/A	#N/A	#N/A	#N/A	Zinc-dependent alcohol dehydroge#N/Ase
OPB38746	T4742_S00002.795	#N/A	#N/A	#N/A	#N/A	80.2668	627.75	2.96732	5e-05	26.5559	238.173	3.16491	5e-05	ribonuclease T1
OPB38747	T4742_S00002.796	#N/A	#N/A	#N/A	#N/A	#N/A	#N/A	#N/A	#N/A	1.03061	8.82661	3.09836	5e-05	zinc-dependent alcohol dehydroge#N/Ase
OPB38754	T4742_S00002.803	#N/A	#N/A	#N/A	#N/A	#N/A	#N/A	#N/A	#N/A	0.74042	12.0675	4.02664	0.00405	unknown protein
OPB38771	T4742_S00002.820	#N/A	#N/A	#N/A	#N/A	#N/A	#N/A	#N/A	#N/A	25.4961	109.36	2.10074	5e-05	unknown protein
OPB38774	T4742_S00002.823	#N/A	#N/A	#N/A	#N/A	#N/A	#N/A	#N/A	#N/A	1.01783	4.38937	2.10851	0.00015	MFS permease
OPB38782	T4742_S00002.831	#N/A	#N/A	#N/A	#N/A	#N/A	#N/A	#N/A	#N/A	0.571036	7.03676	3.62326	5e-05	dipeptidyl peptidase 5
OPB38806	T4742_S00002.855	#N/A	#N/A	#N/A	#N/A	#N/A	#N/A	#N/A	#N/A	275.946	1193.7	2.11298	5e-05	Bys1 family protein [Trichoderma harzianum] >gi|1153486770|gb|OPB38806.1| SSCRP protein [Trichoderma guizhouense]
OPB38809	T4742_S00002.858	#N/A	#N/A	#N/A	#N/A	8.08631	36.4391	2.17193	5e-05	#N/A	#N/A	#N/A	#N/A	unknown protein
OPB38824	T4742_S00002.873	#N/A	#N/A	#N/A	#N/A	0.252286	2.31424	3.19741	0.00765	#N/A	#N/A	#N/A	#N/A	serine/threonine-protein ki#N/Ase Sgk2 [Metarhizium guizhouense ARSEF 977]
OPB38854	T4742_S00002.903	#N/A	#N/A	#N/A	#N/A	14.3547	2.76271	-2.37736	5e-05	#N/A	#N/A	#N/A	#N/A	unknown protein
OPB38856	T4742_S00002.905	#N/A	#N/A	#N/A	#N/A	#N/A	#N/A	#N/A	#N/A	2.72763	0.496912	-2.45659	0.0121	HEAT
OPB38866	T4742_S00002.915	#N/A	#N/A	#N/A	#N/A	10.8744	1.50601	-2.85213	0.00055	#N/A	#N/A	#N/A	#N/A	orphan protein
OPB38874	T4742_S00002.923	#N/A	#N/A	#N/A	#N/A	4.63401	30.7912	2.73218	5e-05	#N/A	#N/A	#N/A	#N/A	C2H2 transcription factor
OPB38875	T4742_S00002.924	#N/A	#N/A	#N/A	#N/A	3.19968	14.7327	2.20303	5e-05	#N/A	#N/A	#N/A	#N/A	alpha-1,6-mannosyltransferase subunit [Trichoderma guizhouense]
OPB38883	T4742_S00002.932	#N/A	#N/A	#N/A	#N/A	#N/A	#N/A	#N/A	#N/A	0.409207	2.64408	2.69186	0.00035	HET-6OR heterokaryon incompatibility protein (het-6OR allele) [Trichoderma guizhouense]
OPB38897	T4742_S00002.946	#N/A	#N/A	#N/A	#N/A	#N/A	#N/A	#N/A	#N/A	19.9332	4.86768	-2.03387	5e-05	unknown protein
OPB38929	T4742_S00002.978	#N/A	#N/A	#N/A	#N/A	#N/A	#N/A	#N/A	#N/A	1.49896	7.44077	2.31149	5e-05	orphan protein
OPB39076	T4742_S00006.135	#N/A	#N/A	#N/A	#N/A	134.709	711.122	2.40025	5e-05	#N/A	#N/A	#N/A	#N/A	unknown protein
OPB39086	T4742_S00006.145	#N/A	#N/A	#N/A	#N/A	3.16073	55.483	4.13372	5e-05	3.38379	26.5724	2.97322	5e-05	zinc-regulated transporter 1
OPB39096	T4742_S00006.155	#N/A	#N/A	#N/A	#N/A	#N/A	#N/A	#N/A	#N/A	9.2943	44.4841	2.25887	5e-05	unknown protein
OPB39104	T4742_S00006.164	#N/A	#N/A	#N/A	#N/A	#N/A	#N/A	#N/A	#N/A	30.2117	6.03169	-2.32447	5e-05	Hydroxysteroid 17-beta dehydroge#N/Ase 11
OPB39136	T4742_S00006.196	#N/A	#N/A	#N/A	#N/A	1.20469	8.88541	2.88278	5e-05	#N/A	#N/A	#N/A	#N/A	unknown protein
OPB39142	T4742_S00006.202	#N/A	#N/A	#N/A	#N/A	#N/A	#N/A	#N/A	#N/A	11.1673	217.259	4.28206	5e-05	Extracellular membrane protein, 8-cysteine region, CFEM
OPB39146	T4742_S00006.206	#N/A	#N/A	#N/A	#N/A	#N/A	#N/A	#N/A	#N/A	64.6948	331.338	2.35658	5e-05	unknown protein
OPB39147	T4742_S00006.207	#N/A	#N/A	#N/A	#N/A	#N/A	#N/A	#N/A	#N/A	6.87808	36.3964	2.40372	5e-05	orphan protein
OPB39174	T4742_S00006.234	#N/A	#N/A	#N/A	#N/A	#N/A	#N/A	#N/A	#N/A	4.43193	19.5251	2.13932	5e-05	Zn2Cys6 transcriptio#N/Al regulator
OPB39239	T4742_S00006.299	#N/A	#N/A	#N/A	#N/A	#N/A	#N/A	#N/A	#N/A	13.8153	2.8757	-2.26428	5e-05	hypothetical protein A0O28_0049450 [Trichoderma guizhouense]
OPB39282	T4742_S00006.342	#N/A	#N/A	#N/A	#N/A	#N/A	#N/A	#N/A	#N/A	41.4274	197.933	2.25636	5e-05	cell wall mannoprotein
OPB39298	T4742_S00006.358	#N/A	#N/A	#N/A	#N/A	#N/A	#N/A	#N/A	#N/A	1.12323	5.93101	2.40062	0.00515	unknown protein
OPB39299	T4742_S00006.359	#N/A	#N/A	#N/A	#N/A	#N/A	#N/A	#N/A	#N/A	0.453159	3.55899	2.97338	0.00905	hypothetical protein A0O28_0050050 [Trichoderma guizhouense]
OPB39301	T4742_S00006.361	#N/A	#N/A	#N/A	#N/A	#N/A	#N/A	#N/A	#N/A	0.508206	5.85575	3.52637	0.04425	orphan protein
OPB39344	T4742_S00006.404	#N/A	#N/A	#N/A	#N/A	57.9234	381.575	2.71975	5e-05	#N/A	#N/A	#N/A	#N/A	unknown protein
OPB39390	T4742_S00006.450	#N/A	#N/A	#N/A	#N/A	#N/A	#N/A	#N/A	#N/A	7.48449	42.2243	2.4961	5e-05	unknown protein
OPB39470	T4742_S00006.530	#N/A	#N/A	#N/A	#N/A	#N/A	#N/A	#N/A	#N/A	9.29045	50.3478	2.43811	5e-05	GH3 β-glucosidase BGL3j
OPB39512	T4742_S00006.572	#N/A	#N/A	#N/A	#N/A	#N/A	#N/A	#N/A	#N/A	81.9006	508.034	2.63298	5e-05	isocitrate lyase
OPB39569	T4742_S00006.629	#N/A	#N/A	#N/A	#N/A	33.0056	206.786	2.64735	5e-05	#N/A	#N/A	#N/A	#N/A	unknown protein
OPB39605	T4742_S00006.665	#N/A	#N/A	#N/A	#N/A	125.962	514.229	2.02943	0.00025	#N/A	#N/A	#N/A	#N/A	C2H2 transcriptio#N/Al regulator
OPB39782	T4742_S00015.126	#N/A	#N/A	#N/A	#N/A	#N/A	#N/A	#N/A	#N/A	2.82409	50.9173	4.1723	5e-05	C2H2 transcriptio#N/Al regulator
OPB39828	T4742_S00015.172	#N/A	#N/A	#N/A	#N/A	#N/A	#N/A	#N/A	#N/A	4.89421	0.460723	-3.4091	0.0012	stress response protein Rds1; secreted
OPB39835	T4742_S00015.179	#N/A	#N/A	#N/A	#N/A	#N/A	#N/A	#N/A	#N/A	0.334488	2.1553	2.68786	0.0052	unknown protein
OPB39836	T4742_S00015.180	#N/A	#N/A	#N/A	#N/A	#N/A	#N/A	#N/A	#N/A	0.0873838	4.38575	5.64931	0.0042	CBM13 protein [Trichoderma guizhouense]
OPB39839	T4742_S00015.183	#N/A	#N/A	#N/A	#N/A	#N/A	#N/A	#N/A	#N/A	3.70537	70.706	4.25414	5e-05	ankyrin repeat protein [Trichoderma harzianum]
OPB39841	T4742_S00015.185	#N/A	#N/A	#N/A	#N/A	#N/A	#N/A	#N/A	#N/A	0.319636	2.79467	3.12818	0.005	Cytochrome P450monooxyge#N/Ase
OPB39842	T4742_S00015.186	#N/A	#N/A	#N/A	#N/A	#N/A	#N/A	#N/A	#N/A	4.47486	46.5156	3.3778	5e-05	orphan protein
OPB39843	T4742_S00015.187	#N/A	#N/A	#N/A	#N/A	#N/A	#N/A	#N/A	#N/A	5.11214	83.4309	4.02858	5e-05	Cytochrome P450 CYP2 subfamily
OPB40025	T4742_S00001.104	#N/A	#N/A	#N/A	#N/A	24.4487	156.253	2.67605	5e-05	#N/A	#N/A	#N/A	#N/A	unknown protein
OPB40029	T4742_S00001.108	#N/A	#N/A	#N/A	#N/A	#N/A	#N/A	#N/A	#N/A	71.2754	16.6518	-2.09773	5e-05	MFS, monocarboxylate transporter
OPB40093	T4742_S00001.172	#N/A	#N/A	#N/A	#N/A	#N/A	#N/A	#N/A	#N/A	2.02203	67.1342	5.05317	5e-05	SSCP
OPB40094	T4742_S00001.173	#N/A	#N/A	#N/A	#N/A	#N/A	#N/A	#N/A	#N/A	7.78327	85.5953	3.45908	5e-05	unknown protein
OPB40095	T4742_S00001.174	#N/A	#N/A	#N/A	#N/A	#N/A	#N/A	#N/A	#N/A	0.493845	29.8274	5.91644	5e-05	GH18 chiti#N/Ase TVC10 with CBM18 and CBM50
OPB40106	T4742_S00001.185	#N/A	#N/A	#N/A	#N/A	#N/A	#N/A	#N/A	#N/A	10.3959	44.1144	2.08524	5e-05	DUF636 domain protein
OPB40115	T4742_S00001.194	#N/A	#N/A	#N/A	#N/A	#N/A	#N/A	#N/A	#N/A	5.96347	24.4732	2.03698	5e-05	orphan protein
OPB40197	T4742_S00001.276	#N/A	#N/A	#N/A	#N/A	#N/A	#N/A	#N/A	#N/A	51.2971	8.42996	-2.60528	0.00115	Stress responsive alpha-beta barrel
OPB40303	T4742_S00001.382	#N/A	#N/A	#N/A	#N/A	14.1826	2.97771	-2.25184	5e-05	#N/A	#N/A	#N/A	#N/A	GH109 protein
OPB40334	T4742_S00001.413	#N/A	#N/A	#N/A	#N/A	#N/A	#N/A	#N/A	#N/A	31.7807	4.17434	-2.92853	5e-05	ß-lactamase-like protein
OPB40349	T4742_S00001.428	#N/A	#N/A	#N/A	#N/A	324.979	42.8387	-2.92336	5e-05	#N/A	#N/A	#N/A	#N/A	MFS permease
OPB40386	T4742_S00001.465	#N/A	#N/A	#N/A	#N/A	3059.64	755.149	-2.01853	5e-05	#N/A	#N/A	#N/A	#N/A	Thiazole biosynthetic enzyme (Stress-inducible protein sti35)
OPB40387	T4742_S00001.466	#N/A	#N/A	#N/A	#N/A	#N/A	#N/A	#N/A	#N/A	1.03517	23.3711	4.49679	0.0042	Ribose/galactose isomerase
OPB40388	T4742_S00001.467	#N/A	#N/A	#N/A	#N/A	0.106381	6.23959	5.87413	0.0396	0.125444	8.19714	6.03	0.00405	glycerone ki#N/Ase
OPB40405	T4742_S00001.484	#N/A	#N/A	#N/A	#N/A	#N/A	#N/A	#N/A	#N/A	831.804	155.938	-2.41528	5e-05	unknown protein
OPB40408	T4742_S00001.487	#N/A	#N/A	#N/A	#N/A	#N/A	#N/A	#N/A	#N/A	12.8158	1.52853	-3.06771	0.00015	unknown protein
OPB40410	T4742_S00001.489	#N/A	#N/A	#N/A	#N/A	#N/A	#N/A	#N/A	#N/A	37.5413	11109.5	8.2091	5e-05	SSCRP
OPB40414	T4742_S00001.493	#N/A	#N/A	#N/A	#N/A	#N/A	#N/A	#N/A	#N/A	1.14556	7.12508	2.63685	5e-05	GT4 glycosyl transferase
OPB40477	T4742_S00001.556	#N/A	#N/A	#N/A	#N/A	7.43432	40.731	2.45385	5e-05	#N/A	#N/A	#N/A	#N/A	unknown protein
OPB40493	T4742_S00001.572	#N/A	#N/A	#N/A	#N/A	#N/A	#N/A	#N/A	#N/A	1.03761	6.20834	2.58095	5e-05	isoamyl alcohol oxidase
OPB40504	T4742_S00001.583	#N/A	#N/A	#N/A	#N/A	6.68851	34.7983	2.37926	5e-05	#N/A	#N/A	#N/A	#N/A	dihydroxyacid dehydratase [Trichoderma guizhouense]
OPB40516	T4742_S00001.595	#N/A	#N/A	#N/A	#N/A	#N/A	#N/A	#N/A	#N/A	0.639938	7.40851	3.53318	5e-05	unknown protein with WD repeats
OPB40539	T4742_S00001.618	#N/A	#N/A	#N/A	#N/A	9.61918	103.559	3.42839	5e-05	#N/A	#N/A	#N/A	#N/A	unknown protein
OPB40551	T4742_S00001.630	#N/A	#N/A	#N/A	#N/A	#N/A	#N/A	#N/A	#N/A	2.37479	13.5968	2.5174	5e-05	purine and uridine phosphorylase [Trichoderma reesei RUT C-30]
OPB40556	T4742_S00001.635	#N/A	#N/A	#N/A	#N/A	#N/A	#N/A	#N/A	#N/A	66.2727	12.547	-2.40107	5e-05	Amidase
OPB40574	T4742_S00001.654	#N/A	#N/A	#N/A	#N/A	#N/A	#N/A	#N/A	#N/A	0.774326	3.64755	2.23592	0.0033	Isoflavone reductase [Colletotrichum chlorophyti]
OPB40595	T4742_S00001.675	#N/A	#N/A	#N/A	#N/A	#N/A	#N/A	#N/A	#N/A	1.17956	5.03278	2.09311	0.00035	orphan protein
OPB40612	T4742_S00001.692	#N/A	#N/A	#N/A	#N/A	286.169	55.6038	-2.36362	5e-05	#N/A	#N/A	#N/A	#N/A	unknown protein
OPB40613	T4742_S00001.693	#N/A	#N/A	#N/A	#N/A	#N/A	#N/A	#N/A	#N/A	7.55884	44.0966	2.54443	5e-05	NRPS
OPB40629	T4742_S00001.709	#N/A	#N/A	#N/A	#N/A	0.952684	8.41438	3.14279	5e-05	2.36568	41.0865	4.11834	5e-05	GH18, chiti#N/Ase CHI18-14 [Trichoderma guizhouense]
OPB40644	T4742_S00001.724	#N/A	#N/A	#N/A	#N/A	1.03162	5.9306	2.52327	5e-05	1.53542	29.254	4.25193	5e-05	glycosyltransferase, Glycosyltransferases not yet assigned to a family [Trichoderma guizhouense]
OPB40645	T4742_S00001.725	#N/A	#N/A	#N/A	#N/A	0.563216	7.52244	3.73944	5e-05	1.6869	56.5156	5.0662	5e-05	cytochrome P450 [Trichoderma guizhouense]
OPB40670	T4742_S00001.750	#N/A	#N/A	#N/A	#N/A	#N/A	#N/A	#N/A	#N/A	7.4491	68.7998	3.20727	5e-05	Zn2Cys6 transcriptio#N/Al regulator
OPB40671	T4742_S00001.751	#N/A	#N/A	#N/A	#N/A	#N/A	#N/A	#N/A	#N/A	6.49945	138.832	4.41688	5e-05	2-keto-3-deoxy-L-rhamno#N/Ate aldolase [Valsa mali var. pyri]
OPB40672	T4742_S00001.752	#N/A	#N/A	#N/A	#N/A	4.71476	21.7521	2.2059	5e-05	3.95475	121.939	4.94643	5e-05	o-methyltransferase
OPB40674	T4742_S00001.754	#N/A	#N/A	#N/A	#N/A	#N/A	#N/A	#N/A	#N/A	6.42391	88.1719	3.7788	5e-05	zinc-dependent alcohol dehydroge#N/Ase
OPB40677	T4742_S00001.757	#N/A	#N/A	#N/A	#N/A	#N/A	#N/A	#N/A	#N/A	32.7007	259.541	2.98857	5e-05	peptidase S8, subtilisin
OPB40695	T4742_S00001.775	#N/A	#N/A	#N/A	#N/A	#N/A	#N/A	#N/A	#N/A	171.86	39.887	-2.10725	5e-05	cytosine permease
OPB40742	T4742_S00001.823	#N/A	#N/A	#N/A	#N/A	0.617652	2.83584	2.19891	0.00225	#N/A	#N/A	#N/A	#N/A	GroES-like protein [Pochonia chlamydosporia 170] >gi|1032857900|gb|OAQ64697.1| GroES-like protein [Pochonia chlamydosporia 170]
OPB40749	T4742_S00001.830	#N/A	#N/A	#N/A	#N/A	5.99842	61.6052	3.3604	5e-05	5.41075	112.775	4.38147	5e-05	GH18_2 chiti#N/Ase
OPB40758	T4742_S00001.839	#N/A	#N/A	#N/A	#N/A	#N/A	#N/A	#N/A	#N/A	0.809458	4.97151	2.61865	5e-05	MFS permease/maltose permease MAL61
OPB40772	T4742_S00001.853	#N/A	#N/A	#N/A	#N/A	23.4661	5.22679	-2.16658	5e-05	#N/A	#N/A	#N/A	#N/A	mitochondrial carrier protein (Pet8) [Metarhizium guizhouense ARSEF 977]
OPB40806	T4742_S00001.887	#N/A	#N/A	#N/A	#N/A	#N/A	#N/A	#N/A	#N/A	2.16504	11.3139	2.38563	5e-05	alpha-ketoglutarate (FeII) dependent dioxyge#N/Ase
OPB40810	T4742_S00001.891	#N/A	#N/A	#N/A	#N/A	#N/A	#N/A	#N/A	#N/A	1.00123	41.7454	5.38178	5e-05	SAM-dependent metyhltransferase
OPB40813	T4742_S00001.894	#N/A	#N/A	#N/A	#N/A	#N/A	#N/A	#N/A	#N/A	3.75147	0.52236	-2.84434	0.0046	orphan protein
OPB40815	T4742_S00001.896	#N/A	#N/A	#N/A	#N/A	#N/A	#N/A	#N/A	#N/A	3.02146	0.702244	-2.1052	0.00055	dipeptidyl peptidase 5
OPB40824	T4742_S00001.905	#N/A	#N/A	#N/A	#N/A	#N/A	#N/A	#N/A	#N/A	15.3012	0.686144	-4.47899	0.00015	zinc-dependent alcohol dehydroge#N/Ase
OPB40840	T4742_S00001.921	#N/A	#N/A	#N/A	#N/A	#N/A	#N/A	#N/A	#N/A	1.26889	9.40499	2.88986	5e-05	GH3 β-xylosidase XYL3b
OPB40843	T4742_S00001.924	#N/A	#N/A	#N/A	#N/A	139.112	675.959	2.28069	5e-05	#N/A	#N/A	#N/A	#N/A	Leucine aminopeptidase 1
OPB40845	T4742_S00001.926	#N/A	#N/A	#N/A	#N/A	#N/A	#N/A	#N/A	#N/A	9.57242	1.20472	-2.99018	5e-05	Zinc-dependent alcohol dehydroge#N/Ase
OPB40880	T4742_S00001.961	#N/A	#N/A	#N/A	#N/A	#N/A	#N/A	#N/A	#N/A	0.739283	14.4853	4.29232	5e-05	unique (orphan) protein
OPB40881	T4742_S00001.962	#N/A	#N/A	#N/A	#N/A	#N/A	#N/A	#N/A	#N/A	0.895825	11.6057	3.69548	5e-05	orphan protein
OPB40882	T4742_S00001.963	#N/A	#N/A	#N/A	#N/A	#N/A	#N/A	#N/A	#N/A	0.1453	5.19016	5.15867	5e-05	Ankyrin
OPB40924	T4742_S00001.1005	#N/A	#N/A	#N/A	#N/A	#N/A	#N/A	#N/A	#N/A	7.91053	1.69353	-2.22374	0.0036	unknown protein
OPB40925	T4742_S00001.1006	#N/A	#N/A	#N/A	#N/A	#N/A	#N/A	#N/A	#N/A	21.6755	4.62469	-2.22864	5e-05	orphan protein
OPB40995	T4742_S00020.19	#N/A	#N/A	#N/A	#N/A	#N/A	#N/A	#N/A	#N/A	5.96091	32.2374	2.43513	5e-05	orphan protein
OPB41008	T4742_S00020.32	#N/A	#N/A	#N/A	#N/A	#N/A	#N/A	#N/A	#N/A	52.9665	9.63822	-2.45824	5e-05	Zn2Cys6 transcriptio#N/Al regulator
OPB41009	T4742_S00020.33	#N/A	#N/A	#N/A	#N/A	#N/A	#N/A	#N/A	#N/A	3.34006	0.314734	-3.40767	0.04705	unknown protein with RTA1 domain, 7 TM responds to xenobiotic stimuli
OPB41026	T4742_S00020.50	#N/A	#N/A	#N/A	#N/A	#N/A	#N/A	#N/A	#N/A	2.61769	12.3527	2.23846	5e-05	GH30 glucan endo 1,6-β-gluca#N/Ase
OPB41027	T4742_S00020.51	#N/A	#N/A	#N/A	#N/A	0.190262	3.85512	4.34072	0.00325	27.4605	116.275	2.08211	5e-05	FAD-binding domain-containing protein [Trichoderma reesei RUT C-30]
OPB41056	T4742_S00020.80	#N/A	#N/A	#N/A	#N/A	#N/A	#N/A	#N/A	#N/A	2.51136	0.575239	-2.12624	0.0101	unknown protein
OPB41107	T4742_S00020.131	#N/A	#N/A	#N/A	#N/A	1.61674	9.02734	2.48121	5e-05	#N/A	#N/A	#N/A	#N/A	unknown protein
OPB41128	T4742_S00020.152	#N/A	#N/A	#N/A	#N/A	45.1648	209.124	2.21109	5e-05	#N/A	#N/A	#N/A	#N/A	unknown protein
OPB41132	T4742_S00020.156	#N/A	#N/A	#N/A	#N/A	#N/A	#N/A	#N/A	#N/A	3.40521	0.596435	-2.51331	0.0086	enoyl-CoA hydratase/isomerase
OPB41156	T4742_S00020.180	#N/A	#N/A	#N/A	#N/A	#N/A	#N/A	#N/A	#N/A	2.44759	15.6189	2.67386	5e-05	orphan protein
OPB41186	T4742_S00011.26	#N/A	#N/A	#N/A	#N/A	#N/A	#N/A	#N/A	#N/A	0.62085	3.49933	2.49476	0.0004	MFS permease
OPB41207	T4742_S00011.47	#N/A	#N/A	#N/A	#N/A	#N/A	#N/A	#N/A	#N/A	0.709741	3.82007	2.42823	5e-05	C2H2 transcriptio#N/Al regulator (amdA ?)
OPB41219	T4742_S00011.59	#N/A	#N/A	#N/A	#N/A	#N/A	#N/A	#N/A	#N/A	19.0634	2.20099	-3.11458	5e-05	3-beta hydroxysteroid dehydroge#N/Ase/isomerase
OPB41227	T4742_S00011.68	#N/A	#N/A	#N/A	#N/A	#N/A	#N/A	#N/A	#N/A	2.95603	16.7241	2.50019	5e-05	#N/ADP oxidoreductase, coenzyme F420-dependent
OPB41236	T4742_S00011.77	#N/A	#N/A	#N/A	#N/A	#N/A	#N/A	#N/A	#N/A	1.08883	7.16198	2.71759	5e-05	GH18, chiti#N/Ase CHI18-17, CBM1
OPB41238	T4742_S00011.79	#N/A	#N/A	#N/A	#N/A	6.54664	66.4137	3.34265	5e-05	#N/A	#N/A	#N/A	#N/A	Carbon-nitrogen hydrolase [Trichoderma guizhouense]
OPB41249	T4742_S00011.90	#N/A	#N/A	#N/A	#N/A	#N/A	#N/A	#N/A	#N/A	3.45578	16.1714	2.22636	5e-05	UDP-glucuronosyl and UDP-glucosyl transferase
OPB41257	T4742_S00011.98	#N/A	#N/A	#N/A	#N/A	#N/A	#N/A	#N/A	#N/A	16.2389	2.96954	-2.45114	5e-05	ferrooxidoreductase
OPB41258	T4742_S00011.99	#N/A	#N/A	#N/A	#N/A	#N/A	#N/A	#N/A	#N/A	32.9902	6.31463	-2.38527	5e-05	iron transporter
OPB41278	T4742_S00011.119	#N/A	#N/A	#N/A	#N/A	#N/A	#N/A	#N/A	#N/A	5.18354	79.9345	3.94681	5e-05	GH17 ß-(1-6) glucan synthase [Cladophialophora carrionii]
OPB41290	T4742_S00011.131	#N/A	#N/A	#N/A	#N/A	#N/A	#N/A	#N/A	#N/A	201.014	23.4775	-3.09795	5e-05	Short-chain dehydroge#N/Ase/reductase
OPB41306	T4742_S00011.147	#N/A	#N/A	#N/A	#N/A	#N/A	#N/A	#N/A	#N/A	29.2558	4.4471	-2.71779	5e-05	orphan protein
OPB41309	T4742_S00011.150	#N/A	#N/A	#N/A	#N/A	#N/A	#N/A	#N/A	#N/A	0.808457	4.55607	2.49455	0.00135	GH75 chitosa#N/Ase
OPB41310	T4742_S00011.151	#N/A	#N/A	#N/A	#N/A	0.656534	3.8104	2.537	0.01055	0.377579	2.04146	2.43475	0.0139	PL7 subfam. 4 algi#N/Ate lyase-related
OPB41316	T4742_S00011.157	#N/A	#N/A	#N/A	#N/A	21.0228	4.2337	-2.31197	5e-05	#N/A	#N/A	#N/A	#N/A	unknown protein
OPB41319	T4742_S00011.160	#N/A	#N/A	#N/A	#N/A	#N/A	#N/A	#N/A	#N/A	1.86028	8.71577	2.22811	5e-05	ankyrin
OPB41350	T4742_S00011.191	#N/A	#N/A	#N/A	#N/A	#N/A	#N/A	#N/A	#N/A	0.465932	2.34433	2.33099	0.00235	Mandelate racemase/muco#N/Ate lactonizing protein
OPB41368	T4742_S00011.209	#N/A	#N/A	#N/A	#N/A	0.359336	2.53585	2.81907	0.00085	#N/A	#N/A	#N/A	#N/A	amino acid permease
OPB41370	T4742_S00011.211	#N/A	#N/A	#N/A	#N/A	1.01632	6.74269	2.72997	0.0002	#N/A	#N/A	#N/A	#N/A	MFS permease
OPB41372	T4742_S00011.213	#N/A	#N/A	#N/A	#N/A	#N/A	#N/A	#N/A	#N/A	1046.78	4210.3	2.00796	5e-05	scytalone dehydratase
OPB41390	T4742_S00011.231	#N/A	#N/A	#N/A	#N/A	#N/A	#N/A	#N/A	#N/A	26.6901	5.9491	-2.16556	0.0117	SSCRP
OPB41393	T4742_S00011.235	#N/A	#N/A	#N/A	#N/A	#N/A	#N/A	#N/A	#N/A	3.03575	23.1352	2.92996	5e-05	amino acid permease
OPB41423	T4742_S00011.266	#N/A	#N/A	#N/A	#N/A	#N/A	#N/A	#N/A	#N/A	0.777515	11.1106	3.83692	0.0023	glycosyltransferase family 20 protein
OPB41424	T4742_S00011.267	#N/A	#N/A	#N/A	#N/A	#N/A	#N/A	#N/A	#N/A	12.1215	96.9539	2.99972	5e-05	unknown protein
OPB41454	T4742_S00011.297	#N/A	#N/A	#N/A	#N/A	98.0197	475.16	2.27727	5e-05	13911.6	3224.54	-2.10912	5e-05	unknown protein
OPB41464	T4742_S00011.307	#N/A	#N/A	#N/A	#N/A	0.717459	3.1449	2.13205	0.00195	#N/A	#N/A	#N/A	#N/A	Mandelate racemase/muco#N/Ate lactonizing enzyme
OPB41488	T4742_S00011.331	#N/A	#N/A	#N/A	#N/A	#N/A	#N/A	#N/A	#N/A	20.5395	3.48258	-2.56017	5e-05	unknown protein
OPB41505	T4742_S00011.348	#N/A	#N/A	#N/A	#N/A	#N/A	#N/A	#N/A	#N/A	4.4472	19.196	2.10984	5e-05	oxoglutarate/iron-dependent oxyge#N/Ase
OPB41519	T4742_S00011.362	#N/A	#N/A	#N/A	#N/A	42.5721	213.988	2.32955	5e-05	#N/A	#N/A	#N/A	#N/A	unknown protein
OPB41529	T4742_S00011.372	#N/A	#N/A	#N/A	#N/A	#N/A	#N/A	#N/A	#N/A	5401.49	958.924	-2.49387	5e-05	unknown protein with kelch repeats
OPB41540	T4742_S00011.383	#N/A	#N/A	#N/A	#N/A	3.23228	29.0993	3.17036	5e-05	61.1579	336.235	2.45886	5e-05	4-coumarate-CoA ligase 1 [Trichoderma harzianum]
OPB41552	T4742_S00011.395	#N/A	#N/A	#N/A	#N/A	0.569751	2.37496	2.0595	0.0046	#N/A	#N/A	#N/A	#N/A	unknown protein
OPB41612	T4742_S00011.455	#N/A	#N/A	#N/A	#N/A	1.20391	11.4978	3.25555	0.00125	#N/A	#N/A	#N/A	#N/A	orphan protein
OPB41644	T4742_S00011.487	#N/A	#N/A	#N/A	#N/A	#N/A	#N/A	#N/A	#N/A	3.48631	0.536643	-2.69967	0.0019	SAM-dependent methyltransferase
OPB41681	T4742_S00018.3	#N/A	#N/A	#N/A	#N/A	#N/A	#N/A	#N/A	#N/A	0.397449	2.15169	2.43663	0.0013	ankyrin
OPB41682	T4742_S00018.4	#N/A	#N/A	#N/A	#N/A	72.7481	16.4908	-2.14125	5e-05	#N/A	#N/A	#N/A	#N/A	indoleamine 2,3-dioxyge#N/Ase [Trichoderma guizhouense]
OPB41697	T4742_S00018.19	#N/A	#N/A	#N/A	#N/A	1.78045	28.3517	3.99312	5e-05	#N/A	#N/A	#N/A	#N/A	MFS permease
OPB41699	T4742_S00018.21	#N/A	#N/A	#N/A	#N/A	#N/A	#N/A	#N/A	#N/A	0.23101	21.0978	6.51299	5e-05	PKS-NRPS
OPB41701	T4742_S00018.23	#N/A	#N/A	#N/A	#N/A	#N/A	#N/A	#N/A	#N/A	0.153035	115.402	9.55859	0.044	FAD-dependent monooxyge#N/Ase , putative
OPB41702	T4742_S00018.24	#N/A	#N/A	#N/A	#N/A	#N/A	#N/A	#N/A	#N/A	1.4278	276.779	7.59879	5e-05	Zinc-dependent alcohol dehydroge#N/Ase
OPB41703	T4742_S00018.25	#N/A	#N/A	#N/A	#N/A	#N/A	#N/A	#N/A	#N/A	0.82691	141.677	7.42066	5e-05	Cytochrome P450 monooxyge#N/Ase
OPB41704	T4742_S00018.26	#N/A	#N/A	#N/A	#N/A	#N/A	#N/A	#N/A	#N/A	1.9167	221.9	6.85514	0.0026	FAD binding domain-containing protein [Trichoderma harzianum]
OPB41712	T4742_S00018.35	#N/A	#N/A	#N/A	#N/A	#N/A	#N/A	#N/A	#N/A	33.4182	168.586	2.33478	5e-05	A/B-hydrolase
OPB41734	T4742_S00018.57	#N/A	#N/A	#N/A	#N/A	2.46102	10.2427	2.05726	0.00075	5.29397	91.0575	4.10436	5e-05	competence/damage-inducible protein [Trichoderma guizhouense]
OPB41744	T4742_S00018.67	#N/A	#N/A	#N/A	#N/A	#N/A	#N/A	#N/A	#N/A	6.93123	28.5805	2.04385	5e-05	unknown protein
OPB41757	T4742_S00018.80	#N/A	#N/A	#N/A	#N/A	#N/A	#N/A	#N/A	#N/A	117.23	749.038	2.6757	5e-05	unknown protein
OPB41771	T4742_S00018.94	#N/A	#N/A	#N/A	#N/A	18.4099	90.6839	2.30036	5e-05	5.5485	26.5913	2.26079	5e-05	unknown protein
OPB41773	T4742_S00018.96	#N/A	#N/A	#N/A	#N/A	29.3032	121.867	2.05617	5e-05	#N/A	#N/A	#N/A	#N/A	unknown protein
OPB41786	T4742_S00018.109	#N/A	#N/A	#N/A	#N/A	#N/A	#N/A	#N/A	#N/A	53.4767	8.30488	-2.68688	5e-05	MFS permease
OPB41796	T4742_S00018.119	#N/A	#N/A	#N/A	#N/A	#N/A	#N/A	#N/A	#N/A	7.66088	76.7349	3.3243	5e-05	#N/AD dependent epimerase/dehydratase
OPB41811	T4742_S00018.134	#N/A	#N/A	#N/A	#N/A	#N/A	#N/A	#N/A	#N/A	5.60704	126.898	4.50029	5e-05	cytochrome P450 monooxyge#N/Ase
OPB41820	T4742_S00018.143	#N/A	#N/A	#N/A	#N/A	#N/A	#N/A	#N/A	#N/A	12.2317	68.6424	2.48847	5e-05	CCD1
OPB41891	T4742_S00018.214	#N/A	#N/A	#N/A	#N/A	0.450122	1.83142	2.02458	0.0365	#N/A	#N/A	#N/A	#N/A	unknown protein
OPB42014	T4742_S00004.116	#N/A	#N/A	#N/A	#N/A	#N/A	#N/A	#N/A	#N/A	8.76191	160.078	4.19138	5e-05	Phosphoglycerate dehydroge#N/Ase and related dehydroge#N/Ases
OPB42029	T4742_S00004.131	#N/A	#N/A	#N/A	#N/A	112.482	26.3195	-2.09549	5e-05	7.64689	40.3308	2.39894	5e-05	glutathione S-transferase
OPB42062	T4742_S00004.164	#N/A	#N/A	#N/A	#N/A	420.587	55.5191	-2.92135	5e-05	#N/A	#N/A	#N/A	#N/A	lipase 2
OPB42112	T4742_S00004.214	#N/A	#N/A	#N/A	#N/A	#N/A	#N/A	#N/A	#N/A	138.299	10.6692	-3.69627	5e-05	Short-chain dehydroge#N/Ase/reductase SOR8
OPB42118	T4742_S00004.220	#N/A	#N/A	#N/A	#N/A	#N/A	#N/A	#N/A	#N/A	16.416	70.8818	2.11032	5e-05	Carnosine synthase [Aspergillus fumigatus Z5]
OPB42124	T4742_S00004.226	#N/A	#N/A	#N/A	#N/A	#N/A	#N/A	#N/A	#N/A	1.93929	16.1465	3.05762	5e-05	FAD linked oxidase [Macrophomi#N/A phaseoli#N/A MS6]
OPB42208	T4742_S00004.310	#N/A	#N/A	#N/A	#N/A	#N/A	#N/A	#N/A	#N/A	13.231	120.585	3.18806	5e-05	unknown protein
OPB42264	T4742_S00004.366	#N/A	#N/A	#N/A	#N/A	36.3325	155.323	2.09594	5e-05	#N/A	#N/A	#N/A	#N/A	R#N/A:#N/AD 2'-phosphotransferase TPT1.
OPB42272	T4742_S00004.374	#N/A	#N/A	#N/A	#N/A	463.812	5292.34	3.51229	5e-05	#N/A	#N/A	#N/A	#N/A	peptidase S1 chymotrypsin
OPB42282	T4742_S00004.384	#N/A	#N/A	#N/A	#N/A	#N/A	#N/A	#N/A	#N/A	0.2268	2.12483	3.22785	0.0453	GH5 β-Man#N/A#N/Ase MAN1
OPB42283	T4742_S00004.385	#N/A	#N/A	#N/A	#N/A	#N/A	#N/A	#N/A	#N/A	14.8348	453.146	4.93292	5e-05	Cytochrome P450, E-class, group I
OPB42313	T4742_S00004.415	#N/A	#N/A	#N/A	#N/A	#N/A	#N/A	#N/A	#N/A	1220.82	255.944	-2.25395	5e-05	unknown protein
OPB42323	T4742_S00004.425	#N/A	#N/A	#N/A	#N/A	12.7386	266.478	4.38674	5e-05	#N/A	#N/A	#N/A	#N/A	orphan protein
OPB42350	T4742_S00004.452	#N/A	#N/A	#N/A	#N/A	#N/A	#N/A	#N/A	#N/A	1.55672	6.56597	2.0765	0.0001	A/B hydrolase
OPB42374	T4742_S00004.476	#N/A	#N/A	#N/A	#N/A	4.04297	97.1536	4.58678	5e-05	#N/A	#N/A	#N/A	#N/A	unknown protein
OPB42465	T4742_S00004.567	#N/A	#N/A	#N/A	#N/A	#N/A	#N/A	#N/A	#N/A	1269.66	308.231	-2.04236	5e-05	Zinc-dependent metalloprotease, ADAM_fungal subgroup
OPB42529	T4742_S00004.631	#N/A	#N/A	#N/A	#N/A	11.3532	2.64898	-2.09959	5e-05	#N/A	#N/A	#N/A	#N/A	unknown protein
OPB42532	T4742_S00004.634	#N/A	#N/A	#N/A	#N/A	#N/A	#N/A	#N/A	#N/A	6.44686	0.616479	-3.38647	5e-05	MFS gliotoxin efflux transporter [Colletotrichum orbiculare MAFF 240422]
OPB42583	T4742_S00004.686	#N/A	#N/A	#N/A	#N/A	#N/A	#N/A	#N/A	#N/A	1.00709	6.91056	2.77861	0.0002	orphan protein
OPB42585	T4742_S00004.688	#N/A	#N/A	#N/A	#N/A	#N/A	#N/A	#N/A	#N/A	1.9849	11.273	2.50574	0.0058	orphan protein
OPB42596	T4742_S00004.700	#N/A	#N/A	#N/A	#N/A	56.4637	255.301	2.1768	5e-05	#N/A	#N/A	#N/A	#N/A	unknown protein
OPB42597	T4742_S00004.701	#N/A	#N/A	#N/A	#N/A	20.2142	104.833	2.37465	5e-05	#N/A	#N/A	#N/A	#N/A	unknown protein
OPB42634	T4742_S00004.739	#N/A	#N/A	#N/A	#N/A	1400.43	17.6102	-6.31332	5e-05	#N/A	#N/A	#N/A	#N/A	unknown protein
OPB42689	T4742_S00004.795	#N/A	#N/A	#N/A	#N/A	#N/A	#N/A	#N/A	#N/A	6.19433	50.4885	3.02693	5e-05	GH92
OPB42713	T4742_S00004.819	#N/A	#N/A	#N/A	#N/A	0.599797	4.99217	3.05712	5e-05	#N/A	#N/A	#N/A	#N/A	Carboxylic acid reductase [Tolypocladium ophioglossoides CBS 100239]
OPB42718	T4742_S00004.824	#N/A	#N/A	#N/A	#N/A	#N/A	#N/A	#N/A	#N/A	77.8567	17.0838	-2.18819	5e-05	unknown protein with RTA1 domain, 7 TM responds to xenobiotic stimuli
OPB42731	T4742_S00004.837	#N/A	#N/A	#N/A	#N/A	3.46701	0.329879	-3.39368	0.0001	#N/A	#N/A	#N/A	#N/A	siderophore transporter
OPB42733	T4742_S00004.839	#N/A	#N/A	#N/A	#N/A	0.451079	4.82122	3.41795	0.0357	0.604582	6.9873	3.53072	0.01365	GH18, chiti#N/Ase
OPB42743	T4742_S00004.849	#N/A	#N/A	#N/A	#N/A	#N/A	#N/A	#N/A	#N/A	0.685275	45.4465	6.05134	0.0015	3-ketoacyl-acyl carrier protein reductase
OPB42744	T4742_S00004.850	#N/A	#N/A	#N/A	#N/A	#N/A	#N/A	#N/A	#N/A	21.0137	207.594	3.30436	5e-05	D-isomer specific 2-hydroxyacid dehydroge#N/Ase, catalytic region
OPB42746	T4742_S00004.852	#N/A	#N/A	#N/A	#N/A	#N/A	#N/A	#N/A	#N/A	1.04759	92.0076	6.45661	5e-05	MFS permease
OPB42749	T4742_S00004.855	#N/A	#N/A	#N/A	#N/A	#N/A	#N/A	#N/A	#N/A	0.487061	3.01144	2.62828	0.0001	Zn2Cys6 transcriptio#N/Al regulator
OPB42761	T4742_S00004.867	#N/A	#N/A	#N/A	#N/A	#N/A	#N/A	#N/A	#N/A	2.39675	23.5617	3.29729	5e-05	Esterase/lipase superfamily protein
OPB42762	T4742_S00004.868	#N/A	#N/A	#N/A	#N/A	#N/A	#N/A	#N/A	#N/A	0.0763594	7.49372	6.61673	5e-05	NRPS
OPB42763	T4742_S00004.869	#N/A	#N/A	#N/A	#N/A	#N/A	#N/A	#N/A	#N/A	10.464	46.38	2.14807	5e-05	ABC transporter
OPB42783	T4742_S00012.20	#N/A	#N/A	#N/A	#N/A	#N/A	#N/A	#N/A	#N/A	191.329	40.4944	-2.24026	5e-05	unknown protein
OPB42798	T4742_S00012.35	#N/A	#N/A	#N/A	#N/A	32.8347	490.017	3.89954	5e-05	#N/A	#N/A	#N/A	#N/A	unknown protein
OPB42802	T4742_S00012.39	#N/A	#N/A	#N/A	#N/A	#N/A	#N/A	#N/A	#N/A	62.5167	5.43714	-3.52332	5e-05	short chain dehydroge#N/Ase/reductase
OPB42803	T4742_S00012.40	#N/A	#N/A	#N/A	#N/A	#N/A	#N/A	#N/A	#N/A	2.41385	0.414481	-2.54196	0.0047	Metallocarboxypeptidase, putative
OPB42815	T4742_S00012.52	#N/A	#N/A	#N/A	#N/A	1.92231	9.51935	2.30802	0.02595	#N/A	#N/A	#N/A	#N/A	unknown protein
OPB42816	T4742_S00012.53	#N/A	#N/A	#N/A	#N/A	#N/A	#N/A	#N/A	#N/A	0.780711	3.29572	2.07773	0.0044	dihydroflavonol-4-reductase
OPB42818	T4742_S00012.55	#N/A	#N/A	#N/A	#N/A	0.619562	2.82353	2.18818	0.0092	#N/A	#N/A	#N/A	#N/A	short-chain dehydroge#N/Ases/reductase
OPB42825	T4742_S00012.62	#N/A	#N/A	#N/A	#N/A	#N/A	#N/A	#N/A	#N/A	11.3105	75.3299	2.73556	5e-05	GH23 gluca#N/Ase [Trichoderma guizhouense]
OPB42828	T4742_S00012.65	#N/A	#N/A	#N/A	#N/A	#N/A	#N/A	#N/A	#N/A	0.413005	2.06714	2.32341	0.01615	hydrolase
OPB42866	T4742_S00012.103	#N/A	#N/A	#N/A	#N/A	83.3514	459.395	2.46246	5e-05	#N/A	#N/A	#N/A	#N/A	acid phosphatase-like protein
OPB42867	T4742_S00012.104	#N/A	#N/A	#N/A	#N/A	28.026	141.934	2.34039	5e-05	#N/A	#N/A	#N/A	#N/A	iron transporter
OPB42877	T4742_S00012.114	#N/A	#N/A	#N/A	#N/A	45.6576	356.215	2.96382	5e-05	#N/A	#N/A	#N/A	#N/A	ankyrin
OPB42894	T4742_S00012.131	#N/A	#N/A	#N/A	#N/A	#N/A	#N/A	#N/A	#N/A	7.35808	1.24377	-2.56461	5e-05	Cytochrome P450
OPB43162	T4742_S00012.399	#N/A	#N/A	#N/A	#N/A	53.6458	222.094	2.04963	5e-05	#N/A	#N/A	#N/A	#N/A	aspartyl protease
OPB43174	T4742_S00012.411	#N/A	#N/A	#N/A	#N/A	162.848	820.582	2.33312	5e-05	#N/A	#N/A	#N/A	#N/A	unknown protein
OPB43222	T4742_S00022.25	#N/A	#N/A	#N/A	#N/A	88.4817	11.9194	-2.89206	5e-05	#N/A	#N/A	#N/A	#N/A	siderophore transporter
OPB43268	T4742_S00019.1	#N/A	#N/A	#N/A	#N/A	#N/A	#N/A	#N/A	#N/A	3.45323	0.691497	-2.32015	0.0175	protein ki#N/Ase
OPB43332	T4742_S00019.65	#N/A	#N/A	#N/A	#N/A	#N/A	#N/A	#N/A	#N/A	2.95238	25.1773	3.09218	5e-05	dipeptidyl peptidase 5
OPB43345	T4742_S00019.78	#N/A	#N/A	#N/A	#N/A	#N/A	#N/A	#N/A	#N/A	3.96787	0.469636	-3.07875	0.0492	short chain dehydroge#N/Ase/reductase
OPB43350	T4742_S00019.83	#N/A	#N/A	#N/A	#N/A	0.704767	2.99196	2.08587	0.00145	#N/A	#N/A	#N/A	#N/A	PTH11-like receptor
OPB43366	T4742_S00019.99	#N/A	#N/A	#N/A	#N/A	#N/A	#N/A	#N/A	#N/A	2.82669	13.7978	2.28725	5e-05	unknown protein
OPB43371	T4742_S00019.104	#N/A	#N/A	#N/A	#N/A	5.78078	1.10263	-2.39031	0.0396	#N/A	#N/A	#N/A	#N/A	unknown protein
OPB43391	T4742_S00019.124	#N/A	#N/A	#N/A	#N/A	4.67818	1.02932	-2.18425	0.00075	#N/A	#N/A	#N/A	#N/A	MFS multidrug transporter
OPB43402	T4742_S00019.135	#N/A	#N/A	#N/A	#N/A	#N/A	#N/A	#N/A	#N/A	2.07775	12.211	2.55508	5e-05	Zn2Cys6 transcriptio#N/Al regulator
OPB43406	T4742_S00019.139	#N/A	#N/A	#N/A	#N/A	#N/A	#N/A	#N/A	#N/A	1.54049	68.3677	5.47185	0.044	orphan protein
OPB43450	T4742_S00019.183	#N/A	#N/A	#N/A	#N/A	#N/A	#N/A	#N/A	#N/A	224.969	29.4548	-2.93315	5e-05	unknown protein
OPB43451	T4742_S00019.184	#N/A	#N/A	#N/A	#N/A	#N/A	#N/A	#N/A	#N/A	0.984727	21.9792	4.48027	5e-05	Zinc-dependent alcohol dehydroge#N/Ase
OPB43455	T4742_S00019.188	#N/A	#N/A	#N/A	#N/A	#N/A	#N/A	#N/A	#N/A	0.692661	4.16887	2.58944	5e-05	NRPS
OPB43456	T4742_S00019.189	#N/A	#N/A	#N/A	#N/A	#N/A	#N/A	#N/A	#N/A	0.936508	3.88622	2.053	5e-05	peptidase S8, subtilisin
OPB43457	T4742_S00019.190	#N/A	#N/A	#N/A	#N/A	#N/A	#N/A	#N/A	#N/A	1.29606	9.67304	2.89984	5e-05	unknown protein
OPB43471	T4742_S00019.204	#N/A	#N/A	#N/A	#N/A	#N/A	#N/A	#N/A	#N/A	6.48334	1.49295	-2.11857	5e-05	Aldehyde dehydroge#N/Ase, C-termi#N/Al [Penicillium expansum] >gi|700455354|gb|KGO45090.1| Aldehyde dehydroge#N/Ase, C-termi#N/Al [Penicillium expansum] >gi|700463253|gb|KGO52225.1| Aldehyde dehydroge#N/Ase, C-termi#N/Al [Penicillium expansum] >gi|700488195|gb|KGO73508.1| Aldehyde dehydroge#N/Ase, C-termi#N/Al [Penicillium expansum]
OPB43505	T4742_S00016.25	#N/A	#N/A	#N/A	#N/A	#N/A	#N/A	#N/A	#N/A	14.6099	149.739	3.35742	5e-05	GH18 chiti#N/Ase Chi18-5
OPB43531	T4742_S00016.51	#N/A	#N/A	#N/A	#N/A	#N/A	#N/A	#N/A	#N/A	2.38529	9.55179	2.00161	5e-05	vegetative incompatibility protein HET-E-1 [Aspergillus lentulus]
OPB43752	T4742_S00003.23	#N/A	#N/A	#N/A	#N/A	1.34302	9.04701	2.75196	5e-05	#N/A	#N/A	#N/A	#N/A	unknown protein
OPB43761	T4742_S00003.32	#N/A	#N/A	#N/A	#N/A	#N/A	#N/A	#N/A	#N/A	1.61835	8.66932	2.42139	5e-05	peptidase S8, subtilisin
OPB43763	T4742_S00003.34	#N/A	#N/A	#N/A	#N/A	#N/A	#N/A	#N/A	#N/A	14.3046	218.366	3.9322	5e-05	GH2 β-mannosidase
OPB43771	T4742_S00003.42	#N/A	#N/A	#N/A	#N/A	#N/A	#N/A	#N/A	#N/A	1.41391	8.07887	2.51447	0.00015	GH23 exo-ß-1,3-gluca#N/Ase, distantly related
OPB43777	T4742_S00003.48	#N/A	#N/A	#N/A	#N/A	#N/A	#N/A	#N/A	#N/A	74.4422	571.614	2.94085	5e-05	unknown protein
OPB43790	T4742_S00003.61	#N/A	#N/A	#N/A	#N/A	#N/A	#N/A	#N/A	#N/A	3.13852	28.4796	3.18177	5e-05	beta lactamase family protein
OPB43795	T4742_S00003.66	#N/A	#N/A	#N/A	#N/A	15.2034	79.9075	2.39394	5e-05	#N/A	#N/A	#N/A	#N/A	unknown protein
OPB43800	T4742_S00003.71	#N/A	#N/A	#N/A	#N/A	#N/A	#N/A	#N/A	#N/A	10.8228	52.704	2.28385	5e-05	orphan protein
OPB43852	T4742_S00003.123	#N/A	#N/A	#N/A	#N/A	#N/A	#N/A	#N/A	#N/A	1.83095	30.8699	4.07554	5e-05	cyclopropane/fatty acid synthase; plant related
OPB43866	T4742_S00003.137	#N/A	#N/A	#N/A	#N/A	#N/A	#N/A	#N/A	#N/A	0.332858	3.85241	3.53278	0.0025	unknown protein
OPB43867	T4742_S00003.138	#N/A	#N/A	#N/A	#N/A	#N/A	#N/A	#N/A	#N/A	0.182432	1.93299	3.4054	0.00335	GPI secreted protein
OPB43877	T4742_S00003.148	#N/A	#N/A	#N/A	#N/A	#N/A	#N/A	#N/A	#N/A	19.5265	2.55766	-2.93254	5e-05	MFS permease
OPB43885	T4742_S00003.156	#N/A	#N/A	#N/A	#N/A	#N/A	#N/A	#N/A	#N/A	1.11716	5.02252	2.16858	0.0016	HET domain protein
OPB43899	T4742_S00003.170	#N/A	#N/A	#N/A	#N/A	#N/A	#N/A	#N/A	#N/A	2.39275	50.7569	4.40686	0.00335	orphan protein
OPB43933	T4742_S00003.204	#N/A	#N/A	#N/A	#N/A	206.416	49.3183	-2.06536	5e-05	#N/A	#N/A	#N/A	#N/A	orphan protein
OPB43972	T4742_S00003.243	#N/A	#N/A	#N/A	#N/A	5.347	91.6857	4.09989	5e-05	#N/A	#N/A	#N/A	#N/A	Short-chain dehydroge#N/Ase/reductase
OPB44063	T4742_S00003.334	#N/A	#N/A	#N/A	#N/A	3109.77	699.505	-2.1524	5e-05	27.5512	246.138	3.15928	0.00075	unknown protein
OPB44126	T4742_S00003.397	#N/A	#N/A	#N/A	#N/A	11.5111	175.742	3.93236	5e-05	3.59974	20.7309	2.52582	5e-05	Indoleamine 2,3-dioxyge#N/Ase-like protein
OPB44157	T4742_S00003.428	#N/A	#N/A	#N/A	#N/A	92.7647	543.493	2.55061	5e-05	#N/A	#N/A	#N/A	#N/A	G-protein coupled receptor protein, contains Molluscan rhodopsine C-termi#N/Al tail, possibly involved in sig#N/Al transduction
OPB44180	T4742_S00003.451	#N/A	#N/A	#N/A	#N/A	57.2922	235.675	2.04039	5e-05	#N/A	#N/A	#N/A	#N/A	unknown protein
OPB44313	T4742_S00003.584	#N/A	#N/A	#N/A	#N/A	7.69528	1.61033	-2.25662	5e-05	#N/A	#N/A	#N/A	#N/A	unknown protein
OPB44314	T4742_S00003.585	#N/A	#N/A	#N/A	#N/A	#N/A	#N/A	#N/A	#N/A	1.28941	5.93492	2.20252	0.00015	Ankyrin
OPB44326	T4742_S00003.597	#N/A	#N/A	#N/A	#N/A	#N/A	#N/A	#N/A	#N/A	2.22979	10.2655	2.20283	5e-05	serine/threonine-protein ki#N/Ase chk2
OPB44338	T4742_S00003.609	#N/A	#N/A	#N/A	#N/A	#N/A	#N/A	#N/A	#N/A	360.311	56.4271	-2.67478	5e-05	Short-chain dehydroge#N/Ase/reductase
OPB44421	T4742_S00003.693	#N/A	#N/A	#N/A	#N/A	408.746	1858.63	2.18496	0.00015	#N/A	#N/A	#N/A	#N/A	unknown protein
OPB44475	T4742_S00003.747	#N/A	#N/A	#N/A	#N/A	#N/A	#N/A	#N/A	#N/A	3.2123	17.07	2.40979	5e-05	Isopenicillin N synthase
OPB44490	T4742_S00003.762	#N/A	#N/A	#N/A	#N/A	205.544	935.605	2.18645	5e-05	#N/A	#N/A	#N/A	#N/A	carboxypeptidase A
OPB44494	T4742_S00003.766	#N/A	#N/A	#N/A	#N/A	#N/A	#N/A	#N/A	#N/A	0.37009	2.60682	2.81634	0.0084	A/B hydrolase
OPB44509	T4742_S00003.781	#N/A	#N/A	#N/A	#N/A	#N/A	#N/A	#N/A	#N/A	0.572017	7.95606	3.79792	0.0001	cytochrome P450 monooxyge#N/Ase
OPB44517	T4742_S00003.789	#N/A	#N/A	#N/A	#N/A	#N/A	#N/A	#N/A	#N/A	6.62687	1.6344	-2.01957	0.0002	short chain dehydroge#N/Ase/reductase
OPB44521	T4742_S00003.793	#N/A	#N/A	#N/A	#N/A	0.323876	1.97973	2.61179	0.00245	#N/A	#N/A	#N/A	#N/A	unknown protein
OPB44537	T4742_S00003.809	#N/A	#N/A	#N/A	#N/A	0.475673	1.99487	2.06825	0.02335	#N/A	#N/A	#N/A	#N/A	orphan protein
OPB44551	T4742_S00003.823	#N/A	#N/A	#N/A	#N/A	#N/A	#N/A	#N/A	#N/A	0.706569	4.67525	2.72614	5e-05	GH30 endo-β-1 6-galacta#N/Ase
OPB44588	T4742_S00003.860	#N/A	#N/A	#N/A	#N/A	28.1976	123.895	2.13547	0.0007	#N/A	#N/A	#N/A	#N/A	orphan protein
OPB44590	T4742_S00003.862	#N/A	#N/A	#N/A	#N/A	#N/A	#N/A	#N/A	#N/A	10.8288	65.68	2.60058	5e-05	NRPS-like protein [Pseudogymnoascus sp. 05NY08]
OPB44600	T4742_S00003.872	#N/A	#N/A	#N/A	#N/A	#N/A	#N/A	#N/A	#N/A	57.0995	489.307	3.09919	5e-05	SSCP
OPB44609	T4742_S00003.881	#N/A	#N/A	#N/A	#N/A	#N/A	#N/A	#N/A	#N/A	3.15947	0.782754	-2.01305	0.012	isoflavon reductase [Trichoderma guizhouense]
OPB44650	T4742_S00003.922	#N/A	#N/A	#N/A	#N/A	#N/A	#N/A	#N/A	#N/A	1.39179	10.3145	2.88966	5e-05	FAD binding domain containing protein
OPB44655	T4742_S00003.927	#N/A	#N/A	#N/A	#N/A	#N/A	#N/A	#N/A	#N/A	180.486	1.33233	-7.08179	5e-05	orphan protein
OPB44704	T4742_S00013.8	#N/A	#N/A	#N/A	#N/A	0.203148	3.35147	4.04419	0.0222	0.45635	39.4626	6.4342	0.0007	GPI-anchored mannosidases
OPB44741	T4742_S00013.46	#N/A	#N/A	#N/A	#N/A	0.580067	3.58932	2.62942	0.00035	84.1182	17.4692	-2.2676	5e-05	unknown protein
OPB44744	T4742_S00013.49	#N/A	#N/A	#N/A	#N/A	#N/A	#N/A	#N/A	#N/A	7.30781	0.14804	-5.62538	0.00265	aldehyde dehydroge#N/Ase (#N/AD(P)(+)) ALD5 [Sugiyamaella lignohabitans]
OPB44748	T4742_S00013.53	#N/A	#N/A	#N/A	#N/A	#N/A	#N/A	#N/A	#N/A	2.07411	16.6533	3.00524	5e-05	unknown protein
OPB44759	T4742_S00013.64	#N/A	#N/A	#N/A	#N/A	#N/A	#N/A	#N/A	#N/A	14.4561	3.0464	-2.2465	5e-05	Short-chain dehydroge#N/Ase/reductase
OPB44764	T4742_S00013.69	#N/A	#N/A	#N/A	#N/A	#N/A	#N/A	#N/A	#N/A	0.865314	7.57772	3.13047	0.0315	unknown protein
OPB44768	T4742_S00013.73	#N/A	#N/A	#N/A	#N/A	#N/A	#N/A	#N/A	#N/A	3.62559	18.2017	2.32779	5e-05	beta-lactamase family protein
OPB44771	T4742_S00013.76	#N/A	#N/A	#N/A	#N/A	#N/A	#N/A	#N/A	#N/A	0.243516	2.59591	3.41415	0.0109	aminotransferase
OPB44784	T4742_S00013.89	#N/A	#N/A	#N/A	#N/A	#N/A	#N/A	#N/A	#N/A	4.51879	33.6864	2.89816	5e-05	FAD-dependent pyridine nucleotide-disulphide oxidoreductase
OPB44843	T4742_S00013.148	#N/A	#N/A	#N/A	#N/A	#N/A	#N/A	#N/A	#N/A	0.86447	3.71814	2.10469	0.01035	orphan protein
OPB44850	T4742_S00013.155	#N/A	#N/A	#N/A	#N/A	#N/A	#N/A	#N/A	#N/A	1.7878	14.1501	2.98455	5e-05	beta-lactamase family protein
OPB44852	T4742_S00013.157	#N/A	#N/A	#N/A	#N/A	#N/A	#N/A	#N/A	#N/A	4.16739	70.6328	4.08312	5e-05	Glycoside hydrolase family 2, immunoglobulin-like beta-sandwich
OPB44854	T4742_S00013.159	#N/A	#N/A	#N/A	#N/A	#N/A	#N/A	#N/A	#N/A	4.50447	32.1251	2.83427	5e-05	orphan protein
OPB44862	T4742_S00013.167	#N/A	#N/A	#N/A	#N/A	#N/A	#N/A	#N/A	#N/A	11.1262	86.6221	2.96078	5e-05	GH128 protein
OPB44869	T4742_S00013.174	#N/A	#N/A	#N/A	#N/A	46.0049	242.379	2.39741	5e-05	#N/A	#N/A	#N/A	#N/A	orphan protein
OPB44870	T4742_S00013.175	#N/A	#N/A	#N/A	#N/A	#N/A	#N/A	#N/A	#N/A	0.336459	1.68926	2.32789	5e-05	Ankyrin
OPB44882	T4742_S00013.187	#N/A	#N/A	#N/A	#N/A	11.5531	47.583	2.04216	0.0001	#N/A	#N/A	#N/A	#N/A	HET domain protein [Trichoderma guizhouense]
OPB44922	T4742_S00013.227	#N/A	#N/A	#N/A	#N/A	#N/A	#N/A	#N/A	#N/A	0.592616	4.00783	2.75765	0.00445	unknown protein
OPB44937	T4742_S00013.242	#N/A	#N/A	#N/A	#N/A	0.704817	9.35352	3.73019	5e-05	#N/A	#N/A	#N/A	#N/A	pyridoxal phosphate-dependent transferase, major domain-containing protein [Pochonia chlamydosporia 170] >gi|1032860379|gb|OAQ67160.1| pyridoxal phosphate-dependent transferase, major domain-containing protein [Pochonia chlamydosporia 170]
OPB44955	T4742_S00013.260	#N/A	#N/A	#N/A	#N/A	#N/A	#N/A	#N/A	#N/A	35.0278	1.80696	-4.27686	0.04575	unknown protein
OPB44963	T4742_S00013.268	#N/A	#N/A	#N/A	#N/A	#N/A	#N/A	#N/A	#N/A	0.616641	9.4221	3.93355	0.00025	acetamidase
OPB45011	T4742_S00013.316	#N/A	#N/A	#N/A	#N/A	46.2848	221.955	2.26166	5e-05	#N/A	#N/A	#N/A	#N/A	unknown protein
OPB45101	T4742_S00010.8	#N/A	#N/A	#N/A	#N/A	#N/A	#N/A	#N/A	#N/A	8.93976	1.78989	-2.32037	5e-05	ankyrin repeat protein [Colletotrichum gloeosporioides #N/Ara gc5] >gi|429852254|gb|ELA27399.1| ankyrin repeat protein [Colletotrichum gloeosporioides #N/Ara gc5]
OPB45129	T4742_S00010.36	#N/A	#N/A	#N/A	#N/A	#N/A	#N/A	#N/A	#N/A	2.91387	18.4064	2.6592	0.00015	orphan protein
OPB45189	T4742_S00010.96	#N/A	#N/A	#N/A	#N/A	#N/A	#N/A	#N/A	#N/A	1.01834	4.67975	2.20021	0.0001	#N/ACHT domain protein
OPB45242	T4742_S00010.151	#N/A	#N/A	#N/A	#N/A	192.166	45.4152	-2.0811	5e-05	#N/A	#N/A	#N/A	#N/A	Phosphoadenosine phosphosulfate reductase
OPB45260	T4742_S00010.169	#N/A	#N/A	#N/A	#N/A	#N/A	#N/A	#N/A	#N/A	7.3395	1.64149	-2.16067	0.0002	short chain dehydroge#N/Ase/reductase
OPB45287	T4742_S00010.198	#N/A	#N/A	#N/A	#N/A	443.929	97.1892	-2.19146	5e-05	#N/A	#N/A	#N/A	#N/A	electron transport protein, probably involved in cytochrome C assembly
OPB45341	T4742_S00010.252	#N/A	#N/A	#N/A	#N/A	#N/A	#N/A	#N/A	#N/A	0.695601	11.1445	4.00193	5e-05	AA1_3 Laccase-like multicopper oxidase
OPB45351	T4742_S00010.262	#N/A	#N/A	#N/A	#N/A	400.673	1659.61	2.05034	0.00015	#N/A	#N/A	#N/A	#N/A	Metacaspase-1A
OPB45352	T4742_S00010.263	#N/A	#N/A	#N/A	#N/A	827.465	3541	2.09739	0.0001	#N/A	#N/A	#N/A	#N/A	SWI/SNF complex protein
OPB45370	T4742_S00010.281	#N/A	#N/A	#N/A	#N/A	6.03602	63.8977	3.4041	5e-05	46.9802	797.284	4.08497	5e-05	unknown protein
OPB45377	T4742_S00010.288	#N/A	#N/A	#N/A	#N/A	#N/A	#N/A	#N/A	#N/A	0.412673	3.06865	2.89453	0.00735	unknown protein with D111/G-patch [Cordyceps brongniartii RCEF 3172]
OPB45392	T4742_S00010.303	#N/A	#N/A	#N/A	#N/A	#N/A	#N/A	#N/A	#N/A	30.5224	5.11843	-2.57609	5e-05	GPCR , contains RGS domain
OPB45393	T4742_S00010.304	#N/A	#N/A	#N/A	#N/A	#N/A	#N/A	#N/A	#N/A	9.32895	53.9615	2.53214	5e-05	Glycoside hydrolase, family 71
OPB45400	T4742_S00010.311	#N/A	#N/A	#N/A	#N/A	#N/A	#N/A	#N/A	#N/A	13.5998	54.7575	2.00947	5e-05	glutathione S transferase, 2 TM
OPB45420	T4742_S00010.331	#N/A	#N/A	#N/A	#N/A	0.855079	19.9802	4.54637	5e-05	#N/A	#N/A	#N/A	#N/A	Terpenoid synthases
OPB45421	T4742_S00010.332	#N/A	#N/A	#N/A	#N/A	#N/A	#N/A	#N/A	#N/A	4.58842	185.921	5.34055	5e-05	GH64 endo-1,3-β-gluca#N/Ase
OPB45425	T4742_S00010.336	#N/A	#N/A	#N/A	#N/A	3.08504	12.899	2.0639	5e-05	#N/A	#N/A	#N/A	#N/A	unknown protein
OPB45433	T4742_S00010.344	#N/A	#N/A	#N/A	#N/A	0.532483	6.38018	3.58279	0.00085	#N/A	#N/A	#N/A	#N/A	GH18, chiti#N/Ase CHI 18-16 [Trichoderma guizhouense]
OPB45462	T4742_S00010.373	#N/A	#N/A	#N/A	#N/A	9.7199	39.8667	2.03617	5e-05	#N/A	#N/A	#N/A	#N/A	orphan protein
OPB45467	T4742_S00010.378	#N/A	#N/A	#N/A	#N/A	51.9161	221.182	2.09098	5e-05	#N/A	#N/A	#N/A	#N/A	Protein involved in regulation of arginine-responsive genes
OPB45498	T4742_S00010.409	#N/A	#N/A	#N/A	#N/A	#N/A	#N/A	#N/A	#N/A	1.91076	11.6312	2.60577	5e-05	FAD binding protein
OPB45504	T4742_S00010.415	#N/A	#N/A	#N/A	#N/A	0.356044	1.53805	2.11098	0.0213	#N/A	#N/A	#N/A	#N/A	unknown protein
OPB45520	T4742_S00010.431	#N/A	#N/A	#N/A	#N/A	2.56809	0.332009	-2.95141	0.00085	#N/A	#N/A	#N/A	#N/A	pyruvate decarboxylase
OPB45579	T4742_S00010.490	#N/A	#N/A	#N/A	#N/A	#N/A	#N/A	#N/A	#N/A	5.37824	30.3007	2.49414	5e-05	Aa_transTransmembrane amino acid transporter protein
OPB45602	T4742_S00010.513	#N/A	#N/A	#N/A	#N/A	#N/A	#N/A	#N/A	#N/A	2.83394	31.6848	3.48291	5e-05	flavoprotein monooxyge#N/Ase
OPB45624	T4742_S00010.535	#N/A	#N/A	#N/A	#N/A	#N/A	#N/A	#N/A	#N/A	136.788	22.6026	-2.59738	5e-05	PTH11-like receptor
OPB45626	T4742_S00010.537	#N/A	#N/A	#N/A	#N/A	8.32072	38.602	2.21389	5e-05	#N/A	#N/A	#N/A	#N/A	peptidase S53 sedolisin
OPB45633	T4742_S00010.544	#N/A	#N/A	#N/A	#N/A	#N/A	#N/A	#N/A	#N/A	90.3109	17.4755	-2.36957	0.00205	GT, glycosyl transferase; putative
OPB45635	T4742_S00010.546	#N/A	#N/A	#N/A	#N/A	#N/A	#N/A	#N/A	#N/A	1.18474	7.86908	2.73162	5e-05	Cellulose-binding region, fungal
OPB45649	T4742_S00010.560	#N/A	#N/A	#N/A	#N/A	#N/A	#N/A	#N/A	#N/A	37.0712	0.661924	-5.80749	0.0003	amine dehydroge#N/Ase
OPB45667	T4742_S00010.578	#N/A	#N/A	#N/A	#N/A	24.1669	3.12479	-2.9512	5e-05	#N/A	#N/A	#N/A	#N/A	CFEM domain-containing protein [Colletotrichum tofieldiae]
OPB45675	T4742_S00014.9	#N/A	#N/A	#N/A	#N/A	17.8927	84.3907	2.23771	5e-05	31.4764	629.014	4.32075	5e-05	unknown protein
OPB45691	T4742_S00014.25	#N/A	#N/A	#N/A	#N/A	#N/A	#N/A	#N/A	#N/A	0.442077	5.60741	3.66496	5e-05	unknown protein
OPB45693	T4742_S00014.27	#N/A	#N/A	#N/A	#N/A	1.87416	12.503	2.73796	0.0008	#N/A	#N/A	#N/A	#N/A	unknown protein
OPB45744	T4742_S00014.79	#N/A	#N/A	#N/A	#N/A	#N/A	#N/A	#N/A	#N/A	6.9743	50.5106	2.85647	5e-05	flavin containing polyamine oxidase
OPB45750	T4742_S00014.85	#N/A	#N/A	#N/A	#N/A	8.27133	40.6008	2.29532	5e-05	#N/A	#N/A	#N/A	#N/A	HET protein
OPB45755	T4742_S00014.90	#N/A	#N/A	#N/A	#N/A	#N/A	#N/A	#N/A	#N/A	393.202	50.5811	-2.9586	5e-05	Aldo/keto reductase [Aureobasidium pullulans EXF-150]
OPB45775	T4742_S00014.110	#N/A	#N/A	#N/A	#N/A	#N/A	#N/A	#N/A	#N/A	8.32736	40.7478	2.29079	5e-05	#N/ACHT domain protein
OPB45785	T4742_S00014.120	#N/A	#N/A	#N/A	#N/A	#N/A	#N/A	#N/A	#N/A	5.76421	31.2378	2.4381	5e-05	unknown protein
OPB45792	T4742_S00014.127	#N/A	#N/A	#N/A	#N/A	20.5298	96.8745	2.2384	5e-05	#N/A	#N/A	#N/A	#N/A	#N/AD-dependent epimerase/dehydratase
OPB45807	T4742_S00014.142	#N/A	#N/A	#N/A	#N/A	#N/A	#N/A	#N/A	#N/A	5.57264	65.4006	3.55287	5e-05	GH125 protein
OPB45810	T4742_S00014.145	#N/A	#N/A	#N/A	#N/A	#N/A	#N/A	#N/A	#N/A	1.51734	7.36007	2.27818	5e-05	ankyrin
OPB45817	T4742_S00014.152	#N/A	#N/A	#N/A	#N/A	49.8904	252.476	2.33931	5e-05	#N/A	#N/A	#N/A	#N/A	flotillin domain protein [Trichoderma guizhouense]
OPB45837	T4742_S00014.172	#N/A	#N/A	#N/A	#N/A	#N/A	#N/A	#N/A	#N/A	1.44862	8.06883	2.47768	5e-05	low temperature requirement A [Pochonia chlamydosporia 170] >gi|1032862122|gb|OAQ68898.1| low temperature requirement A [Pochonia chlamydosporia 170]
OPB45838	T4742_S00014.173	#N/A	#N/A	#N/A	#N/A	8.98596	0.701943	-3.67825	5e-05	0.618618	3.02342	2.28906	5e-05	PDR-type ABC transporters
OPB45862	T4742_S00014.197	#N/A	#N/A	#N/A	#N/A	3.21583	29.1736	3.1814	5e-05	4.25307	425.045	6.64297	5e-05	peptidase S53, sedolisin
OPB45875	T4742_S00014.210	#N/A	#N/A	#N/A	#N/A	#N/A	#N/A	#N/A	#N/A	15.3543	3.80607	-2.01227	5e-05	alpha-ketoglutarate (FeII) dependent dioxyge#N/Ase
OPB45881	T4742_S00014.216	#N/A	#N/A	#N/A	#N/A	#N/A	#N/A	#N/A	#N/A	2.78103	19.4422	2.8055	5e-05	MFS permease
OPB45882	T4742_S00014.217	#N/A	#N/A	#N/A	#N/A	#N/A	#N/A	#N/A	#N/A	5.83053	59.5797	3.35312	5e-05	GH75 chitosa#N/Ase
OPB45883	T4742_S00014.218	#N/A	#N/A	#N/A	#N/A	#N/A	#N/A	#N/A	#N/A	1.74856	9.71146	2.47352	5e-05	#N/ACHT and TPR domain-containing protein [Colletotrichum gloeosporioides Cg-14]
OPB45885	T4742_S00014.220	#N/A	#N/A	#N/A	#N/A	#N/A	#N/A	#N/A	#N/A	16.5698	0.683676	-4.5991	5e-05	unknown protein
OPB45888	T4742_S00014.223	#N/A	#N/A	#N/A	#N/A	#N/A	#N/A	#N/A	#N/A	4.92739	27.5718	2.4843	5e-05	A/B hydrolase
OPB45896	T4742_S00014.232	#N/A	#N/A	#N/A	#N/A	#N/A	#N/A	#N/A	#N/A	3.15505	19.6569	2.6393	5e-05	unknown protein
OPB45915	T4742_S00014.251	#N/A	#N/A	#N/A	#N/A	#N/A	#N/A	#N/A	#N/A	1.6715	0.37595	-2.15253	0.02055	unknown protein
OPB45947	T4742_S00008.13	#N/A	#N/A	#N/A	#N/A	47.707	11.357	-2.07061	5e-05	#N/A	#N/A	#N/A	#N/A	Unknown protein with TPR structural motif.
OPB45973	T4742_S00008.39	#N/A	#N/A	#N/A	#N/A	#N/A	#N/A	#N/A	#N/A	845.158	38.5702	-4.45366	5e-05	short chain dehydroge#N/Ase/reductase
OPB45995	T4742_S00008.61	#N/A	#N/A	#N/A	#N/A	0.386555	1.66119	2.10348	0.02135	#N/A	#N/A	#N/A	#N/A	short chain dehydroge#N/Ase/reductase
OPB46007	T4742_S00008.73	#N/A	#N/A	#N/A	#N/A	1.46974	14.074	3.2594	5e-05	#N/A	#N/A	#N/A	#N/A	peptidase S53 sedolisin
OPB46020	T4742_S00008.86	#N/A	#N/A	#N/A	#N/A	#N/A	#N/A	#N/A	#N/A	2.219	10.7829	2.28077	5e-05	MFS permease
OPB46061	T4742_S00008.128	#N/A	#N/A	#N/A	#N/A	95.494	488.056	2.35357	5e-05	#N/A	#N/A	#N/A	#N/A	unknown protein
OPB46077	T4742_S00008.144	#N/A	#N/A	#N/A	#N/A	24.4885	149.198	2.60705	5e-05	#N/A	#N/A	#N/A	#N/A	unknown protein
OPB46113	T4742_S00008.180	#N/A	#N/A	#N/A	#N/A	0.355894	3.15695	3.14901	0.0083	#N/A	#N/A	#N/A	#N/A	ankyrin
OPB46140	T4742_S00008.207	#N/A	#N/A	#N/A	#N/A	#N/A	#N/A	#N/A	#N/A	4.1717	23.9914	2.52381	5e-05	Auxiliary Activity Family 1
OPB46154	T4742_S00008.221	#N/A	#N/A	#N/A	#N/A	#N/A	#N/A	#N/A	#N/A	7.11905	43.3972	2.60785	5e-05	Glycosylphosphatidylinositol-specific phospholipase C
OPB46211	T4742_S00008.278	#N/A	#N/A	#N/A	#N/A	#N/A	#N/A	#N/A	#N/A	2.72112	14.0743	2.37079	5e-05	Heme peroxidase, unknown in Sordariomycetes
OPB46212	T4742_S00008.279	#N/A	#N/A	#N/A	#N/A	75.7738	448.725	2.56606	5e-05	#N/A	#N/A	#N/A	#N/A	HET protein [Trichoderma parareesei]
OPB46214	T4742_S00008.281	#N/A	#N/A	#N/A	#N/A	#N/A	#N/A	#N/A	#N/A	3.2857	57.5537	4.13064	5e-05	Cuti#N/Ase
OPB46236	T4742_S00008.303	#N/A	#N/A	#N/A	#N/A	#N/A	#N/A	#N/A	#N/A	1.34726	5.59412	2.05388	5e-05	HET-R
OPB46283	T4742_S00008.350	#N/A	#N/A	#N/A	#N/A	#N/A	#N/A	#N/A	#N/A	1.65768	27.3007	4.0417	5e-05	UbiA prenyltransferase, putative
OPB46284	T4742_S00008.351	#N/A	#N/A	#N/A	#N/A	#N/A	#N/A	#N/A	#N/A	69.4598	412.423	2.56987	5e-05	GMC oxidoreductase
OPB46285	T4742_S00008.352	#N/A	#N/A	#N/A	#N/A	#N/A	#N/A	#N/A	#N/A	11.723	189.956	4.01825	5e-05	cytochrome P450
OPB46286	T4742_S00008.353	#N/A	#N/A	#N/A	#N/A	#N/A	#N/A	#N/A	#N/A	186.5	929.41	2.31714	5e-05	short chain dehydroge#N/Ase/reductase
OPB46287	T4742_S00008.354	#N/A	#N/A	#N/A	#N/A	#N/A	#N/A	#N/A	#N/A	67.1897	355.166	2.40218	5e-05	integral membrane protein
OPB46296	T4742_S00008.363	#N/A	#N/A	#N/A	#N/A	#N/A	#N/A	#N/A	#N/A	443.523	88.0571	-2.3325	5e-05	short chain dehydroge#N/Ase/reductase
OPB46307	T4742_S00008.374	#N/A	#N/A	#N/A	#N/A	#N/A	#N/A	#N/A	#N/A	15.536	1.1306	-3.78046	5e-05	Zn2Cys6 transcriptio#N/Al regulator
OPB46316	T4742_S00008.383	#N/A	#N/A	#N/A	#N/A	#N/A	#N/A	#N/A	#N/A	5.39894	0.538307	-3.32617	0.0023	unknown protein
OPB46317	T4742_S00008.384	#N/A	#N/A	#N/A	#N/A	#N/A	#N/A	#N/A	#N/A	1.59752	162.05	6.66446	0.0042	unknown protein
OPB46324	T4742_S00008.391	#N/A	#N/A	#N/A	#N/A	2.93801	0.565182	-2.37805	0.0107	#N/A	#N/A	#N/A	#N/A	short chain dehydroge#N/Ase/reductase
OPB46326	T4742_S00008.393	#N/A	#N/A	#N/A	#N/A	2.94664	0.474757	-2.63381	0.0067	#N/A	#N/A	#N/A	#N/A	Short-chain dehydroge#N/Ase/reductase
OPB46360	T4742_S00008.427	#N/A	#N/A	#N/A	#N/A	#N/A	#N/A	#N/A	#N/A	0.632886	3.29965	2.3823	0.0003	aromatic amino acid aminotransferase
OPB46373	T4742_S00008.440	#N/A	#N/A	#N/A	#N/A	14.2308	1.11544	-3.67333	5e-05	#N/A	#N/A	#N/A	#N/A	Metallo-hydrolase/oxidoreductase
OPB46381	T4742_S00008.448	#N/A	#N/A	#N/A	#N/A	4.56773	32.6113	2.83582	5e-05	2.0259	9.62998	2.24897	5e-05	MFS permease [Trichoderma parareesei]
OPB46396	T4742_S00008.463	#N/A	#N/A	#N/A	#N/A	#N/A	#N/A	#N/A	#N/A	1.98227	24.7755	3.64369	0.00385	orphan protein
OPB46423	T4742_S00008.490	#N/A	#N/A	#N/A	#N/A	#N/A	#N/A	#N/A	#N/A	2.15211	16.0579	2.89946	5e-05	transaldolase
OPB46448	T4742_S00008.515	#N/A	#N/A	#N/A	#N/A	#N/A	#N/A	#N/A	#N/A	5.9414	1.11433	-2.41463	0.00035	#N/AD dependent epimerase/dehydratase [Trichoderma gamsii]
OPB46461	T4742_S00008.528	#N/A	#N/A	#N/A	#N/A	#N/A	#N/A	#N/A	#N/A	7.61238	0.717666	-3.40696	0.0047	unknown protein
OPB46480	T4742_S00008.547	#N/A	#N/A	#N/A	#N/A	#N/A	#N/A	#N/A	#N/A	0.912145	5.31143	2.54177	0.0119	orphan protein
OPB46485	T4742_S00008.552	#N/A	#N/A	#N/A	#N/A	0.938951	6.50623	2.7927	5e-05	28.3452	146.344	2.36819	5e-05	Cytochrome P450 [Trichoderma parareesei]
OPB46488	T4742_S00008.555	#N/A	#N/A	#N/A	#N/A	#N/A	#N/A	#N/A	#N/A	13.4442	54.6846	2.02415	5e-05	MFS, monocarboxylate transporter
OPB46499	T4742_S00008.566	#N/A	#N/A	#N/A	#N/A	#N/A	#N/A	#N/A	#N/A	3.36985	13.4849	2.00059	5e-05	integral membrane protein
OPB46512	T4742_S00008.579	#N/A	#N/A	#N/A	#N/A	#N/A	#N/A	#N/A	#N/A	0.421778	1.87897	2.15539	0.04415	nucleoside-diphosphate-sugar epimerase
OPB46518	T4742_S00008.585	#N/A	#N/A	#N/A	#N/A	#N/A	#N/A	#N/A	#N/A	4.60296	19.5583	2.08714	5e-05	nrps; non-ribosomal peptide synthetase [Trichoderma virens Gv29-8]
OPB46541	T4742_S00008.608	#N/A	#N/A	#N/A	#N/A	7.1391	29.8826	2.06549	5e-05	6.50735	180.237	4.79169	5e-05	GH28 exo-rhamnogalacturo#N/Ase RGX1
OPB46552	T4742_S00008.619	#N/A	#N/A	#N/A	#N/A	1.01396	4.10484	2.01733	0.0011	#N/A	#N/A	#N/A	#N/A	amino acid permease
OPB46554	T4742_S00008.621	#N/A	#N/A	#N/A	#N/A	3.34667	13.4791	2.00993	5e-05	#N/A	#N/A	#N/A	#N/A	amidase
OPB46581	T4742_S00009.21	#N/A	#N/A	#N/A	#N/A	#N/A	#N/A	#N/A	#N/A	3.2135	0.197283	-4.0258	0.00065	orphan protein
OPB46594	T4742_S00009.35	#N/A	#N/A	#N/A	#N/A	#N/A	#N/A	#N/A	#N/A	0.350216	2.44769	2.8051	0.00925	Glycoside hydrolase, family 45
OPB46649	T4742_S00009.91	#N/A	#N/A	#N/A	#N/A	2.86503	0.598326	-2.25954	0.0069	#N/A	#N/A	#N/A	#N/A	orphan protein
OPB46700	T4742_S00009.142	#N/A	#N/A	#N/A	#N/A	#N/A	#N/A	#N/A	#N/A	15.3846	1.37491	-3.48408	5e-05	Short-chain dehydroge#N/Ase/reductase
OPB46716	T4742_S00009.158	#N/A	#N/A	#N/A	#N/A	#N/A	#N/A	#N/A	#N/A	4.08022	16.5477	2.01991	5e-05	ankyrin
OPB46721	T4742_S00009.163	#N/A	#N/A	#N/A	#N/A	43.1394	224.296	2.37832	5e-05	#N/A	#N/A	#N/A	#N/A	orphan protein
OPB46777	T4742_S00009.219	#N/A	#N/A	#N/A	#N/A	#N/A	#N/A	#N/A	#N/A	747.524	5189.22	2.79533	5e-05	unknown protein
OPB46851	T4742_S00009.293	#N/A	#N/A	#N/A	#N/A	174.17	769.318	2.14308	5e-05	#N/A	#N/A	#N/A	#N/A	Annexin A7
OPB46924	T4742_S00009.366	#N/A	#N/A	#N/A	#N/A	#N/A	#N/A	#N/A	#N/A	47.5185	260.344	2.45386	5e-05	orphan protein
OPB46935	T4742_S00009.377	#N/A	#N/A	#N/A	#N/A	#N/A	#N/A	#N/A	#N/A	3.75944	0.894556	-2.07128	0.00145	orphan protein
OPB47032	T4742_S00009.474	#N/A	#N/A	#N/A	#N/A	1.35942	6.30629	2.2138	0.0113	4.08021	139.582	5.09633	5e-05	cell wall protein, distantly related to A. niger CwpA.
OPB47040	T4742_S00009.482	#N/A	#N/A	#N/A	#N/A	2.75593	13.7216	2.31584	5e-05	#N/A	#N/A	#N/A	#N/A	dy#N/Amin GTPase [Trichoderma parareesei]
OPB47041	T4742_S00009.483	#N/A	#N/A	#N/A	#N/A	3.47375	15.4489	2.15294	5e-05	#N/A	#N/A	#N/A	#N/A	dy#N/Amin GTPase [Trichoderma parareesei]
OPB47085	T4742_S00009.527	#N/A	#N/A	#N/A	#N/A	#N/A	#N/A	#N/A	#N/A	98.4059	11.7867	-3.06158	5e-05	oxidoreductase CipA-like, putative [Aspergillus fumigatus A1163] >gi|1220542168|gb|OXN02567.1| hypothetical protein CDV58_08811 [Aspergillus fumigatus]
OPB47100	T4742_S00009.542	#N/A	#N/A	#N/A	#N/A	51.7755	318.702	2.62187	5e-05	#N/A	#N/A	#N/A	#N/A	chloroperoxidase
OPB47107	T4742_S00009.549	#N/A	#N/A	#N/A	#N/A	#N/A	#N/A	#N/A	#N/A	20.9037	95.5854	2.19303	5e-05	GCN5-related acetyltransferase
OPB47109	T4742_S00009.551	#N/A	#N/A	#N/A	#N/A	#N/A	#N/A	#N/A	#N/A	3.20239	0.137596	-4.54064	0.00265	orphan protein
OPB47120	T4742_S00009.562	#N/A	#N/A	#N/A	#N/A	99.1907	653.889	2.72077	5e-05	#N/A	#N/A	#N/A	#N/A	unknown protein
OPB47131	T4742_S00009.573	#N/A	#N/A	#N/A	#N/A	13.224	54.3313	2.03862	5e-05	#N/A	#N/A	#N/A	#N/A	unknown protein
OPB47166	T4742_S00009.608	#N/A	#N/A	#N/A	#N/A	#N/A	#N/A	#N/A	#N/A	0.493434	2.7886	2.49861	0.00275	aspartyl protease
OPB47172	T4742_S00009.614	#N/A	#N/A	#N/A	#N/A	#N/A	#N/A	#N/A	#N/A	0.299606	3.17257	3.40451	0.0042	unknown protein

## Sheet: ANOVA NJAU 4742
Results of the statistical data analysis for the diffenses in up/down regulation of genes from particular gene family between Tgui and mutants.
p - P value, n.s. - not significant, P > 0.05; n/a - not enough data for the analysis
Gene Family	total number of genes per gene family	Tgui	Tgui∆nox1	Tguinox1OE	ANOVA	Tgui	Tgui∆nox1	Tguinox1OE
		upregulated genes				downregulated
all genes	11255	706	106	540	F(2, 32762)=198,27, p=0,0000	466	55	407	F(2, 32762)=147,06, p=0,0000
Unknowns	3489	236	21	127	F(2, 10464)=95,409, p=0,0000	121	12	122	F(2, 10464)=48,632, p=0,0000
Orphans	722	57	7	48	F(2, 2163)=20,415, p=,00000	21	6	60	F(2, 2163)=28,613, p=,00000
ankyrins	112	9	1	3	F(2, 333)=4,1401, p=,01675	0	0	3	n.s.
HET	62	6	0	4	n.s.	1	0	2	n.s.
HFB	10	1	1	2	n.s.	2	0	0	n.s.
ceratoplatanin	3	0	0	0	n.s.	1	0	0	n.s.
CFEM	7	0	0	3	F(2, 18)=4,5000, p=,02601	2	1	0	n.s.
PTH11	30	7	0	7	F(2, 87)=4,4130, p=,01495	7	0	7	F(2, 87)=4,4130, p=,01495
GPCR	18	1	0	1	n/a	0	0	0	n/a
protein kinase	49	3	0	2	n.s.	0	0	2	n.s.
MFS	311	40	10	22	F(2, 930)=10,493, p=,00003	7	0	9	F(2, 930)=4,2860, p=,01403
amino acid permease	48	9	1	2	F(2, 141)=5,4673, p=,00517	4	0	9	F(2, 141)=5,4402, p=,00530
C2H2 transcriptional regulator	74	5	0	3	n.s.	1	0	2	n.s.
bZIP transcriptional regulator	20	2	0	0	n.s.	1	0	2	n.s.
HLH transcriptional regulator	10	1	0	0	n.s.	0	0	0	n/a
Zn2Cys transcriptional regulator	362	22	0	6	F(2, 1083)=14,566, p=,00000	1	0	10	F(2, 1083)=8,4646, p=,00023
GATA transcriptional regulator	5	0	0	0	n/a	0	0	0	n/a
NmrA-like transcripional repressors	39	4	0	1	n.s.	1	1	2	n.s.
2OG-Fe(II) dioxygenase	7	4	2	3	n.s.	2	1	5	n.s.
cytochrome P450 monooxygenases	103	19	6	17	F(2, 306)=4,1192, p=,01717	6	1	4	n.s.
FAD dependent oxidases	54	10	3	5	n.s.	3	2	3	n.s.
flavoprotein monooxygenases	10	7	2	5	n.s.	1	1	1	n.s.
cellulases	12	1	0	4	F(2, 33)=3,3256, p=,04833	2	0	0	n.s.
hemicellulases	77	6	0	8	F(2, 228)=4,0409, p=,01886	0	1	1	ns
chitinases	35	1	5	14	F(2, 102)=9,4603, p=,00017	5	0	0	F(2, 102)=5,6667, p=,00464
ß-glucanases	57	1	1	14	Wilks lambda=,82181, F(4, 334)=8,6085, p=,00000	3	0	0	F(2, 168)=3,1111, p=,04713
other GHs	48	6	1	16	F(2, 141)=10,142, p=,00008	10	1	5	F(2, 141)=4,4657, p=,01317
proteases	51	5	9	18	F(2, 150)=7,8828, p=,00056	12	0	3	F(2, 150)=3,3163, p=,03896
lipases, A/B hydrolases	27	7	2	9	n.s.	9	1	5	F(2, 78)=4,1879, p=,01872
nitrilases	14	2	0	0	n.s.	1	0	2	n.s.
PKS	24	6	0	8	F(2, 69)=5,0678, p=,00884	1	0	1	n.s.
NRPS	27	3	0	5	n.s.	4	0	2	n.s.
PKS-NRPS	5	0	0	1	n.s.	1	0	0	n.s.
terpenoid sythases	9	0	1	2	n.s.	0	0	0	n.s.
short chain dehydrogenases/reductases	196	18	6	7	F(2, 585)=4,5765, p=,01066	11	3	6	n.s.
iron	9	6	0	1	F(2, 24)=9,5385, p=,00089	0	2	5	F(2, 24)=4,4706, p=,02237
inorganic ion transporter	36	6	0	4	F(2, 105)=3,1818, p=,04554	2	0	6	F(2, 105)=3,9516, p=,02215
GST	47	6	0	3	F(2, 138)=3,2857, p=,04036	2	1	3	n.s.
toxin uptake and efflux	51	5	0	5	n.s.	3	3	4	n.s.
AAA+ ATPases	34	7	0	0	F(2, 99)=8,5556, p=,00037	1	0	1	n.s.
ribosomal proteins	105	0	0	2	n.s.	62	0	1	n/a
tRNA	80	0	0	0	ns	4	0	0	F(2, 238)=3,0386, p=,04976

## Sheet: Foc4
All significantly regulated genes in FOC4 when confronted to NJAU4742 of WT, ∆nox1 and nox1OE respectivity.
BC, the RPKM values before contact; AC, the RPKM values after contact; AC/BC, log2 of the fold-change; "#N/A" means no significant change of expression values; The genes that have log2 of fold-change >=2 or <=-2 and p-value <=0.05 are showed here.
GeneID	FOC4(to WT)				FOC4(to ∆nox1)				FOC4(to nox1OE)				Descriptions
	BC	AC	AC/BC	p-Values	BC	AC	AC/BC	p-Values	BC	AC	AC/BC	p-Values
FOC4_g10001176	117.885	0.995793	-6.88732	5e-05	56.2757	3.12883	-4.16882	5e-05	96.0855	4.05355	-4.56706	5e-05	hypothetical protein
FOC4_g10006620	45.3474	0.468709	-6.59618	0.00545	#N/A	#N/A	#N/A	#N/A	#N/A	#N/A	#N/A	#N/A	Quinone oxidoreductase 2
FOC4_g10008158	439.811	7.07042	-5.95894	5e-05	329.026	37.2346	-3.14348	5e-05	#N/A	#N/A	#N/A	#N/A	hypothetical protein
FOC4_g10001666	10.3889	0.188003	-5.78815	0.03355	#N/A	#N/A	#N/A	#N/A	#N/A	#N/A	#N/A	#N/A	Monoamine oxidase N
FOC4_g10005051	36.7707	0.711345	-5.69186	0.0015	19.512	0.995691	-4.29252	0.0013	20.9079	1.29687	-4.01095	0.00035	hypothetical protein
FOC4_g10002829	89.8302	1.76106	-5.67269	5e-05	46.6969	3.41116	-3.77499	5e-05	68.0473	4.40523	-3.94925	5e-05	Dityrosine transporter 1
FOC4_g10001195	45.823	0.967358	-5.56588	5e-05	17.4879	0.803042	-4.44474	0.00335	17.7505	1.59356	-3.47754	0.00015	hypothetical protein
FOC4_g10004912	45.7253	0.996038	-5.52065	5e-05	#N/A	#N/A	#N/A	#N/A	22.4487	3.86203	-2.5392	5e-05	hypothetical protein
FOC4_g10001105	6.11488	0.136864	-5.48151	0.00425	3.32259	0.536605	-2.63038	0.0004	#N/A	#N/A	#N/A	#N/A	Chitotriosidase-1
FOC4_g10005226	15.0919	0.354738	-5.41088	0.0077	#N/A	#N/A	#N/A	#N/A	#N/A	#N/A	#N/A	#N/A	hypothetical protein
FOC4_g10001968	85.9014	2.03833	-5.39722	5e-05	36.2284	3.62905	-3.31946	5e-05	50.5028	9.23112	-2.45179	5e-05	Endopolygalacturonase 1
FOC4_g10010066	35.5222	0.874846	-5.34355	5e-05	8.40932	0.885423	-3.24755	0.00205	#N/A	#N/A	#N/A	#N/A	hypothetical protein
FOC4_g10012535	17.0834	0.44647	-5.25789	0.00255	7.64993	0.577697	-3.72706	0.00775	25.0884	4.42982	-2.5017	5e-05	Cytochrome b2, mitochondrial
FOC4_g10001133	85.5405	2.24357	-5.25274	5e-05	113.887	12.6855	-3.16636	5e-05	#N/A	#N/A	#N/A	#N/A	Flavohemoprotein
FOC4_g10009871	9.67822	0.254991	-5.24622	0.0128	#N/A	#N/A	#N/A	#N/A	17.7784	0.441621	-5.33117	0.002	N amino acid transport system protein
FOC4_g10001747	24.3832	0.663637	-5.19935	5e-05	11.6757	0.60585	-4.26841	0.00075	11.2604	2.40385	-2.22784	0.00315	Trichothecene 3-O-acetyltransferase
FOC4_g10003675	11.5591	0.318423	-5.18193	0.0144	#N/A	#N/A	#N/A	#N/A	#N/A	#N/A	#N/A	#N/A	Tryptophan dimethylallyltransferase 1
FOC4_g10001106	7.63828	0.211972	-5.1713	0.0144	5.67577	0.675628	-3.07051	0.0013	#N/A	#N/A	#N/A	#N/A	Lectin-B
FOC4_g10007350	58.5944	1.70995	-5.09874	5e-05	17.2522	1.43745	-3.5852	0.0001	25.3101	5.09004	-2.31396	0.0002	Putative pectin lyase D
FOC4_g10009843	20.854	0.651953	-4.99942	0.0013	#N/A	#N/A	#N/A	#N/A	#N/A	#N/A	#N/A	#N/A	hypothetical protein
FOC4_g10001942	8.0143	0.259782	-4.9472	0.00545	#N/A	#N/A	#N/A	#N/A	#N/A	#N/A	#N/A	#N/A	hypothetical protein
FOC4_g10002407	11.8107	0.385985	-4.9354	0.03575	11.3801	1.5058	-2.91791	0.00155	3.17783	0.746216	-2.09038	0.03985	Putative oxidoreductase yxbG
FOC4_g10003196	12.9606	0.436677	-4.89142	0.0013	19.438	1.62697	-3.57862	5e-05	16.2539	1.36604	-3.57272	5e-05	N amino acid transport system protein
FOC4_g10005240	643.052	24.6882	-4.70304	5e-05	787.802	159.012	-2.30869	5e-05	171.057	1096.86	2.68083	5e-05	Cytochrome P450 55A1
FOC4_g10008147	229.847	8.82868	-4.70233	5e-05	291.954	12.8885	-4.50158	5e-05	#N/A	#N/A	#N/A	#N/A	hypothetical protein
FOC4_g10001748	7.76249	0.299049	-4.69806	0.01815	#N/A	#N/A	#N/A	#N/A	8.13503	0.906877	-3.16517	0.0072	hypothetical protein
FOC4_g10001266	25.3021	0.975709	-4.69666	5e-05	16.6383	2.23131	-2.89854	5e-05	27.3164	2.28289	-3.58084	5e-05	Rhamnogalacturonase A
FOC4_g10005799	121.764	5.21287	-4.54587	5e-05	88.6702	6.23851	-3.82918	5e-05	88.4635	12.4003	-2.83471	5e-05	Aspartate aminotransferase, cytoplasmic
FOC4_g10001177	97.5925	4.1804	-4.54506	5e-05	51.0699	4.72464	-3.4342	5e-05	71.5805	4.47649	-3.99913	5e-05	hypothetical protein
FOC4_g10009714	30.7543	1.35359	-4.50592	5e-05	#N/A	#N/A	#N/A	#N/A	0.194368	2.34084	3.59016	0.0027	NADH oxidase
FOC4_g10004862	75.6374	3.58399	-4.39946	5e-05	16.836	0.71939	-4.54863	0.0002	108.022	6.40111	-4.07686	5e-05	BAHD acyltransferase DCR
FOC4_g10008398	1980.55	95.6105	-4.37259	5e-05	2144.9	125.243	-4.0981	5e-05	4228.53	360.112	-3.55364	5e-05	Cyanovirin-N like protein
FOC4_g10006624	330.122	16.5417	-4.31882	5e-05	380.282	14.4552	-4.71741	5e-05	440.436	51.5816	-3.094	5e-05	Alcohol dehydrogenase 1
FOC4_g10001939	12.4026	0.626732	-4.30665	0.03355	8.97001	1.84242	-2.28351	0.0124	8.65528	1.20098	-2.84937	0.01805	Phenylacrylic acid decarboxylase
FOC4_g10004987	336.712	17.3564	-4.27798	5e-05	286.573	21.001	-3.77037	5e-05	333.448	74.1898	-2.16817	5e-05	Diacetyl reductase
FOC4_g10009682	943.238	51.9342	-4.18286	5e-05	270.604	30.5442	-3.14722	5e-05	#N/A	#N/A	#N/A	#N/A	hypothetical protein
FOC4_g10005225	70.573	3.92641	-4.16783	5e-05	7.9105	1.3254	-2.57735	0.0022	5.54084	0.521118	-3.41042	0.019	2,5-dichloro-2,5-cyclohexadiene-1,4-diol dehydrogenase
FOC4_g10001139	15.2437	0.888584	-4.10056	0.0005	#N/A	#N/A	#N/A	#N/A	#N/A	#N/A	#N/A	#N/A	hypothetical protein
FOC4_g10005918	14.0513	0.824442	-4.09115	0.001	#N/A	#N/A	#N/A	#N/A	15.3264	1.79356	-3.09511	0.0015	Putative feruloyl esterase C
FOC4_g10002695	13.2394	0.777057	-4.09068	0.0001	12.0975	1.16052	-3.38188	0.00045	34.4604	5.25356	-2.71357	0.00015	hypothetical protein
FOC4_g10002725	20.7826	1.23306	-4.07507	5e-05	#N/A	#N/A	#N/A	#N/A	#N/A	#N/A	#N/A	#N/A	Sexual differentiation process protein isp4
FOC4_g10004222	11.2832	0.671703	-4.0702	5e-05	#N/A	#N/A	#N/A	#N/A	2.35981	0.487262	-2.2759	0.01415	Sugar transporter STL1
FOC4_g10005781	17.3266	1.03264	-4.06858	5e-05	15.0062	1.01411	-3.88727	5e-05	37.5852	1.09566	-5.1003	5e-05	hypothetical protein
FOC4_g10001938	18.4919	1.10382	-4.06631	5e-05	10.8054	0.789094	-3.77541	0.00195	#N/A	#N/A	#N/A	#N/A	Ferulic acid decarboxylase 1
FOC4_g10002582	235.878	14.2404	-4.04998	5e-05	356.769	41.6105	-3.09997	5e-05	#N/A	#N/A	#N/A	#N/A	hypothetical protein
FOC4_g10012408	133.539	8.32898	-4.00298	5e-05	64.3995	9.20935	-2.80588	5e-05	115.11	26.3319	-2.12812	5e-05	Putative xyloglucan-specific endo-beta-1,4-glucanase A
FOC4_g10011732	477.736	30.2198	-3.98265	5e-05	196.485	29.4173	-2.73968	5e-05	#N/A	#N/A	#N/A	#N/A	hypothetical protein
FOC4_g10006153	27.5441	1.82481	-3.91593	5e-05	55.9696	2.75525	-4.34439	5e-05	30.657	3.07271	-3.31863	5e-05	Putative transporter PB1C11.03
FOC4_g10004217	65.4459	4.35751	-3.90873	0.0001	57.8131	6.02835	-3.26156	0.0006	#N/A	#N/A	#N/A	#N/A	hypothetical protein
FOC4_g10009991	5.89616	0.398277	-3.88793	0.00665	#N/A	#N/A	#N/A	#N/A	20.7929	1.64757	-3.65768	0.00025	hypothetical protein
FOC4_g10011148	732.331	50.1903	-3.86702	5e-05	872.783	57.4086	-3.92628	5e-05	#N/A	#N/A	#N/A	#N/A	NADP-specific glutamate dehydrogenase
FOC4_g10005157	22.7847	1.5918	-3.83934	5e-05	15.4006	0.935398	-4.04126	0.00035	12.3204	1.31036	-3.23301	0.0001	Lipid phosphate phosphatase 1
FOC4_g10003325	5.80152	0.408031	-3.82968	0.00035	6.23345	1.43027	-2.12374	0.00025	#N/A	#N/A	#N/A	#N/A	Tripeptidyl-peptidase sed4
FOC4_g10002581	42.876	3.10518	-3.78742	5e-05	112.027	14.6487	-2.935	5e-05	#N/A	#N/A	#N/A	#N/A	hypothetical protein
FOC4_g10004203	59.8555	4.40358	-3.76474	5e-05	39.8573	0.921191	-5.4352	0.00025	120.558	4.18558	-4.84816	5e-05	hypothetical protein
FOC4_g10010083	107.338	7.92568	-3.75948	5e-05	82.6756	12.679	-2.70502	5e-05	96.3803	7.00782	-3.7817	5e-05	hypothetical protein
FOC4_g10006516	2.88342	0.213139	-3.75791	0.01445	#N/A	#N/A	#N/A	#N/A	#N/A	#N/A	#N/A	#N/A	hypothetical protein
FOC4_g10005890	45.7043	3.4322	-3.73512	5e-05	21.5332	4.72999	-2.18665	0.00125	39.2353	9.51915	-2.04325	0.00065	Protein SnodProt1
FOC4_g10012056	43.7891	3.30068	-3.72974	5e-05	21.4396	4.36505	-2.29621	5e-05	#N/A	#N/A	#N/A	#N/A	hypothetical protein
FOC4_g10013834	369.353	27.9512	-3.72402	5e-05	411.854	44.8067	-3.20035	5e-05	330.256	54.5927	-2.5968	5e-05	Sorbose reductase SOU1
FOC4_g10014056	9.19058	0.720873	-3.67234	5e-05	#N/A	#N/A	#N/A	#N/A	4.49823	0.746102	-2.59191	0.00435	hypothetical protein
FOC4_g10004868	155.594	12.4758	-3.64058	5e-05	111.863	14.8766	-2.91062	5e-05	102.875	9.86471	-3.38247	5e-05	hypothetical protein
FOC4_g10007773	5.59054	0.449872	-3.6354	0.00075	#N/A	#N/A	#N/A	#N/A	#N/A	#N/A	#N/A	#N/A	Protein rds1
FOC4_g10014299	31.626	2.57789	-3.61685	5e-05	13.0326	2.2292	-2.54753	5e-05	9.09054	0.857506	-3.40615	5e-05	Deoxyribodipyrimidine photo-lyase
FOC4_g10006913	971.015	79.4017	-3.61225	5e-05	683.034	86.7425	-2.97715	5e-05	1264.47	147.242	-3.10228	5e-05	Endoglucanase-4
FOC4_g10009239	2.96799	0.244615	-3.60091	0.0078	#N/A	#N/A	#N/A	#N/A	#N/A	#N/A	#N/A	#N/A	hypothetical protein
FOC4_g10012580	8.24267	0.67959	-3.60038	0.00045	#N/A	#N/A	#N/A	#N/A	42.5634	7.5218	-2.50046	5e-05	hypothetical protein
FOC4_g10005182	29.2913	2.41809	-3.59853	5e-05	#N/A	#N/A	#N/A	#N/A	#N/A	#N/A	#N/A	#N/A	hypothetical protein
FOC4_g10005242	113.049	9.34289	-3.59694	5e-05	30.8103	3.62122	-3.08887	0.0002	#N/A	#N/A	#N/A	#N/A	Phenolic acid decarboxylase padC
FOC4_g10010721	266.851	22.2165	-3.58633	5e-05	45.7952	5.72612	-2.99957	5e-05	#N/A	#N/A	#N/A	#N/A	hypothetical protein
FOC4_g10003869	108.15	9.18085	-3.55826	5e-05	105.05	21.3445	-2.29914	5e-05	172.955	37.2033	-2.2169	5e-05	hypothetical protein
FOC4_g10001978	332.482	28.2756	-3.55565	5e-05	#N/A	#N/A	#N/A	#N/A	221.489	32.3017	-2.77755	5e-05	hypothetical protein
FOC4_g10000684	78.0216	6.66618	-3.54894	5e-05	#N/A	#N/A	#N/A	#N/A	74.4019	12.601	-2.56181	5e-05	hypothetical protein
FOC4_g10009882	28.5016	2.44015	-3.546	5e-05	12.0176	2.84066	-2.08085	5e-05	27.9536	5.18664	-2.43016	5e-05	Histone-lysine N-methyltransferase ASHR2
FOC4_g10010679	151.968	13.4483	-3.49828	5e-05	56.587	10.3978	-2.44419	5e-05	12.4153	1.60953	-2.94741	0.00425	hypothetical protein
FOC4_g10004320	15.0424	1.33283	-3.49648	5e-05	#N/A	#N/A	#N/A	#N/A	3.3423	0.607892	-2.45895	0.014	Putative oxidoreductase bli-4, mitochondrial
FOC4_g10010179	29.1875	2.59098	-3.49378	5e-05	16.067	1.72628	-3.21836	5e-05	14.687	1.79721	-3.03071	5e-05	Lactose permease
FOC4_g10005007	47.8119	4.2513	-3.49139	5e-05	39.7748	7.5022	-2.40647	5e-05	#N/A	#N/A	#N/A	#N/A	Aspartate aminotransferase, cytoplasmic
FOC4_g10004296	88.5045	8.00801	-3.46624	5e-05	63.3745	6.29667	-3.33124	5e-05	110.075	18.3492	-2.5847	5e-05	Vegetative incompatibility protein HET-E-1
FOC4_g10002653	11.3232	1.04206	-3.44176	5e-05	4.31224	0.60909	-2.82371	5e-05	7.69501	1.24127	-2.63211	5e-05	Hybrid signal transduction histidine kinase K
FOC4_g10004384	13.7115	1.26672	-3.43622	0.0001	#N/A	#N/A	#N/A	#N/A	#N/A	#N/A	#N/A	#N/A	hypothetical protein
FOC4_g10003833	2.19234	0.205113	-3.41798	0.0113	#N/A	#N/A	#N/A	#N/A	11.3333	1.12145	-3.33714	5e-05	Calcium-independent phospholipase A2-gamma
FOC4_g10008930	1032.14	97.2381	-3.40798	5e-05	603.369	59.1255	-3.35119	5e-05	#N/A	#N/A	#N/A	#N/A	Pectate lyase E
FOC4_g10004880	19.9249	1.92113	-3.37455	5e-05	4.67595	0.362466	-3.68934	0.0276	2.92422	0.584776	-2.3221	0.01275	hypothetical protein
FOC4_g10010833	657.829	63.8877	-3.3641	5e-05	484.153	72.4917	-2.73958	5e-05	838.691	90.4463	-3.21301	5e-05	hypothetical protein
FOC4_g10002834	59.9359	5.82729	-3.36252	0.0294	#N/A	#N/A	#N/A	#N/A	#N/A	#N/A	#N/A	#N/A	hypothetical protein
FOC4_g10013215	21.411	2.09162	-3.35566	5e-05	14.9447	3.47436	-2.10482	0.0003	63.6141	3.95495	-4.00762	5e-05	hypothetical protein
FOC4_g10006146	19.1438	1.87339	-3.35315	5e-05	#N/A	#N/A	#N/A	#N/A	12.0237	2.08333	-2.52892	0.00115	Pectate lyase A
FOC4_g10004796	3.34537	0.331057	-3.33701	0.01155	#N/A	#N/A	#N/A	#N/A	#N/A	#N/A	#N/A	#N/A	hypothetical protein
FOC4_g10014141	8.68433	0.864573	-3.32835	0.04455	#N/A	#N/A	#N/A	#N/A	#N/A	#N/A	#N/A	#N/A	hypothetical protein
FOC4_g10005941	5.87343	0.586723	-3.32345	0.00075	#N/A	#N/A	#N/A	#N/A	5.29824	0.841738	-2.65407	0.00815	Putative lysine N-acyltransferase C17G9.06c
FOC4_g10003906	9.84487	0.987653	-3.3173	0.00045	23.2203	3.94039	-2.55898	5e-05	#N/A	#N/A	#N/A	#N/A	L-lactate dehydrogenase A
FOC4_g10007826	235.902	23.9372	-3.30086	5e-05	141.973	18.2171	-2.96226	5e-05	250.603	33.3863	-2.90808	5e-05	Endo-beta-1,4-glucanase D
FOC4_g10012577	72.5067	7.45511	-3.28181	5e-05	#N/A	#N/A	#N/A	#N/A	#N/A	#N/A	#N/A	#N/A	Sphingoid long-chain base transporter RSB1
FOC4_g10009789	54.4375	5.69388	-3.25712	5e-05	39.2538	8.62034	-2.18701	5e-05	#N/A	#N/A	#N/A	#N/A	hypothetical protein
FOC4_g10006405	6.97727	0.733417	-3.24996	0.0002	5.10752	0.372669	-3.77666	0.00695	9.90923	1.10551	-3.16407	0.00025	6-hydroxy-D-nicotine oxidase
FOC4_g10004793	6.99848	0.742736	-3.23612	0.00165	4.80746	0.532993	-3.17308	0.0296	5.30633	0.806826	-2.71739	0.00795	Putative acetylxylan esterase A
FOC4_g10011890	62.1276	6.69552	-3.21397	5e-05	73.0624	9.37538	-2.96218	5e-05	78.9188	14.4325	-2.45104	0.00015	hypothetical protein
FOC4_g10010202	18.8474	2.07071	-3.18617	5e-05	#N/A	#N/A	#N/A	#N/A	#N/A	#N/A	#N/A	#N/A	Pyruvate decarboxylase
FOC4_g10001665	1.99264	0.220711	-3.17445	0.01485	#N/A	#N/A	#N/A	#N/A	#N/A	#N/A	#N/A	#N/A	Choline transport protein
FOC4_g10003678	5.49887	0.610974	-3.16995	5e-05	#N/A	#N/A	#N/A	#N/A	#N/A	#N/A	#N/A	#N/A	Putative sterigmatocystin biosynthesis monooxygenase stcW
FOC4_g10001466	303.123	33.7767	-3.1658	5e-05	#N/A	#N/A	#N/A	#N/A	#N/A	#N/A	#N/A	#N/A	hypothetical protein
FOC4_g10004346	61.775	7.00393	-3.14079	5e-05	#N/A	#N/A	#N/A	#N/A	#N/A	#N/A	#N/A	#N/A	hypothetical protein
FOC4_g10007659	9.7367	1.10921	-3.13389	5e-05	#N/A	#N/A	#N/A	#N/A	#N/A	#N/A	#N/A	#N/A	Choline monooxygenase, chloroplastic
FOC4_g10003963	302.545	34.5067	-3.1322	5e-05	#N/A	#N/A	#N/A	#N/A	#N/A	#N/A	#N/A	#N/A	30 kDa heat shock protein
FOC4_g10010204	11.5914	1.32727	-3.12652	0.0001	#N/A	#N/A	#N/A	#N/A	#N/A	#N/A	#N/A	#N/A	Allergen Fus c 3
FOC4_g10004997	7.62271	0.889	-3.10005	5e-05	#N/A	#N/A	#N/A	#N/A	#N/A	#N/A	#N/A	#N/A	Phytoene dehydrogenase
FOC4_g10001977	18.1017	2.12152	-3.09296	0.0013	#N/A	#N/A	#N/A	#N/A	#N/A	#N/A	#N/A	#N/A	hypothetical protein
FOC4_g10002936	10.5079	1.23322	-3.09097	0.0001	11.9022	2.40927	-2.30456	0.00015	#N/A	#N/A	#N/A	#N/A	Putative serine racemase
FOC4_g10003647	2410.7	283.113	-3.09	5e-05	#N/A	#N/A	#N/A	#N/A	#N/A	#N/A	#N/A	#N/A	hypothetical protein
FOC4_g10005292	5.96635	0.701291	-3.08876	0.01235	#N/A	#N/A	#N/A	#N/A	#N/A	#N/A	#N/A	#N/A	hypothetical protein
FOC4_g10003652	186.14	22.1362	-3.07191	5e-05	#N/A	#N/A	#N/A	#N/A	#N/A	#N/A	#N/A	#N/A	Malic acid transport protein
FOC4_g10004268	26.5243	3.17918	-3.06059	5e-05	17.8236	2.23691	-2.99421	5e-05	#N/A	#N/A	#N/A	#N/A	mRNA 3\'-end-processing protein YTH1
FOC4_g10002622	2.80247	0.336351	-3.05866	0.01655	#N/A	#N/A	#N/A	#N/A	#N/A	#N/A	#N/A	#N/A	hypothetical protein
FOC4_g10000881	5.81683	0.703888	-3.04681	0.00045	#N/A	#N/A	#N/A	#N/A	#N/A	#N/A	#N/A	#N/A	hypothetical protein
FOC4_g10005158	313.137	38.123	-3.03806	5e-05	#N/A	#N/A	#N/A	#N/A	#N/A	#N/A	#N/A	#N/A	hypothetical protein
FOC4_g10009031	67.741	8.28536	-3.03139	5e-05	58.1429	10.2325	-2.50644	5e-05	163.391	15.4473	-3.4029	5e-05	Glucan endo-1,3-beta-glucosidase A1
FOC4_g10005889	3.80305	0.467034	-3.02556	0.00085	#N/A	#N/A	#N/A	#N/A	#N/A	#N/A	#N/A	#N/A	Tyrosinase
FOC4_g10003905	13.6334	1.68451	-3.01674	5e-05	23.6737	4.48341	-2.40062	5e-05	#N/A	#N/A	#N/A	#N/A	Phosphoenolpyruvate synthase
FOC4_g10012162	6.3365	0.789863	-3.00401	0.00045	#N/A	#N/A	#N/A	#N/A	#N/A	#N/A	#N/A	#N/A	Protein RTA1
FOC4_g10004338	10.2083	1.27657	-2.99939	5e-05	5.13549	1.26611	-2.0201	0.00315	6.80877	0.925748	-2.8787	0.0035	hypothetical protein
FOC4_g10000773	4.90305	0.613775	-2.9979	0.01525	#N/A	#N/A	#N/A	#N/A	#N/A	#N/A	#N/A	#N/A	hypothetical protein
FOC4_g10010129	1576.24	199.907	-2.97909	5e-05	#N/A	#N/A	#N/A	#N/A	#N/A	#N/A	#N/A	#N/A	Putative formate transporter
FOC4_g10010115	59.407	7.59736	-2.96706	5e-05	#N/A	#N/A	#N/A	#N/A	2.18574	0.38736	-2.49637	0.0303	C2 domain-containing protein C31G5.15
FOC4_g10004166	76.0977	9.80372	-2.95645	5e-05	#N/A	#N/A	#N/A	#N/A	#N/A	#N/A	#N/A	#N/A	Peroxisomal (S)-2-hydroxy-acid oxidase GLO4
FOC4_g10015138	119.253	15.4799	-2.94556	0.00045	#N/A	#N/A	#N/A	#N/A	#N/A	#N/A	#N/A	#N/A	hypothetical protein
FOC4_g10005834	328.229	42.8186	-2.93839	5e-05	203.56	41.6677	-2.28845	5e-05	#N/A	#N/A	#N/A	#N/A	hypothetical protein
FOC4_g10005126	48.3167	6.32555	-2.93326	5e-05	46.4341	8.02991	-2.53173	5e-05	55.355	5.87158	-3.23689	5e-05	Phototropin-2
FOC4_g10011557	979.776	128.547	-2.93016	5e-05	933.373	106.18	-3.13594	5e-05	1889.87	310.313	-2.60649	5e-05	Endo-beta-1,4-glucanase D
FOC4_g10003959	252.515	33.239	-2.92542	5e-05	611.918	60.8203	-3.33071	5e-05	#N/A	#N/A	#N/A	#N/A	hypothetical protein
FOC4_g10007124	485.288	64.0132	-2.9224	5e-05	520.18	62.9896	-3.04583	5e-05	530.492	107.561	-2.30218	5e-05	O-acetylhomoserine (thiol)-lyase
FOC4_g10000878	7.60563	1.00652	-2.9177	0.00035	5.84597	1.10173	-2.40767	0.0086	#N/A	#N/A	#N/A	#N/A	hypothetical protein
FOC4_g10004016	8.14421	1.07961	-2.91527	5e-05	#N/A	#N/A	#N/A	#N/A	#N/A	#N/A	#N/A	#N/A	Beta-1,3-glucan-binding protein
FOC4_g10000441	10.7021	1.4208	-2.91311	5e-05	13.7354	1.60371	-3.09842	5e-05	10.3082	0.648063	-3.99151	0.0001	Tyrosinase
FOC4_g10009992	13.0846	1.74424	-2.9072	5e-05	16.809	2.82759	-2.57159	5e-05	31.4584	7.68162	-2.03396	0.00015	Putative NADP-dependent oxidoreductase yfmJ
FOC4_g10010900	136.021	18.1439	-2.90627	5e-05	104.155	23.3553	-2.1569	5e-05	119.716	29.6869	-2.01171	5e-05	Putative pectin lyase C
FOC4_g10015139	125.864	16.8011	-2.90525	5e-05	74.8629	11.3009	-2.72782	5e-05	#N/A	#N/A	#N/A	#N/A	hypothetical protein
FOC4_g10005898	20.1926	2.69774	-2.904	5e-05	#N/A	#N/A	#N/A	#N/A	7.22416	1.42545	-2.34142	0.00155	Protein KES1
FOC4_g10000164	3.09849	0.414268	-2.90293	0.0189	#N/A	#N/A	#N/A	#N/A	#N/A	#N/A	#N/A	#N/A	hypothetical protein
FOC4_g10013445	215.069	28.9086	-2.89523	5e-05	#N/A	#N/A	#N/A	#N/A	164.642	17.3803	-3.24381	5e-05	Vitamin H transporter 1
FOC4_g10005302	3.35681	0.455163	-2.88264	0.01705	#N/A	#N/A	#N/A	#N/A	#N/A	#N/A	#N/A	#N/A	hypothetical protein
FOC4_g10005852	291.163	40.0195	-2.86305	5e-05	274.224	53.1976	-2.36592	5e-05	236.043	37.8534	-2.64055	5e-05	Glutathione S-transferase P 10
FOC4_g10008267	15.6718	2.17275	-2.85058	5e-05	#N/A	#N/A	#N/A	#N/A	#N/A	#N/A	#N/A	#N/A	NADP-dependent alcohol dehydrogenase 6
FOC4_g10000880	22.3904	3.10635	-2.84959	0.00595	#N/A	#N/A	#N/A	#N/A	#N/A	#N/A	#N/A	#N/A	hypothetical protein
FOC4_g10002427	4.1905	0.58268	-2.84635	0.0017	#N/A	#N/A	#N/A	#N/A	2.38884	0.430294	-2.47291	0.02985	Lysine biosynthesis regulatory protein LYS14
FOC4_g10007365	51.5163	7.16979	-2.84502	5e-05	30.3017	6.57455	-2.20443	5e-05	#N/A	#N/A	#N/A	#N/A	Putative endo-beta-1,4-glucanase B
FOC4_g10004051	2.13192	0.296726	-2.84495	0.02145	#N/A	#N/A	#N/A	#N/A	#N/A	#N/A	#N/A	#N/A	Putative endoglucanase type F
FOC4_g10005647	2.24966	0.314152	-2.84017	0.00425	#N/A	#N/A	#N/A	#N/A	#N/A	#N/A	#N/A	#N/A	hypothetical protein
FOC4_g10002635	24.2204	3.38546	-2.8388	5e-05	19.5921	1.86586	-3.39236	5e-05	13.6341	1.63777	-3.05741	0.00075	hypothetical protein
FOC4_g10007304	14.7777	2.07033	-2.83549	5e-05	25.0235	3.90988	-2.67809	5e-05	73.9472	12.2311	-2.59595	5e-05	Cutinase
FOC4_g10012383	14.9097	2.09643	-2.83024	5e-05	8.86019	1.43905	-2.62222	0.0002	24.3871	3.82166	-2.67385	5e-05	hypothetical protein
FOC4_g10003497	5.55046	0.782872	-2.82576	0.0002	#N/A	#N/A	#N/A	#N/A	7.54994	0.87743	-3.10511	0.0066	hypothetical protein
FOC4_g10000661	4.3224	0.610886	-2.82286	0.0093	#N/A	#N/A	#N/A	#N/A	13.0186	0.751527	-4.1146	0.0033	hypothetical protein
FOC4_g10003129	2.14958	0.306729	-2.80902	0.0093	#N/A	#N/A	#N/A	#N/A	#N/A	#N/A	#N/A	#N/A	Transcription factor ste11
FOC4_g10014085	198.962	28.5197	-2.80247	5e-05	160.829	22.5863	-2.83201	5e-05	604.814	65.7433	-3.20158	5e-05	Putative glycosidase crf1
FOC4_g10003490	10.192	1.46876	-2.79477	5e-05	7.02687	1.42593	-2.30098	0.0005	359.124	63.9971	-2.4884	5e-05	Sarcosine dehydrogenase, mitochondrial
FOC4_g10005052	59.5814	8.67397	-2.7801	5e-05	#N/A	#N/A	#N/A	#N/A	#N/A	#N/A	#N/A	#N/A	hypothetical protein
FOC4_g10004867	125.979	18.3522	-2.77916	5e-05	86.9538	18.883	-2.20316	5e-05	56.9335	7.36961	-2.94962	5e-05	Pisatin demethylase
FOC4_g10001250	47.9665	7.00776	-2.775	5e-05	39.7041	6.70439	-2.56611	5e-05	48.1994	8.08006	-2.57658	0.0001	hypothetical protein
FOC4_g10003553	7.55803	1.11585	-2.75987	0.0002	#N/A	#N/A	#N/A	#N/A	#N/A	#N/A	#N/A	#N/A	Putative transporter MCH2
FOC4_g10005256	8.63714	1.27534	-2.75967	5e-05	#N/A	#N/A	#N/A	#N/A	#N/A	#N/A	#N/A	#N/A	Acid phosphatase PHO1
FOC4_g10003480	14.9082	2.20495	-2.75729	5e-05	#N/A	#N/A	#N/A	#N/A	#N/A	#N/A	#N/A	#N/A	hypothetical protein
FOC4_g10009419	141.224	20.9962	-2.74979	5e-05	56.5524	13.461	-2.0708	5e-05	#N/A	#N/A	#N/A	#N/A	Cell wall protein PRY3
FOC4_g10012305	4.35033	0.647153	-2.74895	0.0001	#N/A	#N/A	#N/A	#N/A	#N/A	#N/A	#N/A	#N/A	Membrane primary amine oxidase
FOC4_g10002497	5.38474	0.806267	-2.73955	0.00075	#N/A	#N/A	#N/A	#N/A	#N/A	#N/A	#N/A	#N/A	2-amino-3-carboxymuconate-6-semialdehyde decarboxylase
FOC4_g10010831	4.84768	0.726941	-2.73738	0.0092	#N/A	#N/A	#N/A	#N/A	#N/A	#N/A	#N/A	#N/A	hypothetical protein
FOC4_g10008164	14.9611	2.2529	-2.73136	5e-05	12.4132	2.99902	-2.04932	5e-05	61.2706	5.73864	-3.41641	5e-05	Monocarboxylate transporter 8
FOC4_g10001940	2.82042	0.425665	-2.72812	0.02125	#N/A	#N/A	#N/A	#N/A	#N/A	#N/A	#N/A	#N/A	Zinc finger protein MSN4
FOC4_g10009761	2.37403	0.363337	-2.70796	0.00065	#N/A	#N/A	#N/A	#N/A	#N/A	#N/A	#N/A	#N/A	Cellobiose dehydrogenase
FOC4_g10015140	24.5715	3.76557	-2.70604	5e-05	#N/A	#N/A	#N/A	#N/A	28.031	5.95915	-2.23384	0.00015	Putative rhamnogalacturonate lyase A
FOC4_g10008993	89.5546	13.7582	-2.70247	5e-05	#N/A	#N/A	#N/A	#N/A	94.227	18.6602	-2.33618	5e-05	hypothetical protein
FOC4_g10003926	45.0435	6.92556	-2.70132	5e-05	#N/A	#N/A	#N/A	#N/A	#N/A	#N/A	#N/A	#N/A	hypothetical protein
FOC4_g10000865	8.65964	1.34007	-2.692	5e-05	#N/A	#N/A	#N/A	#N/A	5.86875	1.3773	-2.09121	0.00075	Putative transcriptional regulatory protein C3C7.04
FOC4_g10006202	329.618	51.4786	-2.67875	5e-05	315.894	65.912	-2.26083	5e-05	#N/A	#N/A	#N/A	#N/A	Flavohemoprotein
FOC4_g10006643	225.737	35.3329	-2.67556	5e-05	#N/A	#N/A	#N/A	#N/A	#N/A	#N/A	#N/A	#N/A	hypothetical protein
FOC4_g10001138	6.57626	1.03151	-2.67252	0.001	#N/A	#N/A	#N/A	#N/A	#N/A	#N/A	#N/A	#N/A	hypothetical protein
FOC4_g10010561	32.1136	5.05343	-2.66785	5e-05	#N/A	#N/A	#N/A	#N/A	#N/A	#N/A	#N/A	#N/A	hypothetical protein
FOC4_g10002072	45.9883	7.24055	-2.66709	5e-05	#N/A	#N/A	#N/A	#N/A	#N/A	#N/A	#N/A	#N/A	N amino acid transport system protein
FOC4_g10012186	29.8615	4.7031	-2.6666	5e-05	#N/A	#N/A	#N/A	#N/A	#N/A	#N/A	#N/A	#N/A	hypothetical protein
FOC4_g10004319	81.7783	13.1558	-2.63602	5e-05	#N/A	#N/A	#N/A	#N/A	#N/A	#N/A	#N/A	#N/A	hypothetical protein
FOC4_g10002814	47.8548	7.69999	-2.63574	5e-05	#N/A	#N/A	#N/A	#N/A	82.9241	10.7835	-2.94296	5e-05	hypothetical protein
FOC4_g10002847	57.9917	9.3608	-2.63114	5e-05	#N/A	#N/A	#N/A	#N/A	#N/A	#N/A	#N/A	#N/A	hypothetical protein
FOC4_g10000351	74.0146	11.9701	-2.62838	5e-05	#N/A	#N/A	#N/A	#N/A	15.4914	207.831	3.74587	5e-05	hypothetical protein
FOC4_g10001208	20.2871	3.2846	-2.62677	5e-05	65.9151	6.70555	-3.29718	5e-05	#N/A	#N/A	#N/A	#N/A	Putative flavin-containing monoamine oxidase A
FOC4_g10014404	134.294	21.7874	-2.62383	5e-05	114.972	24.9433	-2.20456	5e-05	#N/A	#N/A	#N/A	#N/A	Thiol-specific monooxygenase
FOC4_g10007810	7.43166	1.21577	-2.61181	0.0011	#N/A	#N/A	#N/A	#N/A	372.202	0.818692	-8.82855	0.0049	Antigen 1
FOC4_g10005747	102.121	16.7133	-2.61121	5e-05	72.9582	12.771	-2.5142	5e-05	77.0612	5.97222	-3.68966	5e-05	hypothetical protein
FOC4_g10004289	7.28674	1.19843	-2.60412	0.0005	5.35957	0.866375	-2.62905	0.00845	#N/A	#N/A	#N/A	#N/A	Putative alpha-L-arabinofuranosidase axhA
FOC4_g10010724	4.35625	0.719197	-2.59863	5e-05	#N/A	#N/A	#N/A	#N/A	#N/A	#N/A	#N/A	#N/A	Vegetative catalase
FOC4_g10014309	170.818	28.3199	-2.59257	5e-05	167.847	39.0628	-2.10328	5e-05	#N/A	#N/A	#N/A	#N/A	hypothetical protein
FOC4_g10007456	22.1734	3.70663	-2.58065	5e-05	35.0273	4.88737	-2.84135	5e-05	#N/A	#N/A	#N/A	#N/A	UDP-glucose 4-epimerase
FOC4_g10000299	2.02939	0.341032	-2.57307	0.0051	#N/A	#N/A	#N/A	#N/A	4.95258	0.483646	-3.35616	0.0025	hypothetical protein
FOC4_g10008888	55.4397	9.39336	-2.56121	5e-05	68.5335	8.19151	-3.06461	5e-05	68.8221	16.346	-2.07394	5e-05	hypothetical protein
FOC4_g10006182	303.681	51.6809	-2.55485	5e-05	#N/A	#N/A	#N/A	#N/A	#N/A	#N/A	#N/A	#N/A	hypothetical protein
FOC4_g10012181	31.9999	5.46669	-2.54933	5e-05	#N/A	#N/A	#N/A	#N/A	#N/A	#N/A	#N/A	#N/A	hypothetical protein
FOC4_g10006491	3.87522	0.66242	-2.54846	0.0005	3.79956	0.322437	-3.55874	0.01315	#N/A	#N/A	#N/A	#N/A	Putative quinate permease
FOC4_g10002686	14.2022	2.45099	-2.53468	5e-05	11.0325	2.16529	-2.34912	0.00135	#N/A	#N/A	#N/A	#N/A	hypothetical protein
FOC4_g10007054	5.55864	0.960221	-2.53329	0.00055	#N/A	#N/A	#N/A	#N/A	#N/A	#N/A	#N/A	#N/A	Endothiapepsin
FOC4_g10012057	46.454	8.02605	-2.53304	5e-05	43.0224	9.01416	-2.25482	5e-05	#N/A	#N/A	#N/A	#N/A	hypothetical protein
FOC4_g10004015	4.18712	0.7244	-2.5311	5e-05	#N/A	#N/A	#N/A	#N/A	5.27075	1.21175	-2.12092	0.00535	Acid phosphatase
FOC4_g10004204	867.598	150.252	-2.52964	5e-05	912.683	205.987	-2.14756	5e-05	#N/A	#N/A	#N/A	#N/A	hypothetical protein
FOC4_g10005597	193.847	33.695	-2.52431	5e-05	211.747	33.7806	-2.64807	5e-05	128.954	24.3644	-2.40402	5e-05	Putative pectine lyase F
FOC4_g10003799	187.81	32.7732	-2.51869	5e-05	#N/A	#N/A	#N/A	#N/A	#N/A	#N/A	#N/A	#N/A	hypothetical protein
FOC4_g10004956	26.2133	4.58906	-2.51403	5e-05	#N/A	#N/A	#N/A	#N/A	#N/A	#N/A	#N/A	#N/A	Amino-acid permease 2
FOC4_g10001062	6.19692	1.08552	-2.51317	5e-05	#N/A	#N/A	#N/A	#N/A	#N/A	#N/A	#N/A	#N/A	hypothetical protein
FOC4_g10010056	21.9071	3.89938	-2.49008	5e-05	#N/A	#N/A	#N/A	#N/A	17.0378	3.81475	-2.15908	5e-05	Glucan endo-1,6-beta-glucosidase B
FOC4_g10004237	13.479	2.41533	-2.48043	5e-05	#N/A	#N/A	#N/A	#N/A	#N/A	#N/A	#N/A	#N/A	hypothetical protein
FOC4_g10005484	3.3552	0.603046	-2.47606	0.0096	#N/A	#N/A	#N/A	#N/A	#N/A	#N/A	#N/A	#N/A	NADPH-dependent methylglyoxal reductase GRE2
FOC4_g10009607	217.9	39.3124	-2.47061	5e-05	227.434	29.925	-2.92602	5e-05	357.323	67.0643	-2.41361	5e-05	Endo-beta-1,4-glucanase D
FOC4_g10005821	59.6993	10.8134	-2.46489	5e-05	#N/A	#N/A	#N/A	#N/A	78.6368	4.89202	-4.0067	5e-05	hypothetical protein
FOC4_g10005452	54.1532	9.88343	-2.45396	5e-05	#N/A	#N/A	#N/A	#N/A	94.3905	11.6204	-3.02198	5e-05	hypothetical protein
FOC4_g10009560	51.4096	9.40201	-2.45099	5e-05	46.8222	9.38791	-2.31832	5e-05	62.4095	14.7787	-2.07824	5e-05	hypothetical protein
FOC4_g10012099	7.45099	1.3633	-2.45033	5e-05	#N/A	#N/A	#N/A	#N/A	#N/A	#N/A	#N/A	#N/A	Peroxisomal catalase
FOC4_g10003591	18.5365	3.40785	-2.44343	5e-05	17.374	2.75364	-2.65752	0.00015	20.6563	3.88935	-2.40898	0.00085	Pantothenate kinase CAB1
FOC4_g10007519	3.55992	0.656463	-2.43906	0.00165	#N/A	#N/A	#N/A	#N/A	4.55767	1.11133	-2.03601	0.0047	Malic acid transport protein
FOC4_g10007767	5.5528	1.0248	-2.43787	5e-05	#N/A	#N/A	#N/A	#N/A	#N/A	#N/A	#N/A	#N/A	Levanase
FOC4_g10003577	196.471	36.3523	-2.43419	5e-05	#N/A	#N/A	#N/A	#N/A	#N/A	#N/A	#N/A	#N/A	hypothetical protein
FOC4_g10010890	124.44	23.0341	-2.4336	5e-05	153.227	31.2954	-2.29165	5e-05	152.771	35.0079	-2.12561	5e-05	hypothetical protein
FOC4_g10010789	24.7058	4.61796	-2.41952	5e-05	#N/A	#N/A	#N/A	#N/A	#N/A	#N/A	#N/A	#N/A	hypothetical protein
FOC4_g10005579	157.379	29.6699	-2.40717	5e-05	#N/A	#N/A	#N/A	#N/A	#N/A	#N/A	#N/A	#N/A	Metallocarboxypeptidase A
FOC4_g10013484	415.711	78.576	-2.40342	5e-05	277.715	45.0437	-2.62421	5e-05	355.514	50.0339	-2.82893	5e-05	hypothetical protein
FOC4_g10004559	68.3218	12.957	-2.39861	5e-05	#N/A	#N/A	#N/A	#N/A	#N/A	#N/A	#N/A	#N/A	Holin-like protein CidB
FOC4_g10004998	5.85579	1.11155	-2.3973	5e-05	#N/A	#N/A	#N/A	#N/A	2.63896	0.524678	-2.33046	0.00325	Bifunctional lycopene cyclase/phytoene synthase
FOC4_g10008889	43.192	8.22006	-2.39354	5e-05	42.2146	8.48931	-2.31402	5e-05	51.3968	12.1985	-2.07498	5e-05	hypothetical protein
FOC4_g10007984	327.361	62.3225	-2.39306	5e-05	130.766	26.1408	-2.32262	5e-05	#N/A	#N/A	#N/A	#N/A	hypothetical protein
FOC4_g10003639	50.7156	9.68028	-2.38931	5e-05	61.5509	7.15543	-3.10467	5e-05	#N/A	#N/A	#N/A	#N/A	15-hydroxyprostaglandin dehydrogenase
FOC4_g10006337	152.117	29.3488	-2.3738	5e-05	#N/A	#N/A	#N/A	#N/A	#N/A	#N/A	#N/A	#N/A	Carbonic anhydrase
FOC4_g10012312	28.8333	5.58235	-2.36879	5e-05	#N/A	#N/A	#N/A	#N/A	37.1635	6.57996	-2.49774	5e-05	hypothetical protein
FOC4_g10006914	25.1025	4.88638	-2.36099	5e-05	#N/A	#N/A	#N/A	#N/A	56.6247	7.56028	-2.90492	5e-05	hypothetical protein
FOC4_g10013333	3.01009	0.586193	-2.36036	0.0122	#N/A	#N/A	#N/A	#N/A	#N/A	#N/A	#N/A	#N/A	hypothetical protein
FOC4_g10005531	35.3064	6.90804	-2.35358	5e-05	#N/A	#N/A	#N/A	#N/A	#N/A	#N/A	#N/A	#N/A	Heterokaryon incompatibility protein 6, OR allele
FOC4_g10004942	3.74264	0.733629	-2.35094	0.0009	#N/A	#N/A	#N/A	#N/A	#N/A	#N/A	#N/A	#N/A	hypothetical protein
FOC4_g10009495	17.3926	3.42393	-2.34475	5e-05	#N/A	#N/A	#N/A	#N/A	#N/A	#N/A	#N/A	#N/A	Nitrogen assimilation transcription factor nirA
FOC4_g10010094	321.217	63.4635	-2.33955	5e-05	#N/A	#N/A	#N/A	#N/A	#N/A	#N/A	#N/A	#N/A	hypothetical protein
FOC4_g10001993	8.64104	1.73027	-2.32021	5e-05	3.79582	0.707012	-2.42461	0.00165	29.3972	1.53004	-4.26404	5e-05	Choline dehydrogenase
FOC4_g10003527	63.4528	12.7257	-2.31794	5e-05	#N/A	#N/A	#N/A	#N/A	301.52	10.0885	-4.90146	5e-05	hypothetical protein
FOC4_g10000497	5.67704	1.1404	-2.3156	0.00175	4.12066	0.772135	-2.41595	0.02235	17.0578	1.69055	-3.33487	0.0001	hypothetical protein
FOC4_g10003484	3.87444	0.779709	-2.31298	0.0031	#N/A	#N/A	#N/A	#N/A	#N/A	#N/A	#N/A	#N/A	Endoglucanase-4
FOC4_g10000907	17.5127	3.56001	-2.29845	5e-05	#N/A	#N/A	#N/A	#N/A	31.1744	7.28799	-2.09677	5e-05	hypothetical protein
FOC4_g10004001	136.364	27.7506	-2.29688	5e-05	103.683	21.3921	-2.27703	5e-05	207.536	51.1751	-2.01985	5e-05	hypothetical protein
FOC4_g10002073	22.1916	4.53431	-2.29106	5e-05	4.73371	1.00373	-2.2376	0.00155	19.4415	1.30271	-3.89955	0.0002	Indoleamine 2,3-dioxygenase family protein
FOC4_g10012253	2.5217	0.515539	-2.29024	0.03985	#N/A	#N/A	#N/A	#N/A	#N/A	#N/A	#N/A	#N/A	hypothetical protein
FOC4_g10010880	3.60556	0.737197	-2.2901	0.003	3.49816	0.75964	-2.20321	0.0117	#N/A	#N/A	#N/A	#N/A	hypothetical protein
FOC4_g10014124	50.4575	10.3235	-2.28913	0.00925	#N/A	#N/A	#N/A	#N/A	#N/A	#N/A	#N/A	#N/A	Conidiation-specific protein 10
FOC4_h10017363	17.9968	3.68265	-2.28893	0.00885	#N/A	#N/A	#N/A	#N/A	#N/A	#N/A	#N/A	#N/A	#N/A
FOC4_g10006515	623.831	127.9	-2.28614	5e-05	#N/A	#N/A	#N/A	#N/A	#N/A	#N/A	#N/A	#N/A	hypothetical protein
FOC4_g10009762	49.7311	10.2448	-2.27926	5e-05	43.4425	8.75274	-2.3113	5e-05	44.0327	8.84031	-2.31641	5e-05	Ferri-bacillibactin esterase BesA
FOC4_g10003843	158.656	32.7102	-2.27809	5e-05	#N/A	#N/A	#N/A	#N/A	281.158	57.3237	-2.29418	5e-05	Aldehyde reductase 2
FOC4_g10011199	567.382	117.048	-2.27723	5e-05	#N/A	#N/A	#N/A	#N/A	#N/A	#N/A	#N/A	#N/A	hypothetical protein
FOC4_g10010726	6.42456	1.3265	-2.27597	0.00035	8.81346	1.14828	-2.94023	0.0011	#N/A	#N/A	#N/A	#N/A	hypothetical protein
FOC4_g10000931	6.11646	1.27243	-2.26511	0.00035	#N/A	#N/A	#N/A	#N/A	7.4743	1.29944	-2.52405	0.0008	hypothetical protein
FOC4_g10013763	16.1474	3.38395	-2.25452	5e-05	#N/A	#N/A	#N/A	#N/A	#N/A	#N/A	#N/A	#N/A	hypothetical protein
FOC4_g10005117	2.53548	0.531789	-2.25333	0.0239	#N/A	#N/A	#N/A	#N/A	#N/A	#N/A	#N/A	#N/A	15-hydroxyprostaglandin dehydrogenase
FOC4_g10003576	99.1278	20.8532	-2.24902	5e-05	#N/A	#N/A	#N/A	#N/A	93.4201	17.8872	-2.3848	5e-05	hypothetical protein
FOC4_g10002537	75.3355	15.9014	-2.24418	5e-05	#N/A	#N/A	#N/A	#N/A	#N/A	#N/A	#N/A	#N/A	hypothetical protein
FOC4_g10006298	24.8111	5.23927	-2.24355	5e-05	#N/A	#N/A	#N/A	#N/A	13.8022	2.4497	-2.49422	0.00145	hypothetical protein
FOC4_g10002846	194.749	41.2016	-2.24084	5e-05	#N/A	#N/A	#N/A	#N/A	#N/A	#N/A	#N/A	#N/A	hypothetical protein
FOC4_g10003825	139.983	29.7027	-2.23658	5e-05	#N/A	#N/A	#N/A	#N/A	93.7852	21.0994	-2.15216	5e-05	Minor extracellular protease vpr
FOC4_g10004170	39.6717	8.42143	-2.23597	5e-05	#N/A	#N/A	#N/A	#N/A	#N/A	#N/A	#N/A	#N/A	Zinc-type alcohol dehydrogenase-like protein PB24D3.08c
FOC4_g10004014	25.331	5.38591	-2.23364	5e-05	25.0643	5.47472	-2.19478	5e-05	35.2435	5.23026	-2.7524	0.0002	hypothetical protein
FOC4_g10004308	2.77433	0.592972	-2.22611	0.00565	#N/A	#N/A	#N/A	#N/A	#N/A	#N/A	#N/A	#N/A	hypothetical protein
FOC4_g10004168	71.8999	15.5347	-2.21049	5e-05	#N/A	#N/A	#N/A	#N/A	0.491882	4.05803	3.0444	0.01	O-acetylhomoserine (thiol)-lyase
FOC4_g10007544	20.7545	4.5059	-2.20354	5e-05	#N/A	#N/A	#N/A	#N/A	0.458022	7.52547	4.03829	0.0004	Putative HC-toxin efflux carrier TOXA
FOC4_g10003751	6.22942	1.36549	-2.18968	0.001	#N/A	#N/A	#N/A	#N/A	28.0079	2.55788	-3.45281	5e-05	Putative endo-beta-1,4-glucanase D
FOC4_g10000766	2.36628	0.522275	-2.17974	5e-05	#N/A	#N/A	#N/A	#N/A	#N/A	#N/A	#N/A	#N/A	Glucan endo-1,3-alpha-glucosidase agn1
FOC4_g10014854	1372.91	303.548	-2.17724	5e-05	#N/A	#N/A	#N/A	#N/A	#N/A	#N/A	#N/A	#N/A	hypothetical protein
FOC4_g10005472	55.6308	12.3123	-2.17578	5e-05	#N/A	#N/A	#N/A	#N/A	#N/A	#N/A	#N/A	#N/A	Putative heme-binding peroxidase
FOC4_g10014772	10.8364	2.40115	-2.17409	0.0002	#N/A	#N/A	#N/A	#N/A	#N/A	#N/A	#N/A	#N/A	hypothetical protein
FOC4_g10012566	368.056	81.5587	-2.17401	5e-05	#N/A	#N/A	#N/A	#N/A	#N/A	#N/A	#N/A	#N/A	hypothetical protein
FOC4_g10012576	76.2173	16.9007	-2.17303	5e-05	#N/A	#N/A	#N/A	#N/A	#N/A	#N/A	#N/A	#N/A	hypothetical protein
FOC4_g10004795	92.1175	20.7053	-2.15348	5e-05	#N/A	#N/A	#N/A	#N/A	#N/A	#N/A	#N/A	#N/A	Demethylmenaquinone methyltransferase
FOC4_g10012120	34.455	7.76631	-2.14941	5e-05	42.0231	8.11507	-2.3725	5e-05	40.7002	9.98536	-2.02715	5e-05	Quinate permease
FOC4_g10002939	92.062	20.8564	-2.14212	5e-05	#N/A	#N/A	#N/A	#N/A	#N/A	#N/A	#N/A	#N/A	L-amino-acid oxidase
FOC4_g10003241	167.773	38.0302	-2.14129	5e-05	#N/A	#N/A	#N/A	#N/A	#N/A	#N/A	#N/A	#N/A	hypothetical protein
FOC4_g10000200	639.254	145.2	-2.13835	5e-05	525.357	127.157	-2.04669	5e-05	531.711	105.249	-2.33684	5e-05	hypothetical protein
FOC4_g10005837	9.08215	2.07719	-2.1284	5e-05	#N/A	#N/A	#N/A	#N/A	#N/A	#N/A	#N/A	#N/A	hypothetical protein
FOC4_g10012701	20.1405	4.63255	-2.12022	5e-05	10.9145	1.46996	-2.89239	0.0084	7.19832	1.49981	-2.26288	0.01785	hypothetical protein
FOC4_g10007432	208.169	48.0161	-2.11616	5e-05	#N/A	#N/A	#N/A	#N/A	13.4586	81.1391	2.59187	5e-05	hypothetical protein
FOC4_g10001431	3.75549	0.867249	-2.11448	0.0015	#N/A	#N/A	#N/A	#N/A	#N/A	#N/A	#N/A	#N/A	hypothetical protein
FOC4_g10006997	47.5459	10.989	-2.11326	5e-05	#N/A	#N/A	#N/A	#N/A	#N/A	#N/A	#N/A	#N/A	6-hydroxy-D-nicotine oxidase
FOC4_g10003518	89.57	20.7032	-2.11316	5e-05	#N/A	#N/A	#N/A	#N/A	#N/A	#N/A	#N/A	#N/A	L-pipecolate oxidase
FOC4_g10014148	107.396	24.9233	-2.10738	5e-05	#N/A	#N/A	#N/A	#N/A	#N/A	#N/A	#N/A	#N/A	Acetyltransferase
FOC4_g10008234	433.581	100.64	-2.1071	5e-05	#N/A	#N/A	#N/A	#N/A	#N/A	#N/A	#N/A	#N/A	Protein OPI10
FOC4_g10010084	117.198	27.2548	-2.10436	5e-05	#N/A	#N/A	#N/A	#N/A	203.793	35.722	-2.51222	5e-05	Isotrichodermin C-15 hydroxylase
FOC4_g10001936	135.622	31.5467	-2.10403	5e-05	#N/A	#N/A	#N/A	#N/A	22.2779	146.612	2.71832	5e-05	Sterigmatocystin 8-O-methyltransferase
FOC4_g10013311	54.8942	12.807	-2.09972	5e-05	#N/A	#N/A	#N/A	#N/A	#N/A	#N/A	#N/A	#N/A	hypothetical protein
FOC4_g10001236	17.1041	3.99272	-2.0989	5e-05	#N/A	#N/A	#N/A	#N/A	#N/A	#N/A	#N/A	#N/A	Leucine aminopeptidase 1
FOC4_g10004861	34.7766	8.13733	-2.09549	5e-05	8.0731	1.48161	-2.44596	0.00065	40.428	5.40581	-2.90277	5e-05	hypothetical protein
FOC4_g10009627	2.74641	0.643637	-2.09323	0.0149	#N/A	#N/A	#N/A	#N/A	#N/A	#N/A	#N/A	#N/A	Putative 4-hydroxy-2-oxoglutarate aldolase, mitochondrial
FOC4_g10005200	91.1485	21.4073	-2.09012	5e-05	#N/A	#N/A	#N/A	#N/A	101.632	19.7454	-2.36376	5e-05	hypothetical protein
FOC4_g10009788	31.1077	7.30645	-2.09003	5e-05	#N/A	#N/A	#N/A	#N/A	42.7975	350.843	3.03523	5e-05	Copper-containing nitrite reductase
FOC4_g10008168	171.132	40.2163	-2.08926	5e-05	#N/A	#N/A	#N/A	#N/A	935.015	195.34	-2.259	5e-05	N-acetyltransferase ats1
FOC4_g10005278	5.33797	1.25567	-2.08783	0.0003	#N/A	#N/A	#N/A	#N/A	4.43045	0.627675	-2.81937	0.00345	Putative inactive purple acid phosphatase 16
FOC4_g10004642	36.0396	8.55554	-2.07465	0.0018	#N/A	#N/A	#N/A	#N/A	#N/A	#N/A	#N/A	#N/A	hypothetical protein
FOC4_g10001932	280.238	66.5487	-2.07417	5e-05	#N/A	#N/A	#N/A	#N/A	#N/A	#N/A	#N/A	#N/A	Allergen Fus c 3
FOC4_g10000941	5.1283	1.22936	-2.06057	0.026	#N/A	#N/A	#N/A	#N/A	32.7201	1.94007	-4.076	0.0013	hypothetical protein
FOC4_g10001136	3.00767	0.72158	-2.05942	0.0008	3.87208	0.84492	-2.19622	0.0017	#N/A	#N/A	#N/A	#N/A	hypothetical protein
FOC4_g10005111	143.402	34.4413	-2.05785	5e-05	#N/A	#N/A	#N/A	#N/A	#N/A	#N/A	#N/A	#N/A	hypothetical protein
FOC4_g10000216	42.3513	10.1777	-2.05699	0.00105	#N/A	#N/A	#N/A	#N/A	#N/A	#N/A	#N/A	#N/A	hypothetical protein
FOC4_g10013245	251.473	60.5445	-2.05434	5e-05	#N/A	#N/A	#N/A	#N/A	259.635	41.4353	-2.64755	5e-05	Putative L-asparaginase 3
FOC4_g10001064	2.56214	0.619137	-2.04902	0.0029	#N/A	#N/A	#N/A	#N/A	#N/A	#N/A	#N/A	#N/A	hypothetical protein
FOC4_g10005072	4.82595	1.16685	-2.04819	0.00035	#N/A	#N/A	#N/A	#N/A	6.26465	1.27447	-2.29733	0.00125	hypothetical protein
FOC4_g10006558	12.0888	2.92984	-2.04477	5e-05	#N/A	#N/A	#N/A	#N/A	#N/A	#N/A	#N/A	#N/A	hypothetical protein
FOC4_g10008557	415.814	101.23	-2.0383	5e-05	#N/A	#N/A	#N/A	#N/A	572.511	93.0848	-2.62069	5e-05	hypothetical protein
FOC4_g10009785	2.41616	0.589307	-2.03563	0.0152	#N/A	#N/A	#N/A	#N/A	#N/A	#N/A	#N/A	#N/A	Isotrichodermin C-15 hydroxylase
FOC4_g10009719	12.0386	2.93737	-2.03507	5e-05	21.5758	2.80344	-2.94414	5e-05	#N/A	#N/A	#N/A	#N/A	Putative quinate permease
FOC4_g10009928	457.096	112.088	-2.02786	5e-05	594.58	108.765	-2.45066	5e-05	350.555	65.7214	-2.4152	5e-05	hypothetical protein
FOC4_g10010086	7.28412	1.79312	-2.02228	0.0383	#N/A	#N/A	#N/A	#N/A	#N/A	#N/A	#N/A	#N/A	hypothetical protein
FOC4_g10013385	104.243	25.9095	-2.0084	5e-05	#N/A	#N/A	#N/A	#N/A	#N/A	#N/A	#N/A	#N/A	hypothetical protein
FOC4_g10000861	27.2438	6.77414	-2.00782	5e-05	#N/A	#N/A	#N/A	#N/A	33.046	7.3329	-2.17202	0.0002	2-succinyl-6-hydroxy-2,4-cyclohexadiene-1-carboxylate synthase
FOC4_g10011709	175.385	43.6112	-2.00775	5e-05	240.845	55.7855	-2.11014	5e-05	#N/A	#N/A	#N/A	#N/A	hypothetical protein
FOC4_g10013764	4703.77	1174.6	-2.00164	5e-05	4282.37	1067.71	-2.00388	5e-05	3186.24	686.533	-2.21445	5e-05	60S ribosomal protein L22
FOC4_g10000357	2.77856	0.693971	-2.00139	0.0305	#N/A	#N/A	#N/A	#N/A	3.87971	0.787075	-2.30138	0.03245	hypothetical protein
FOC4_g10010085	8.56963	2.14098	-2.00096	5e-05	#N/A	#N/A	#N/A	#N/A	9.44918	0.622818	-3.92331	5e-05	hypothetical protein
FOC4_g10001953	3.95699	15.8293	2.00012	5e-05	3.86526	17.7446	2.19874	0.0001	#N/A	#N/A	#N/A	#N/A	hypothetical protein
FOC4_g10014095	49.5757	198.727	2.00308	5e-05	102.725	471.499	2.19846	5e-05	#N/A	#N/A	#N/A	#N/A	hypothetical protein
FOC4_g10007396	0.799089	3.20605	2.00437	0.009	0.688664	2.83938	2.0437	0.0338	#N/A	#N/A	#N/A	#N/A	GTP-binding protein RHO1
FOC4_g10001750	6.93866	27.8727	2.00612	5e-05	#N/A	#N/A	#N/A	#N/A	#N/A	#N/A	#N/A	#N/A	hypothetical protein
FOC4_g10011789	33.0756	133.259	2.0104	5e-05	#N/A	#N/A	#N/A	#N/A	40.2556	222.537	2.46678	5e-05	Sphingoid long-chain base transporter RSB1
FOC4_g10011729	4.33565	17.4815	2.01151	5e-05	#N/A	#N/A	#N/A	#N/A	#N/A	#N/A	#N/A	#N/A	Siderophore iron transporter mirB
FOC4_g10009914	14.1981	57.4023	2.01541	5e-05	11.1969	54.5046	2.28328	5e-05	#N/A	#N/A	#N/A	#N/A	Beta-fructofuranosidase, insoluble isoenzyme 3
FOC4_g10005644	2.90914	11.7714	2.01662	5e-05	2.05006	8.70282	2.08582	5e-05	#N/A	#N/A	#N/A	#N/A	hypothetical protein
FOC4_g10009641	5.33621	21.6039	2.01741	5e-05	#N/A	#N/A	#N/A	#N/A	#N/A	#N/A	#N/A	#N/A	hypothetical protein
FOC4_g10000655	0.932913	3.79134	2.02289	0.00145	#N/A	#N/A	#N/A	#N/A	#N/A	#N/A	#N/A	#N/A	Tubulin beta chain
FOC4_g10006333	170.819	694.472	2.02345	5e-05	#N/A	#N/A	#N/A	#N/A	307.078	4677.53	3.92907	5e-05	hypothetical protein
FOC4_g10000696	2.13091	8.66955	2.02449	0.00145	#N/A	#N/A	#N/A	#N/A	#N/A	#N/A	#N/A	#N/A	hypothetical protein
FOC4_g10013705	17.1004	69.5826	2.0247	5e-05	#N/A	#N/A	#N/A	#N/A	23.5921	127.577	2.43499	5e-05	hypothetical protein
FOC4_g10006295	65.0775	265.175	2.02671	5e-05	#N/A	#N/A	#N/A	#N/A	80.2498	502.472	2.64647	5e-05	hypothetical protein
FOC4_g10010015	1.6583	6.77428	2.03036	0.00545	#N/A	#N/A	#N/A	#N/A	#N/A	#N/A	#N/A	#N/A	hypothetical protein
FOC4_g10005666	0.492699	2.01444	2.0316	0.00075	#N/A	#N/A	#N/A	#N/A	0.341616	2.45777	2.8469	0.00095	hypothetical protein
FOC4_g10006249	1.78149	7.2964	2.0341	5e-05	#N/A	#N/A	#N/A	#N/A	1.3017	12.6289	3.27826	5e-05	hypothetical protein
FOC4_g10005183	2.75044	11.2758	2.0355	5e-05	#N/A	#N/A	#N/A	#N/A	#N/A	#N/A	#N/A	#N/A	hypothetical protein
FOC4_g10003219	5.53106	22.7611	2.04094	0.00055	3.16325	14.5667	2.2032	0.0163	7.2269	33.9758	2.23306	0.00265	hypothetical protein
FOC4_g10005105	0.673782	2.77757	2.04347	0.01905	#N/A	#N/A	#N/A	#N/A	#N/A	#N/A	#N/A	#N/A	hypothetical protein
FOC4_g10005664	30.8985	127.618	2.04622	5e-05	#N/A	#N/A	#N/A	#N/A	#N/A	#N/A	#N/A	#N/A	hypothetical protein
FOC4_g10009795	7.11856	29.4512	2.04867	0.00605	#N/A	#N/A	#N/A	#N/A	6.84946	54.1018	2.98161	0.0265	hypothetical protein
FOC4_g10014413	34.6387	143.459	2.05018	5e-05	#N/A	#N/A	#N/A	#N/A	#N/A	#N/A	#N/A	#N/A	3-hydroxypropionyl-coenzyme A dehydratase
FOC4_g10004209	3.53861	14.6583	2.05046	5e-05	4.62871	21.0007	2.18176	5e-05	#N/A	#N/A	#N/A	#N/A	hypothetical protein
FOC4_g10010037	3.89904	16.1592	2.05117	5e-05	#N/A	#N/A	#N/A	#N/A	#N/A	#N/A	#N/A	#N/A	Serine/threonine-protein kinase SRPK
FOC4_g10004293	2.16514	8.98548	2.05313	5e-05	1.27977	5.18592	2.01871	0.0002	#N/A	#N/A	#N/A	#N/A	Laccase-2
FOC4_g10013437	12.4598	51.7699	2.05484	0.02065	15.9769	124.823	2.96582	0.01145	#N/A	#N/A	#N/A	#N/A	hypothetical protein
FOC4_g10007934	13.3711	55.5965	2.05587	5e-05	#N/A	#N/A	#N/A	#N/A	#N/A	#N/A	#N/A	#N/A	Bifunctional protein RIB2
FOC4_g10004290	1.9802	8.23446	2.05603	0.0001	#N/A	#N/A	#N/A	#N/A	#N/A	#N/A	#N/A	#N/A	hypothetical protein
FOC4_g10009557	0.845835	3.51902	2.05672	0.0026	#N/A	#N/A	#N/A	#N/A	0.529347	6.41687	3.59958	0.00225	hypothetical protein
FOC4_g10013391	24.8848	103.805	2.06055	5e-05	#N/A	#N/A	#N/A	#N/A	#N/A	#N/A	#N/A	#N/A	hypothetical protein
FOC4_g10008871	3.1316	13.0803	2.06243	0.00015	#N/A	#N/A	#N/A	#N/A	#N/A	#N/A	#N/A	#N/A	hypothetical protein
FOC4_g10005704	5.87307	24.5441	2.06319	5e-05	#N/A	#N/A	#N/A	#N/A	#N/A	#N/A	#N/A	#N/A	hypothetical protein
FOC4_g10013904	9.75469	40.7873	2.06395	5e-05	10.8187	51.6262	2.25457	5e-05	#N/A	#N/A	#N/A	#N/A	Putative rhamnogalacturonate lyase C
FOC4_g10005665	6.71194	28.0797	2.06472	5e-05	#N/A	#N/A	#N/A	#N/A	#N/A	#N/A	#N/A	#N/A	hypothetical protein
FOC4_g10012092	48.8277	204.547	2.06666	5e-05	39.1454	255.178	2.70459	5e-05	64.3558	481.057	2.90207	5e-05	Putative cardiolipin-specific deacylase, mitochondrial
FOC4_g10003326	10.7392	45.0078	2.06729	5e-05	#N/A	#N/A	#N/A	#N/A	#N/A	#N/A	#N/A	#N/A	hypothetical protein
FOC4_g10000702	0.659124	2.76798	2.07021	0.0015	#N/A	#N/A	#N/A	#N/A	#N/A	#N/A	#N/A	#N/A	hypothetical protein
FOC4_g10012300	0.819094	3.44109	2.07076	0.00185	#N/A	#N/A	#N/A	#N/A	#N/A	#N/A	#N/A	#N/A	hypothetical protein
FOC4_g10005604	5.0343	21.1734	2.07239	5e-05	#N/A	#N/A	#N/A	#N/A	#N/A	#N/A	#N/A	#N/A	hypothetical protein
FOC4_g10005279	16.7562	70.7518	2.07808	5e-05	#N/A	#N/A	#N/A	#N/A	#N/A	#N/A	#N/A	#N/A	hypothetical protein
FOC4_g10010014	3.30872	13.9972	2.08079	5e-05	#N/A	#N/A	#N/A	#N/A	6.26975	41.7586	2.73559	5e-05	hypothetical protein
FOC4_g10001586	3.57811	15.1493	2.08198	5e-05	3.37943	19.0798	2.49719	5e-05	1.41108	21.7055	3.94319	5e-05	Protein SERAC1
FOC4_g10012691	7.86412	33.314	2.08277	5e-05	#N/A	#N/A	#N/A	#N/A	#N/A	#N/A	#N/A	#N/A	Isotrichodermin C-15 hydroxylase
FOC4_g10012831	17.0124	72.1874	2.08517	5e-05	#N/A	#N/A	#N/A	#N/A	13.9515	71.7438	2.36243	5e-05	Oleate activated transcription factor 3
FOC4_g10009569	0.708834	3.01358	2.08796	0.00775	#N/A	#N/A	#N/A	#N/A	#N/A	#N/A	#N/A	#N/A	hypothetical protein
FOC4_g10015425	186.666	794.823	2.09018	5e-05	190.93	875.114	2.19643	5e-05	90.7228	1038.66	3.51712	5e-05	Putative mitochondrial phosphate carrier protein
FOC4_g10012389	2.42923	10.3525	2.09141	5e-05	#N/A	#N/A	#N/A	#N/A	#N/A	#N/A	#N/A	#N/A	Ankyrin-1
FOC4_g10010082	12.0515	51.4807	2.09482	5e-05	16.5552	99.0566	2.58097	5e-05	4.94286	63.1919	3.67632	0.0001	hypothetical protein
FOC4_g10000611	9.79593	41.869	2.09563	0.00065	#N/A	#N/A	#N/A	#N/A	#N/A	#N/A	#N/A	#N/A	hypothetical protein
FOC4_g10012347	2.53726	10.8491	2.09622	5e-05	#N/A	#N/A	#N/A	#N/A	#N/A	#N/A	#N/A	#N/A	hypothetical protein
FOC4_g10009686	15.2154	65.0879	2.09685	5e-05	15.685	85.6095	2.44839	5e-05	30.7594	148.932	2.27556	5e-05	hypothetical protein
FOC4_g10000672	1.08628	4.65219	2.09852	0.00025	#N/A	#N/A	#N/A	#N/A	#N/A	#N/A	#N/A	#N/A	General alpha-glucoside permease
FOC4_g10012765	26.67	114.269	2.09914	5e-05	#N/A	#N/A	#N/A	#N/A	#N/A	#N/A	#N/A	#N/A	hypothetical protein
FOC4_g10003737	8.83123	37.8796	2.10073	0.00285	8.36711	33.8471	2.01623	0.01375	#N/A	#N/A	#N/A	#N/A	hypothetical protein
FOC4_g10014219	1.85601	7.96115	2.10077	0.00015	#N/A	#N/A	#N/A	#N/A	#N/A	#N/A	#N/A	#N/A	hypothetical protein
FOC4_g10005924	1.64195	7.1096	2.11436	0.002	2.23853	13.6654	2.6099	0.00035	#N/A	#N/A	#N/A	#N/A	Levodione reductase
FOC4_g10007312	3.13826	13.6204	2.11773	5e-05	#N/A	#N/A	#N/A	#N/A	#N/A	#N/A	#N/A	#N/A	hypothetical protein
FOC4_g10003327	58.7061	255.085	2.1194	5e-05	46.904	217.986	2.21645	5e-05	28.6175	2585.26	6.49727	5e-05	hypothetical protein
FOC4_g10010767	9.90202	43.1097	2.12222	5e-05	#N/A	#N/A	#N/A	#N/A	#N/A	#N/A	#N/A	#N/A	Benzoylformate decarboxylase
FOC4_g10009781	5.16235	22.4816	2.12265	5e-05	#N/A	#N/A	#N/A	#N/A	4.46196	21.675	2.28028	5e-05	D-arabinitol 2-dehydrogenase
FOC4_g10005155	5.29292	23.056	2.12301	5e-05	#N/A	#N/A	#N/A	#N/A	#N/A	#N/A	#N/A	#N/A	hypothetical protein
FOC4_g10007797	0.77569	3.39031	2.12787	0.0166	#N/A	#N/A	#N/A	#N/A	#N/A	#N/A	#N/A	#N/A	2-dehydro-3-deoxy-D-gluconate 5-dehydrogenase
FOC4_g10007903	34.056	148.903	2.12839	5e-05	39.2167	175.875	2.16501	5e-05	#N/A	#N/A	#N/A	#N/A	hypothetical protein
FOC4_g10002060	8.20613	35.8931	2.12893	5e-05	16.6948	71.75	2.10358	5e-05	15.1205	65.7735	2.121	5e-05	hypothetical protein
FOC4_g10001593	2.96173	12.9552	2.12902	5e-05	#N/A	#N/A	#N/A	#N/A	#N/A	#N/A	#N/A	#N/A	hypothetical protein
FOC4_g10004387	0.544406	2.3832	2.13015	0.04655	#N/A	#N/A	#N/A	#N/A	#N/A	#N/A	#N/A	#N/A	hypothetical protein
FOC4_g10007721	2.77605	12.1541	2.13034	5e-05	#N/A	#N/A	#N/A	#N/A	#N/A	#N/A	#N/A	#N/A	hypothetical protein
FOC4_h10017426	0.996352	4.37847	2.1357	0.03625	#N/A	#N/A	#N/A	#N/A	#N/A	#N/A	#N/A	#N/A	#N/A
FOC4_g10010174	0.647076	2.84462	2.13623	0.04305	#N/A	#N/A	#N/A	#N/A	#N/A	#N/A	#N/A	#N/A	2,5-dichloro-2,5-cyclohexadiene-1,4-diol dehydrogenase
FOC4_g10001323	1.83086	8.06347	2.13888	5e-05	#N/A	#N/A	#N/A	#N/A	#N/A	#N/A	#N/A	#N/A	hypothetical protein
FOC4_g10010546	16.9173	74.5783	2.14026	5e-05	22.6291	94.5572	2.06301	5e-05	#N/A	#N/A	#N/A	#N/A	Hydroxysteroid dehydrogenase-like protein 2
FOC4_g10004617	10.0261	44.2142	2.14074	5e-05	#N/A	#N/A	#N/A	#N/A	#N/A	#N/A	#N/A	#N/A	Non-specific lipid-transfer protein
FOC4_g10005723	3.88687	17.1837	2.14436	5e-05	#N/A	#N/A	#N/A	#N/A	7.89528	53.9647	2.77295	5e-05	Transcriptional regulatory protein moc3, partial
FOC4_g10006185	2.73981	12.1145	2.14459	5e-05	#N/A	#N/A	#N/A	#N/A	#N/A	#N/A	#N/A	#N/A	hypothetical protein
FOC4_g10001279	4.20171	18.5933	2.14574	5e-05	#N/A	#N/A	#N/A	#N/A	#N/A	#N/A	#N/A	#N/A	hypothetical protein
FOC4_g10001651	2.08119	9.22083	2.14749	5e-05	#N/A	#N/A	#N/A	#N/A	#N/A	#N/A	#N/A	#N/A	Transcriptional regulatory protein moc3
FOC4_g10004214	9.43088	41.8426	2.14951	5e-05	#N/A	#N/A	#N/A	#N/A	#N/A	#N/A	#N/A	#N/A	hypothetical protein
FOC4_g10007933	0.455753	2.02259	2.14988	0.00025	#N/A	#N/A	#N/A	#N/A	#N/A	#N/A	#N/A	#N/A	Vegetative incompatibility protein HET-E-1
FOC4_g10009514	175.77	780.2	2.15015	5e-05	#N/A	#N/A	#N/A	#N/A	195.906	9213.85	5.55557	5e-05	hypothetical protein
FOC4_g10009675	12.1834	54.0939	2.15055	5e-05	#N/A	#N/A	#N/A	#N/A	7.26247	43.6472	2.58736	5e-05	hypothetical protein
FOC4_g10006080	1.97267	8.77907	2.15392	5e-05	#N/A	#N/A	#N/A	#N/A	3.25123	19.4417	2.58009	5e-05	Lipase 1
FOC4_g10007733	1.11864	5.02364	2.16699	0.00175	#N/A	#N/A	#N/A	#N/A	#N/A	#N/A	#N/A	#N/A	hypothetical protein
FOC4_g10006730	1.28232	5.75927	2.16713	5e-05	#N/A	#N/A	#N/A	#N/A	#N/A	#N/A	#N/A	#N/A	Ankyrin repeat, PH and SEC7 domain containing protein secG
FOC4_g10005491	4.53917	20.5365	2.17769	5e-05	#N/A	#N/A	#N/A	#N/A	#N/A	#N/A	#N/A	#N/A	hypothetical protein
FOC4_g10011370	0.998517	4.52393	2.17972	0.0021	#N/A	#N/A	#N/A	#N/A	#N/A	#N/A	#N/A	#N/A	Putative NAD(P)H-dependent D-xylose reductase xyl1
FOC4_g10009575	0.438265	1.98858	2.18186	0.04225	0.663828	3.08936	2.21843	0.0362	#N/A	#N/A	#N/A	#N/A	Fumarylacetoacetate hydrolase domain-containing protein 2
FOC4_g10006974	1.43987	6.5365	2.18258	0.0005	1.23768	5.57175	2.1705	0.0078	#N/A	#N/A	#N/A	#N/A	hypothetical protein
FOC4_g10008840	10.7766	48.9436	2.18321	5e-05	12.6323	63.8393	2.33733	5e-05	#N/A	#N/A	#N/A	#N/A	Sphingoid long-chain base transporter RSB1
FOC4_g10010266	6.89262	31.5345	2.19381	0.0073	#N/A	#N/A	#N/A	#N/A	737.751	100.588	-2.87468	5e-05	hypothetical protein
FOC4_g10001436	0.664954	3.0473	2.19621	0.0019	#N/A	#N/A	#N/A	#N/A	#N/A	#N/A	#N/A	#N/A	General amino acid permease AGP2
FOC4_g10004265	3.64899	16.7717	2.20046	5e-05	2.956	13.8221	2.22525	5e-05	2.214	19.6986	3.15336	5e-05	hypothetical protein
FOC4_g10003623	10.1583	46.8002	2.20385	5e-05	26.9559	120.711	2.16288	5e-05	12.7044	90.9406	2.8396	5e-05	hypothetical protein
FOC4_g10010053	1.18939	5.49512	2.20793	0.03725	#N/A	#N/A	#N/A	#N/A	#N/A	#N/A	#N/A	#N/A	hypothetical protein
FOC4_g10009846	0.641052	2.9636	2.20884	0.0015	#N/A	#N/A	#N/A	#N/A	#N/A	#N/A	#N/A	#N/A	hypothetical protein
FOC4_g10011805	17.2031	79.5906	2.20993	5e-05	#N/A	#N/A	#N/A	#N/A	#N/A	#N/A	#N/A	#N/A	hypothetical protein
FOC4_g10013883	553.255	2565.25	2.21308	5e-05	#N/A	#N/A	#N/A	#N/A	#N/A	#N/A	#N/A	#N/A	Fatty acid-binding protein
FOC4_g10005802	1.6871	7.82775	2.21405	5e-05	#N/A	#N/A	#N/A	#N/A	18.0288	3.78968	-2.25016	5e-05	hypothetical protein
FOC4_g10003855	3.92232	18.2638	2.2192	5e-05	#N/A	#N/A	#N/A	#N/A	#N/A	#N/A	#N/A	#N/A	hypothetical protein
FOC4_g10005411	70.8752	330.46	2.22113	5e-05	#N/A	#N/A	#N/A	#N/A	#N/A	#N/A	#N/A	#N/A	hypothetical protein
FOC4_g10005653	3.80194	17.7612	2.22392	0.0001	#N/A	#N/A	#N/A	#N/A	#N/A	#N/A	#N/A	#N/A	hypothetical protein
FOC4_g10004686	20.7609	97.0789	2.22529	5e-05	#N/A	#N/A	#N/A	#N/A	41.1779	260.444	2.66103	5e-05	Urea amidolyase
FOC4_g10001908	1.04578	4.8928	2.22608	0.0002	#N/A	#N/A	#N/A	#N/A	#N/A	#N/A	#N/A	#N/A	hypothetical protein
FOC4_g10006907	17.5326	82.0878	2.22713	5e-05	14.8979	74.236	2.31701	5e-05	22.6838	101.368	2.15986	5e-05	hypothetical protein
FOC4_g10001963	1.52201	7.12868	2.22766	5e-05	#N/A	#N/A	#N/A	#N/A	#N/A	#N/A	#N/A	#N/A	Dicarboxylic amino acid permease
FOC4_g10003344	1.51443	7.10794	2.23065	0.0026	1.12558	7.74485	2.78257	0.01215	#N/A	#N/A	#N/A	#N/A	hypothetical protein
FOC4_g10014040	9.21001	43.236	2.23096	5e-05	6.15785	36.97	2.58586	5e-05	8.91185	194.67	4.44916	5e-05	Sterol O-acyltransferase 2
FOC4_g10010259	1.04573	4.91321	2.23216	0.0001	#N/A	#N/A	#N/A	#N/A	1.82589	8.06729	2.14348	0.00045	Transcriptional regulatory protein moc3
FOC4_g10002095	1.46805	6.90297	2.23331	0.0034	#N/A	#N/A	#N/A	#N/A	#N/A	#N/A	#N/A	#N/A	hypothetical protein
FOC4_g10006909	19.7098	92.6955	2.23358	0.0007	#N/A	#N/A	#N/A	#N/A	#N/A	#N/A	#N/A	#N/A	hypothetical protein
FOC4_g10015333	5.16894	24.3387	2.23531	5e-05	#N/A	#N/A	#N/A	#N/A	#N/A	#N/A	#N/A	#N/A	RING finger protein B
FOC4_g10014462	0.887016	4.1874	2.23902	0.0002	#N/A	#N/A	#N/A	#N/A	#N/A	#N/A	#N/A	#N/A	Arylsulfatase
FOC4_g10002712	7.95817	37.6729	2.24302	5e-05	#N/A	#N/A	#N/A	#N/A	#N/A	#N/A	#N/A	#N/A	Monocarboxylate transporter 8
FOC4_g10006268	5.24448	24.865	2.24524	5e-05	#N/A	#N/A	#N/A	#N/A	6.49035	29.6828	2.19326	5e-05	hypothetical protein
FOC4_g10003618	4.83118	22.9337	2.24702	5e-05	5.31991	35.4779	2.73745	5e-05	3.56704	34.8603	3.28879	0.00015	hypothetical protein
FOC4_g10004230	0.427007	2.0286	2.24815	0.02515	#N/A	#N/A	#N/A	#N/A	#N/A	#N/A	#N/A	#N/A	Protein TOXD
FOC4_g10007615	47.5291	226.177	2.25057	5e-05	#N/A	#N/A	#N/A	#N/A	#N/A	#N/A	#N/A	#N/A	hypothetical protein
FOC4_g10007565	21.5504	102.759	2.25348	5e-05	22.5445	165.888	2.87936	5e-05	31.6358	255.986	3.01644	5e-05	hypothetical protein
FOC4_g10005726	0.427346	2.03866	2.25415	0.02675	#N/A	#N/A	#N/A	#N/A	#N/A	#N/A	#N/A	#N/A	Gibberellin 2-beta-dioxygenase 8
FOC4_g10010874	1.91883	9.19166	2.2601	5e-05	#N/A	#N/A	#N/A	#N/A	3.13211	12.8602	2.0377	0.00045	Protein TOXD
FOC4_g10007540	19.971	95.7596	2.26151	5e-05	#N/A	#N/A	#N/A	#N/A	22.1659	124.765	2.49279	5e-05	hypothetical protein
FOC4_g10006936	2.24791	10.8006	2.26446	5e-05	#N/A	#N/A	#N/A	#N/A	2.187	16.7195	2.93451	5e-05	hypothetical protein
FOC4_g10012322	4.66147	22.4346	2.26687	5e-05	4.04385	18.8233	2.21872	5e-05	3.85709	26.8005	2.79668	5e-05	6-hydroxy-D-nicotine oxidase
FOC4_g10006314	8.20843	39.6847	2.27341	5e-05	9.97858	46.9171	2.23321	5e-05	9.52336	41.1918	2.11281	0.00015	hypothetical protein
FOC4_g10010940	26.9878	130.747	2.2764	0.0128	#N/A	#N/A	#N/A	#N/A	#N/A	#N/A	#N/A	#N/A	hypothetical protein
FOC4_g10002602	101.38	492.343	2.27989	5e-05	106.6	564.321	2.4043	5e-05	100.934	1679.4	4.05646	5e-05	hypothetical protein
FOC4_g10002844	1.1773	5.71941	2.28039	0.0009	#N/A	#N/A	#N/A	#N/A	#N/A	#N/A	#N/A	#N/A	hypothetical protein
FOC4_g10003923	1.33367	6.48145	2.28091	0.0021	1.44741	7.88213	2.44511	0.00675	1.12461	9.13997	3.02276	0.00585	hypothetical protein
FOC4_g10006462	12.0976	59.1208	2.28895	5e-05	#N/A	#N/A	#N/A	#N/A	#N/A	#N/A	#N/A	#N/A	Putative MFS-type transporter PB1E7.08c
FOC4_g10003887	1.02385	5.01073	2.29101	5e-05	#N/A	#N/A	#N/A	#N/A	4.60526	19.553	2.08604	5e-05	2,4-dichlorophenol 6-monooxygenase
FOC4_g10003851	0.742809	3.63584	2.29123	0.02525	#N/A	#N/A	#N/A	#N/A	#N/A	#N/A	#N/A	#N/A	hypothetical protein
FOC4_g10003762	8.15439	40.0655	2.29671	5e-05	#N/A	#N/A	#N/A	#N/A	8.98552	55.1378	2.61737	5e-05	Pisatin demethylase
FOC4_g10002045	0.827186	4.06736	2.29781	0.0182	#N/A	#N/A	#N/A	#N/A	#N/A	#N/A	#N/A	#N/A	hypothetical protein
FOC4_g10006484	10.7723	53.0095	2.29893	5e-05	11.4945	195.277	4.0865	5e-05	3.67225	52.7746	3.84511	0.0001	hypothetical protein
FOC4_g10002751	21.5302	106.225	2.30268	5e-05	#N/A	#N/A	#N/A	#N/A	#N/A	#N/A	#N/A	#N/A	hypothetical protein
FOC4_g10006351	208.376	1030.58	2.3062	5e-05	#N/A	#N/A	#N/A	#N/A	#N/A	#N/A	#N/A	#N/A	Amino-acid permease inda1
FOC4_g10015360	88.9963	440.649	2.30781	5e-05	20.0202	250.483	3.64519	5e-05	27.908	966.522	5.11405	5e-05	hypothetical protein
FOC4_g10004023	1.3357	6.6388	2.31333	5e-05	#N/A	#N/A	#N/A	#N/A	#N/A	#N/A	#N/A	#N/A	Vegetative incompatibility protein HET-E-1
FOC4_g10002880	86.8973	432.721	2.31606	5e-05	122.282	621.84	2.34634	5e-05	95.726	617.482	2.68942	5e-05	hypothetical protein
FOC4_g10006352	1.5272	7.61131	2.31726	5e-05	#N/A	#N/A	#N/A	#N/A	#N/A	#N/A	#N/A	#N/A	Quinate permease
FOC4_g10009499	1.51394	7.54873	2.31793	5e-05	#N/A	#N/A	#N/A	#N/A	0.650836	6.43346	3.30523	5e-05	Serine/threonine-protein phosphatase 6 regulatory ankyrin repeat subunit A
FOC4_g10002719	3.16523	15.7834	2.31803	5e-05	#N/A	#N/A	#N/A	#N/A	#N/A	#N/A	#N/A	#N/A	Pisatin demethylase
FOC4_g10005269	22.4574	111.994	2.31816	5e-05	22.3335	93.7142	2.06906	5e-05	17.0624	170.014	3.31676	5e-05	Zeaxanthin epoxidase, chloroplastic
FOC4_g10006898	7.57613	37.7862	2.31833	5e-05	#N/A	#N/A	#N/A	#N/A	14.3736	83.3696	2.5361	5e-05	hypothetical protein
FOC4_g10004693	6.83574	34.1427	2.32041	5e-05	#N/A	#N/A	#N/A	#N/A	14.6476	85.4622	2.54462	5e-05	Putative NADP-dependent oxidoreductase yfmJ
FOC4_g10003224	2.53574	12.675	2.32151	5e-05	#N/A	#N/A	#N/A	#N/A	#N/A	#N/A	#N/A	#N/A	Putative transcriptional regulatory protein C1F7.11c
FOC4_g10008155	84.1446	420.615	2.32156	5e-05	#N/A	#N/A	#N/A	#N/A	#N/A	#N/A	#N/A	#N/A	hypothetical protein
FOC4_g10005430	1.07879	5.39802	2.32302	0.0005	#N/A	#N/A	#N/A	#N/A	#N/A	#N/A	#N/A	#N/A	Aryl-alcohol dehydrogenase
FOC4_g10001962	1.35247	6.77018	2.32359	5e-05	#N/A	#N/A	#N/A	#N/A	2.15439	9.87393	2.19634	0.00015	Putative oxidoreductase ordL
FOC4_g10009065	2.38825	11.9721	2.32565	0.0001	#N/A	#N/A	#N/A	#N/A	#N/A	#N/A	#N/A	#N/A	hypothetical protein
FOC4_g10002972	0.528511	2.66231	2.33267	0.0119	#N/A	#N/A	#N/A	#N/A	0.681272	3.51819	2.36853	0.03925	Putative quinone-oxidoreductase like protein, chloroplastic
FOC4_h10017126	13.9928	70.5248	2.33345	5e-05	7.09831	40.7749	2.52213	0.00015	11.3654	68.0167	2.58124	0.00015	#N/A
FOC4_g10012149	3.44155	17.3712	2.33557	5e-05	4.1967	22.2778	2.40828	5e-05	5.21869	24.0981	2.20716	0.0001	hypothetical protein
FOC4_g10003759	10.2193	51.6554	2.33763	5e-05	#N/A	#N/A	#N/A	#N/A	#N/A	#N/A	#N/A	#N/A	hypothetical protein
FOC4_g10005127	14.7115	74.4029	2.33842	5e-05	#N/A	#N/A	#N/A	#N/A	#N/A	#N/A	#N/A	#N/A	hypothetical protein
FOC4_g10000722	19.4165	98.2235	2.33879	5e-05	#N/A	#N/A	#N/A	#N/A	14.0389	67.3252	2.26171	5e-05	hypothetical protein
FOC4_g10001761	0.40119	2.03315	2.34136	0.00155	#N/A	#N/A	#N/A	#N/A	#N/A	#N/A	#N/A	#N/A	hypothetical protein
FOC4_g10003850	2.49676	12.6652	2.34274	5e-05	#N/A	#N/A	#N/A	#N/A	#N/A	#N/A	#N/A	#N/A	Cytochrome P450 52A12
FOC4_g10008028	6.61935	33.6206	2.34458	5e-05	#N/A	#N/A	#N/A	#N/A	#N/A	#N/A	#N/A	#N/A	Putative flavin-containing monooxygenase 1
FOC4_g10011095	14.3085	72.7829	2.34672	5e-05	22.7601	115.276	2.34051	5e-05	31.1164	229.495	2.88271	5e-05	Oligomycin resistance ATP-dependent permease YOR1
FOC4_g10014189	1.67197	8.50729	2.34715	5e-05	1.94654	7.81121	2.00464	5e-05	1.38167	7.46202	2.43315	5e-05	Heterokaryon incompatibility protein 6, OR allele
FOC4_g10003166	2.14414	10.9171	2.34812	5e-05	1.55894	15.691	3.3313	5e-05	1.49681	42.9506	4.84272	5e-05	Platelet-activating factor acetylhydrolase
FOC4_g10005855	0.640706	3.2986	2.36412	0.00175	#N/A	#N/A	#N/A	#N/A	#N/A	#N/A	#N/A	#N/A	hypothetical protein
FOC4_g10011556	20.3252	104.77	2.36589	5e-05	#N/A	#N/A	#N/A	#N/A	#N/A	#N/A	#N/A	#N/A	hypothetical protein
FOC4_g10013376	18.1922	93.9922	2.36922	5e-05	#N/A	#N/A	#N/A	#N/A	22.0008	177.276	3.01037	5e-05	Gamma-glutamylputrescine oxidoreductase
FOC4_g10005611	1.08429	5.60729	2.37055	5e-05	#N/A	#N/A	#N/A	#N/A	#N/A	#N/A	#N/A	#N/A	Cocaine esterase
FOC4_g10001685	2.44812	12.7036	2.37549	5e-05	#N/A	#N/A	#N/A	#N/A	#N/A	#N/A	#N/A	#N/A	Salicylaldehyde dehydrogenase
FOC4_g10006127	5.35659	27.8322	2.37737	0.00455	#N/A	#N/A	#N/A	#N/A	#N/A	#N/A	#N/A	#N/A	hypothetical protein
FOC4_g10002094	2.0189	10.4919	2.37764	5e-05	#N/A	#N/A	#N/A	#N/A	3.67109	18.9365	2.36689	5e-05	hypothetical protein
FOC4_g10003211	45.185	235.668	2.38284	5e-05	#N/A	#N/A	#N/A	#N/A	#N/A	#N/A	#N/A	#N/A	Mannose-specific lectin
FOC4_g10013399	7.09467	37.4838	2.40146	5e-05	7.49665	40.5988	2.43712	5e-05	#N/A	#N/A	#N/A	#N/A	hypothetical protein
FOC4_g10009058	18.619	98.5869	2.40462	5e-05	#N/A	#N/A	#N/A	#N/A	26.7562	123.454	2.20603	5e-05	hypothetical protein
FOC4_g10014874	0.581978	3.08555	2.40649	0.0406	#N/A	#N/A	#N/A	#N/A	#N/A	#N/A	#N/A	#N/A	hypothetical protein
FOC4_g10007058	12.8643	68.289	2.40828	5e-05	#N/A	#N/A	#N/A	#N/A	13.1059	122.155	3.22043	5e-05	hypothetical protein
FOC4_g10007424	1.25905	6.68382	2.40834	0.00845	#N/A	#N/A	#N/A	#N/A	#N/A	#N/A	#N/A	#N/A	hypothetical protein
FOC4_g10012564	36.6177	194.51	2.40923	5e-05	32.9419	181.336	2.46067	5e-05	14.0424	210.794	3.90798	5e-05	hypothetical protein
FOC4_g10007488	2.37916	12.6544	2.41112	5e-05	5.37888	37.6376	2.8068	5e-05	6.44652	32.2588	2.3231	5e-05	hypothetical protein
FOC4_g10004700	26.2388	139.726	2.41283	5e-05	#N/A	#N/A	#N/A	#N/A	#N/A	#N/A	#N/A	#N/A	Sphingoid long-chain base transporter RSB1
FOC4_g10001341	0.649191	3.46094	2.41445	0.00505	#N/A	#N/A	#N/A	#N/A	#N/A	#N/A	#N/A	#N/A	Alcohol dehydrogenase
FOC4_g10006326	90.0618	481.255	2.41782	5e-05	52.8832	247.174	2.22465	5e-05	#N/A	#N/A	#N/A	#N/A	hypothetical protein
FOC4_g10000035	7.62738	40.8361	2.42059	5e-05	#N/A	#N/A	#N/A	#N/A	#N/A	#N/A	#N/A	#N/A	Vegetative incompatibility protein HET-E-1, partial
FOC4_g10012336	0.361552	1.94343	2.42633	0.01185	#N/A	#N/A	#N/A	#N/A	#N/A	#N/A	#N/A	#N/A	Putative proline dehydrogenase, mitochondrial
FOC4_g10010725	4.99048	27.0293	2.43727	5e-05	6.39403	30.1218	2.23601	5e-05	9.13844	40.1246	2.13447	5e-05	hypothetical protein
FOC4_g10013405	13.3148	72.29	2.44077	0.0011	#N/A	#N/A	#N/A	#N/A	#N/A	#N/A	#N/A	#N/A	hypothetical protein
FOC4_g10012388	1.90128	10.3249	2.44109	5e-05	2.43307	14.2433	2.54944	5e-05	#N/A	#N/A	#N/A	#N/A	Major intracellular serine protease
FOC4_g10013432	8.10504	44.2004	2.44717	5e-05	#N/A	#N/A	#N/A	#N/A	11.1999	99.4824	3.15095	5e-05	hypothetical protein
FOC4_g10006889	0.92985	5.08485	2.45113	5e-05	#N/A	#N/A	#N/A	#N/A	#N/A	#N/A	#N/A	#N/A	Myosin heavy chain kinase B
FOC4_g10013213	2.28467	12.5064	2.45261	5e-05	#N/A	#N/A	#N/A	#N/A	#N/A	#N/A	#N/A	#N/A	Ankyrin-2
FOC4_g10007443	33.2641	182.24	2.4538	5e-05	#N/A	#N/A	#N/A	#N/A	28.1366	176.151	2.64629	5e-05	hypothetical protein
FOC4_g10005041	1.3737	7.5413	2.45675	5e-05	1.11904	4.69854	2.06995	5e-05	#N/A	#N/A	#N/A	#N/A	hypothetical protein
FOC4_g10007735	1.0104	5.54972	2.45749	0.0001	#N/A	#N/A	#N/A	#N/A	#N/A	#N/A	#N/A	#N/A	hypothetical protein
FOC4_g10005921	1.29267	7.10988	2.45947	0.0008	#N/A	#N/A	#N/A	#N/A	#N/A	#N/A	#N/A	#N/A	Putative 4-hydroxy-2-oxoglutarate aldolase, mitochondrial
FOC4_g10003786	2.15978	11.8996	2.46196	5e-05	#N/A	#N/A	#N/A	#N/A	#N/A	#N/A	#N/A	#N/A	hypothetical protein
FOC4_g10004544	55.6797	307.683	2.46622	5e-05	#N/A	#N/A	#N/A	#N/A	#N/A	#N/A	#N/A	#N/A	Acyl-CoA dehydrogenase
FOC4_g10007442	65.5434	364.3	2.47461	5e-05	46.0268	195.703	2.08812	5e-05	82.2396	659.335	3.00311	5e-05	hypothetical protein
FOC4_g10005734	20.9066	116.301	2.47584	5e-05	#N/A	#N/A	#N/A	#N/A	#N/A	#N/A	#N/A	#N/A	Maltose permease MAL31
FOC4_g10003853	5.09236	28.3505	2.47697	5e-05	#N/A	#N/A	#N/A	#N/A	#N/A	#N/A	#N/A	#N/A	Trichodiene oxygenase
FOC4_g10010049	0.372958	2.07982	2.47938	0.02875	#N/A	#N/A	#N/A	#N/A	0.418924	3.08735	2.88161	0.0214	hypothetical protein
FOC4_g10003847	0.413374	2.30626	2.48004	5e-05	#N/A	#N/A	#N/A	#N/A	#N/A	#N/A	#N/A	#N/A	Lovastatin nonaketide synthase
FOC4_g10005186	5.70132	31.8481	2.48184	5e-05	#N/A	#N/A	#N/A	#N/A	#N/A	#N/A	#N/A	#N/A	hypothetical protein
FOC4_g10003661	1.09709	6.14807	2.48646	0.001	1.04743	9.62058	3.19927	0.0027	#N/A	#N/A	#N/A	#N/A	NmrA-like family domain-containing protein 1
FOC4_g10015361	48.8266	273.706	2.48689	5e-05	#N/A	#N/A	#N/A	#N/A	41.6463	813.129	4.28722	5e-05	hypothetical protein
FOC4_g10012718	107.825	605.077	2.48843	5e-05	210.891	931.65	2.14329	5e-05	189.723	1225.74	2.69169	5e-05	hypothetical protein
FOC4_g10009876	0.653782	3.67991	2.49279	0.00035	#N/A	#N/A	#N/A	#N/A	0.329782	17.4275	5.72371	0.0072	hypothetical protein
FOC4_g10001494	1.59069	8.98183	2.49735	5e-05	#N/A	#N/A	#N/A	#N/A	13.404	3.11816	-2.1039	5e-05	hypothetical protein
FOC4_h10016698	1.04696	5.93891	2.50399	0.00235	#N/A	#N/A	#N/A	#N/A	#N/A	#N/A	#N/A	#N/A	hypothetical protein
FOC4_g10006533	1.3252	7.51733	2.50401	0.02865	#N/A	#N/A	#N/A	#N/A	#N/A	#N/A	#N/A	#N/A	hypothetical protein
FOC4_g10009595	11.3234	64.392	2.50757	5e-05	#N/A	#N/A	#N/A	#N/A	#N/A	#N/A	#N/A	#N/A	hypothetical protein
FOC4_g10009583	2.69995	15.4158	2.5134	5e-05	#N/A	#N/A	#N/A	#N/A	#N/A	#N/A	#N/A	#N/A	hypothetical protein
FOC4_g10002138	1.32999	7.60357	2.51527	5e-05	0.962106	11.6678	3.60019	5e-05	#N/A	#N/A	#N/A	#N/A	Quinate permease
FOC4_g10009755	11.3211	65.0067	2.52157	5e-05	6.76138	64.8337	3.26136	5e-05	0.864837	73.5512	6.41018	5e-05	Alcohol dehydrogenase
FOC4_g10006000	6.15981	35.4025	2.5229	5e-05	18.0509	114.162	2.66094	5e-05	5.96704	124.437	4.38226	5e-05	hypothetical protein
FOC4_g10005959	1.43095	8.23804	2.52533	0.0009	#N/A	#N/A	#N/A	#N/A	#N/A	#N/A	#N/A	#N/A	hypothetical protein
FOC4_g10002149	6.70413	38.675	2.52828	0.00025	#N/A	#N/A	#N/A	#N/A	8.45326	47.6142	2.49381	0.00375	hypothetical protein
FOC4_g10003857	1.39973	8.08668	2.5304	5e-05	#N/A	#N/A	#N/A	#N/A	#N/A	#N/A	#N/A	#N/A	Cytochrome P450 52A13
FOC4_g10012357	4.26183	24.6499	2.53204	5e-05	#N/A	#N/A	#N/A	#N/A	7.48358	53.9297	2.84928	5e-05	Homogentisate 1,2-dioxygenase
FOC4_g10002818	12.1124	70.3216	2.53748	5e-05	#N/A	#N/A	#N/A	#N/A	#N/A	#N/A	#N/A	#N/A	Cyclopentanone 1,2-monooxygenase
FOC4_g10007781	4.1789	24.48	2.55041	5e-05	#N/A	#N/A	#N/A	#N/A	8.60432	146.712	4.09178	5e-05	Zinc-type alcohol dehydrogenase-like protein C16A3.02c
FOC4_g10004042	8.30075	48.7081	2.55285	5e-05	9.72449	59.2166	2.60631	5e-05	4.01423	62.5135	3.96097	0.00015	hypothetical protein
FOC4_g10009828	1.16115	6.81715	2.55361	5e-05	#N/A	#N/A	#N/A	#N/A	#N/A	#N/A	#N/A	#N/A	NEDD4-like E3 ubiquitin-protein ligase WWP2
FOC4_g10009424	6.40256	37.6894	2.55744	5e-05	#N/A	#N/A	#N/A	#N/A	#N/A	#N/A	#N/A	#N/A	Transcription factor atf21
FOC4_g10000290	107.661	634.613	2.55938	5e-05	#N/A	#N/A	#N/A	#N/A	#N/A	#N/A	#N/A	#N/A	hypothetical protein
FOC4_g10005819	2.65419	15.686	2.56313	5e-05	4.93452	22.1365	2.16545	5e-05	5.67107	23.3169	2.03968	5e-05	Putative DNA repair helicase ercc3
FOC4_g10006222	9.85827	58.2645	2.56321	5e-05	#N/A	#N/A	#N/A	#N/A	#N/A	#N/A	#N/A	#N/A	hypothetical protein
FOC4_g10013375	10.4699	61.9199	2.56415	5e-05	#N/A	#N/A	#N/A	#N/A	10.0849	70.0387	2.79595	0.00015	hypothetical protein
FOC4_g10006494	0.583294	3.45263	2.5654	5e-05	0.589271	2.98269	2.33961	0.0005	0.106744	2.8505	4.73899	0.0341	hypothetical protein
FOC4_g10012886	7.67707	45.4531	2.56575	5e-05	#N/A	#N/A	#N/A	#N/A	#N/A	#N/A	#N/A	#N/A	Quinate permease
FOC4_g10002418	1.0066	6.00336	2.57628	0.0135	#N/A	#N/A	#N/A	#N/A	#N/A	#N/A	#N/A	#N/A	hypothetical protein
FOC4_g10012142	0.458293	2.73818	2.57887	0.0033	#N/A	#N/A	#N/A	#N/A	#N/A	#N/A	#N/A	#N/A	hypothetical protein
FOC4_g10002446	5.09105	30.4827	2.58196	0.00015	3.20257	20.435	2.67374	0.00705	2.94783	75.7101	4.68276	0.0075	hypothetical protein
FOC4_g10009747	0.580353	3.5007	2.59264	0.00655	#N/A	#N/A	#N/A	#N/A	#N/A	#N/A	#N/A	#N/A	hypothetical protein
FOC4_g10007770	0.444244	2.68431	2.59513	0.0027	#N/A	#N/A	#N/A	#N/A	#N/A	#N/A	#N/A	#N/A	Putative glucose transporter rco-3
FOC4_g10005190	3.83966	23.3338	2.60337	5e-05	4.28232	20.4926	2.25864	5e-05	2.70741	22.8359	3.07632	5e-05	Glucose 1-dehydrogenase 2
FOC4_g10003822	1.29857	7.89247	2.60356	5e-05	1.53684	6.97094	2.18139	5e-05	#N/A	#N/A	#N/A	#N/A	hypothetical protein
FOC4_g10005192	1.66727	10.147	2.60549	5e-05	2.06551	8.85508	2.1	5e-05	2.09876	8.65887	2.04464	0.0005	Zinc finger protein zas1
FOC4_g10002876	1.18891	7.25263	2.60886	0.0001	2.93031	15.4976	2.40292	5e-05	2.08726	12.5283	2.58551	0.00035	NmrA-like family domain-containing protein 1
FOC4_g10014169	0.397714	2.42718	2.60948	0.0036	#N/A	#N/A	#N/A	#N/A	#N/A	#N/A	#N/A	#N/A	Chitin synthase A
FOC4_g10007423	2.30438	14.0661	2.60977	0.0314	3.83163	17.3148	2.17597	0.04045	#N/A	#N/A	#N/A	#N/A	hypothetical protein
FOC4_g10002590	1.14634	7.00826	2.61203	5e-05	#N/A	#N/A	#N/A	#N/A	#N/A	#N/A	#N/A	#N/A	hypothetical protein
FOC4_g10004798	0.801491	4.90575	2.61372	0.00015	#N/A	#N/A	#N/A	#N/A	#N/A	#N/A	#N/A	#N/A	Low-affinity glucose transporter HXT1
FOC4_g10009010	15.1389	93.2228	2.62242	5e-05	12.7649	71.4844	2.48544	5e-05	12.1621	268.526	4.46459	5e-05	NADH oxidase
FOC4_g10003467	263.098	1621.46	2.62362	5e-05	271.68	1433.92	2.39999	5e-05	622.15	3952.89	2.66758	5e-05	hypothetical protein
FOC4_g10002123	2.82475	17.4114	2.62383	0.002	#N/A	#N/A	#N/A	#N/A	#N/A	#N/A	#N/A	#N/A	hypothetical protein
FOC4_g10007924	8.36614	51.6722	2.62675	5e-05	#N/A	#N/A	#N/A	#N/A	#N/A	#N/A	#N/A	#N/A	Allergen Fus c 3
FOC4_g10003662	1.2884	7.97093	2.62917	5e-05	#N/A	#N/A	#N/A	#N/A	#N/A	#N/A	#N/A	#N/A	L-ascorbate oxidase
FOC4_g10002054	10.5403	65.6754	2.63944	5e-05	#N/A	#N/A	#N/A	#N/A	#N/A	#N/A	#N/A	#N/A	hypothetical protein
FOC4_g10003308	3.50419	21.8556	2.64085	5e-05	6.9481	58.639	3.07717	5e-05	#N/A	#N/A	#N/A	#N/A	hypothetical protein
FOC4_g10007334	5.16149	32.2251	2.64233	5e-05	8.80924	37.2865	2.08156	5e-05	#N/A	#N/A	#N/A	#N/A	L-fucose-proton symporter
FOC4_g10002957	0.822126	5.15391	2.64824	0.0001	0.86646	3.92639	2.18	0.0047	1.8768	13.1953	2.81367	0.00015	Cellobiose dehydrogenase
FOC4_g10000333	0.737481	4.62719	2.64946	0.04495	#N/A	#N/A	#N/A	#N/A	#N/A	#N/A	#N/A	#N/A	hypothetical protein
FOC4_g10003826	3.07381	19.3259	2.65244	5e-05	#N/A	#N/A	#N/A	#N/A	#N/A	#N/A	#N/A	#N/A	Laccase-2
FOC4_g10006529	0.650475	4.09339	2.65373	0.00455	0.945475	3.89531	2.04263	0.01305	#N/A	#N/A	#N/A	#N/A	hypothetical protein
FOC4_g10005205	5.95852	37.6759	2.66062	5e-05	#N/A	#N/A	#N/A	#N/A	#N/A	#N/A	#N/A	#N/A	hypothetical protein
FOC4_g10003458	0.604652	3.82487	2.66124	5e-05	0.329104	2.96027	3.16911	0.00905	#N/A	#N/A	#N/A	#N/A	Putative polyol transporter 2
FOC4_g10006075	10.7559	68.1009	2.66254	5e-05	11.2458	54.9028	2.28749	5e-05	11.4761	58.8138	2.35753	5e-05	hypothetical protein
FOC4_g10004518	107.947	684.308	2.66432	5e-05	105.974	744.302	2.81217	5e-05	#N/A	#N/A	#N/A	#N/A	Protein mmf1, mitochondrial
FOC4_g10012537	0.857733	5.46233	2.67091	5e-05	#N/A	#N/A	#N/A	#N/A	#N/A	#N/A	#N/A	#N/A	Cocaine esterase
FOC4_g10004264	1.32714	8.45564	2.6716	0.00015	3.08756	15.373	2.31586	5e-05	0.991523	13.6234	3.7803	0.0015	2-amino-3-carboxymuconate-6-semialdehyde decarboxylase
FOC4_g10004910	5.66344	36.0905	2.67187	0.0001	3.68955	41.3659	3.48692	0.0002	7.32539	41.9351	2.51718	0.00015	hypothetical protein
FOC4_g10004327	1.51738	9.67477	2.67264	5e-05	1.17184	9.20643	2.97387	5e-05	1.06455	16.9722	3.99486	5e-05	hypothetical protein
FOC4_g10009888	5.63649	35.9625	2.67362	5e-05	#N/A	#N/A	#N/A	#N/A	#N/A	#N/A	#N/A	#N/A	hypothetical protein
FOC4_g10004294	0.505965	3.22882	2.6739	5e-05	#N/A	#N/A	#N/A	#N/A	#N/A	#N/A	#N/A	#N/A	Alpha-glucosidase 2
FOC4_g10012966	19.9959	128.572	2.6848	5e-05	#N/A	#N/A	#N/A	#N/A	#N/A	#N/A	#N/A	#N/A	Glucoamylase
FOC4_g10006528	1.13545	7.31651	2.68789	5e-05	#N/A	#N/A	#N/A	#N/A	1.44982	6.02671	2.0555	0.00055	hypothetical protein
FOC4_g10009057	11.8425	76.7743	2.69665	5e-05	#N/A	#N/A	#N/A	#N/A	17.031	102.492	2.58927	5e-05	hypothetical protein
FOC4_g10003858	0.970939	6.38184	2.71652	0.0001	#N/A	#N/A	#N/A	#N/A	#N/A	#N/A	#N/A	#N/A	NADH oxidase
FOC4_g10001751	1.26525	8.31763	2.71675	0.0012	#N/A	#N/A	#N/A	#N/A	#N/A	#N/A	#N/A	#N/A	Regulator of nonsense transcripts 1
FOC4_g10014520	2.76457	18.2098	2.71959	5e-05	7.4373	31.7131	2.09223	5e-05	1.49972	50.1584	5.06372	5e-05	hypothetical protein
FOC4_g10000783	13.5587	89.4246	2.72146	5e-05	18.4083	121.957	2.72794	5e-05	35.2361	264.323	2.90718	5e-05	Putative transporter MCH4
FOC4_g10002773	72.8576	482.095	2.72617	5e-05	93.5242	734.735	2.97381	5e-05	80.0307	381.065	2.25141	5e-05	hypothetical protein
FOC4_g10002096	1.72858	11.4732	2.73061	5e-05	#N/A	#N/A	#N/A	#N/A	#N/A	#N/A	#N/A	#N/A	WW domain-containing oxidoreductase
FOC4_g10013747	21.6643	143.871	2.73139	5e-05	27.9968	138.889	2.3106	5e-05	32.2256	193.162	2.58354	5e-05	2-haloalkanoic acid dehalogenase
FOC4_g10007894	12.9846	86.3278	2.73302	5e-05	7.47769	30.0265	2.00557	5e-05	9.8973	349.377	5.14161	5e-05	NADH oxidase
FOC4_g10007782	2.01071	13.4238	2.73901	0.0001	4.1769	19.8639	2.24964	5e-05	2.65924	34.1847	3.68426	5e-05	Putative protein ycaC
FOC4_g10003495	13.8091	92.4098	2.74243	5e-05	27.0415	117.013	2.11342	5e-05	28.0051	200.389	2.83904	5e-05	hypothetical protein
FOC4_g10000960	1.25007	8.37231	2.74362	0.00105	2.50537	13.3176	2.41024	0.00045	2.18338	21.783	3.31857	0.0003	hypothetical protein
FOC4_g10004827	0.866579	5.80432	2.74372	0.00165	0.667583	9.15638	3.77776	0.00775	3.09202	18.1488	2.55325	5e-05	Isoflavone reductase
FOC4_g10005362	1.68714	11.3287	2.74733	5e-05	#N/A	#N/A	#N/A	#N/A	#N/A	#N/A	#N/A	#N/A	hypothetical protein
FOC4_g10009588	3.12743	21.1078	2.75473	5e-05	2.89713	12.1812	2.07196	0.0002	#N/A	#N/A	#N/A	#N/A	NmrA-like family domain-containing protein 1
FOC4_g10002586	0.946996	6.40393	2.75753	5e-05	#N/A	#N/A	#N/A	#N/A	#N/A	#N/A	#N/A	#N/A	PXMP2/4 family protein 3
FOC4_g10006712	17.7609	120.373	2.76073	5e-05	#N/A	#N/A	#N/A	#N/A	45.5213	249.578	2.45488	5e-05	hypothetical protein
FOC4_g10003351	1.06668	7.23451	2.76176	5e-05	0.511574	7.80851	3.93203	0.00195	1.17504	14.7274	3.64771	5e-05	hypothetical protein
FOC4_g10013767	26.5323	180.225	2.76398	5e-05	#N/A	#N/A	#N/A	#N/A	25.5906	165.795	2.69571	5e-05	hypothetical protein
FOC4_g10008957	4.61405	31.3678	2.76518	5e-05	5.5309	36.592	2.72594	5e-05	17.7263	181.101	3.35283	5e-05	hypothetical protein
FOC4_g10007421	28.0699	191.897	2.77324	5e-05	#N/A	#N/A	#N/A	#N/A	#N/A	#N/A	#N/A	#N/A	hypothetical protein
FOC4_g10013188	0.336166	2.30678	2.77863	0.00995	#N/A	#N/A	#N/A	#N/A	#N/A	#N/A	#N/A	#N/A	3-hydroxybenzoate 6-hydroxylase 1
FOC4_g10003849	2.25257	15.482	2.78095	5e-05	#N/A	#N/A	#N/A	#N/A	#N/A	#N/A	#N/A	#N/A	Protein TOXD
FOC4_g10005569	5.21198	35.8555	2.78229	5e-05	7.11109	53.8097	2.91972	5e-05	#N/A	#N/A	#N/A	#N/A	Ent-kaurene oxidase
FOC4_g10003247	14.6808	101.074	2.78341	5e-05	13.214	133.198	3.33344	5e-05	18.831	277.115	3.8793	5e-05	Putative oxidoreductase yusZ
FOC4_g10002093	0.469554	3.23702	2.78531	0.0013	0.599139	3.75067	2.64619	0.0038	#N/A	#N/A	#N/A	#N/A	hypothetical protein
FOC4_g10015221	17.1831	118.537	2.78627	5e-05	#N/A	#N/A	#N/A	#N/A	29.7714	131.495	2.14301	5e-05	Cytochrome P450 4V2
FOC4_g10002133	5.24936	36.4299	2.79491	5e-05	6.29706	27.1459	2.10799	5e-05	#N/A	#N/A	#N/A	#N/A	2,3-dihydroxybenzoate decarboxylase
FOC4_g10003459	0.435754	3.03615	2.80066	0.0001	#N/A	#N/A	#N/A	#N/A	#N/A	#N/A	#N/A	#N/A	E3 ubiquitin-protein ligase HACE1
FOC4_g10003804	1.18937	8.28769	2.80077	5e-05	1.67673	10.506	2.64748	5e-05	1.70354	10.7808	2.66186	5e-05	hypothetical protein
FOC4_g10003674	7.70746	53.9087	2.80619	5e-05	8.58041	58.6855	2.77388	5e-05	8.45622	93.0086	3.45928	5e-05	hypothetical protein
FOC4_g10007018	1.11581	7.84534	2.81375	5e-05	2.25845	11.4519	2.34218	5e-05	#N/A	#N/A	#N/A	#N/A	hypothetical protein
FOC4_g10005922	0.658411	4.6325	2.81473	0.0001	1.5814	6.64424	2.0709	0.00035	#N/A	#N/A	#N/A	#N/A	Putative glucose transporter rco-3
FOC4_g10001025	0.941799	6.62686	2.81483	0.0008	#N/A	#N/A	#N/A	#N/A	3.3196	26.5571	3.00002	5e-05	hypothetical protein
FOC4_g10001319	4.12325	29.0915	2.81874	5e-05	#N/A	#N/A	#N/A	#N/A	#N/A	#N/A	#N/A	#N/A	hypothetical protein
FOC4_g10006573	417.165	2954.66	2.8243	5e-05	#N/A	#N/A	#N/A	#N/A	#N/A	#N/A	#N/A	#N/A	hypothetical protein
FOC4_g10003938	0.599907	4.24925	2.8244	0.0001	#N/A	#N/A	#N/A	#N/A	#N/A	#N/A	#N/A	#N/A	Vegetative incompatibility protein HET-E-1
FOC4_g10012364	2.88282	20.6407	2.83994	5e-05	3.76646	23.8707	2.66396	5e-05	1.68267	14.5856	3.11572	5e-05	hypothetical protein
FOC4_g10003285	1.2429	8.9175	2.84293	5e-05	0.839783	3.98356	2.24597	0.01315	#N/A	#N/A	#N/A	#N/A	Endoglycoceramidase
FOC4_g10009685	1.09666	7.88278	2.84559	5e-05	0.79603	3.5036	2.13794	0.0094	#N/A	#N/A	#N/A	#N/A	Salicylate hydroxylase
FOC4_g10009657	1.04735	7.53905	2.84765	0.00355	#N/A	#N/A	#N/A	#N/A	46.9182	0.672598	-6.12426	0.0183	Endoglucanase-4
FOC4_g10011451	0.446353	3.22064	2.85109	0.00105	#N/A	#N/A	#N/A	#N/A	#N/A	#N/A	#N/A	#N/A	hypothetical protein
FOC4_g10008381	0.376505	2.7264	2.85626	0.00025	#N/A	#N/A	#N/A	#N/A	2.65552	35.1879	3.72801	5e-05	Putative beta-glucosidase G
FOC4_g10013640	5.31931	39.0239	2.87505	5e-05	4.41527	57.7444	3.70911	5e-05	#N/A	#N/A	#N/A	#N/A	hypothetical protein
FOC4_g10005282	79.0577	581.385	2.87852	5e-05	96.5543	605.035	2.64761	5e-05	99.7188	1114.56	3.48247	5e-05	Granaticin polyketide synthase putative ketoacyl reductase 1
FOC4_g10004200	0.76803	5.66535	2.88293	0.001	1.02928	4.68323	2.18588	0.007	1.02109	6.87292	2.75081	0.00135	hypothetical protein
FOC4_g10000115	16.5387	122.851	2.893	5e-05	#N/A	#N/A	#N/A	#N/A	26.833	269.122	3.32618	5e-05	Isoflavone reductase like protein P3
FOC4_g10009565	0.304159	2.26307	2.89538	0.02015	#N/A	#N/A	#N/A	#N/A	#N/A	#N/A	#N/A	#N/A	hypothetical protein
FOC4_g10005280	19.3715	144.222	2.89628	5e-05	#N/A	#N/A	#N/A	#N/A	#N/A	#N/A	#N/A	#N/A	hypothetical protein
FOC4_g10010111	0.470126	3.51664	2.90308	0.00015	0.452746	3.14401	2.79583	0.00195	0.934737	9.26774	3.30959	0.0001	hypothetical protein
FOC4_g10009891	3.02465	22.7016	2.90796	5e-05	#N/A	#N/A	#N/A	#N/A	#N/A	#N/A	#N/A	#N/A	hypothetical protein
FOC4_g10007769	7.07157	53.0788	2.90803	5e-05	20.0502	92.7947	2.21042	5e-05	#N/A	#N/A	#N/A	#N/A	hypothetical protein
FOC4_g10002589	5.45711	40.9814	2.90876	5e-05	#N/A	#N/A	#N/A	#N/A	8.91672	50.2123	2.49346	5e-05	hypothetical protein
FOC4_g10003588	3.10247	23.2989	2.90877	5e-05	#N/A	#N/A	#N/A	#N/A	#N/A	#N/A	#N/A	#N/A	General alpha-glucoside permease
FOC4_g10013342	0.2541	1.90913	2.90945	0.03895	#N/A	#N/A	#N/A	#N/A	#N/A	#N/A	#N/A	#N/A	hypothetical protein
FOC4_g10009390	29.6476	223.261	2.91274	5e-05	#N/A	#N/A	#N/A	#N/A	#N/A	#N/A	#N/A	#N/A	hypothetical protein
FOC4_g10009975	5.438	41.0175	2.91509	5e-05	#N/A	#N/A	#N/A	#N/A	18.3489	86.0141	2.22888	5e-05	Pisatin demethylase
FOC4_g10003269	0.56379	4.29311	2.92879	5e-05	#N/A	#N/A	#N/A	#N/A	#N/A	#N/A	#N/A	#N/A	hypothetical protein
FOC4_g10004160	0.834067	6.36123	2.93107	0.00385	#N/A	#N/A	#N/A	#N/A	#N/A	#N/A	#N/A	#N/A	hypothetical protein
FOC4_g10013469	1.65874	12.7756	2.94523	5e-05	#N/A	#N/A	#N/A	#N/A	4.25507	17.932	2.07528	0.00065	NmrA-like family domain-containing protein 1
FOC4_g10000851	0.840394	6.48044	2.94695	0.00015	#N/A	#N/A	#N/A	#N/A	#N/A	#N/A	#N/A	#N/A	MTA/SAH nucleosidase
FOC4_g10003773	0.265331	2.05341	2.95216	0.04255	#N/A	#N/A	#N/A	#N/A	#N/A	#N/A	#N/A	#N/A	hypothetical protein
FOC4_g10005281	37.5601	292.733	2.96231	5e-05	64.0647	370.107	2.53034	5e-05	254.607	1055.61	2.05173	5e-05	(S)-2-haloacid dehalogenase 4A
FOC4_g10004335	2.67203	20.8431	2.96356	5e-05	#N/A	#N/A	#N/A	#N/A	#N/A	#N/A	#N/A	#N/A	Lactose permease
FOC4_g10004965	1.05039	8.19482	2.96379	5e-05	1.9232	8.13385	2.08043	0.00015	#N/A	#N/A	#N/A	#N/A	Riboflavin transporter MCH5
FOC4_g10007013	0.423409	3.30565	2.96481	0.0028	0.485464	5.22243	3.42728	0.00305	2.77761	12.7515	2.19875	5e-05	5-methylthioadenosine/S-adenosylhomocysteine deaminase
FOC4_g10011108	32.3536	253.352	2.96915	5e-05	#N/A	#N/A	#N/A	#N/A	#N/A	#N/A	#N/A	#N/A	Putative peptide transporter ptr2
FOC4_g10000982	0.739363	5.80404	2.9727	5e-05	#N/A	#N/A	#N/A	#N/A	#N/A	#N/A	#N/A	#N/A	hypothetical protein
FOC4_g10009391	4.73329	37.2328	2.97566	5e-05	#N/A	#N/A	#N/A	#N/A	#N/A	#N/A	#N/A	#N/A	hypothetical protein
FOC4_g10010883	20.3286	159.96	2.97613	5e-05	#N/A	#N/A	#N/A	#N/A	19.6971	154.83	2.97463	0.0007	hypothetical protein
FOC4_g10009670	0.420653	3.32536	2.98281	0.00135	#N/A	#N/A	#N/A	#N/A	3.35888	0.664006	-2.33871	0.00235	hypothetical protein
FOC4_g10002919	11.0762	87.6629	2.98451	5e-05	11.9554	79.1104	2.7262	5e-05	45.3819	288.6	2.66888	5e-05	hypothetical protein
FOC4_g10009728	37.9718	305.538	3.00835	5e-05	40.1519	289.925	2.85214	5e-05	30.8342	233.888	2.92322	5e-05	hypothetical protein
FOC4_g10004939	11.0935	89.3863	3.01033	5e-05	21.541	172.496	3.00141	5e-05	30.7919	134.401	2.12593	5e-05	Putative oxidoreductase yjgI
FOC4_g10014573	73.829	594.972	3.01056	5e-05	147.865	989.01	2.74171	5e-05	122.399	547.315	2.16078	0.00255	hypothetical protein
FOC4_g10005960	0.789527	6.39907	3.0188	0.0078	#N/A	#N/A	#N/A	#N/A	#N/A	#N/A	#N/A	#N/A	hypothetical protein
FOC4_g10007174	11.1084	90.1526	3.02071	5e-05	#N/A	#N/A	#N/A	#N/A	#N/A	#N/A	#N/A	#N/A	hypothetical protein
FOC4_g10004110	2.19489	17.8581	3.02436	0.0008	#N/A	#N/A	#N/A	#N/A	#N/A	#N/A	#N/A	#N/A	hypothetical protein
FOC4_g10008357	1.03608	8.43227	3.02478	0.00015	1.4854	17.9551	3.59546	5e-05	1.9062	10.6353	2.48009	0.00065	WW domain-containing oxidoreductase
FOC4_g10002883	6.66295	54.5168	3.03247	5e-05	#N/A	#N/A	#N/A	#N/A	#N/A	#N/A	#N/A	#N/A	hypothetical protein
FOC4_g10008163	6.40364	52.4529	3.03406	5e-05	9.75207	44.1985	2.18022	5e-05	#N/A	#N/A	#N/A	#N/A	Putative zinc-type alcohol dehydrogenase-like protein YycR
FOC4_g10005657	0.347692	2.84951	3.03483	0.0059	0.907523	6.92799	2.93243	0.00055	0.953036	18.2442	4.25877	5e-05	Fumarylacetoacetase
FOC4_g10002486	18.1412	148.69	3.03496	5e-05	29.6422	175.629	2.56681	5e-05	1.04221	285.619	8.0983	0.0002	hypothetical protein
FOC4_g10007426	3.10801	25.502	3.03655	5e-05	4.85305	28.3051	2.5441	5e-05	#N/A	#N/A	#N/A	#N/A	Beta-glucosidase 4
FOC4_g10001272	2.38064	19.5572	3.03827	5e-05	4.36023	21.1307	2.27686	5e-05	#N/A	#N/A	#N/A	#N/A	Putative permease C29B12.14c
FOC4_g10011803	10.0353	82.5949	3.04097	5e-05	9.93172	113.266	3.51152	5e-05	13.5224	104.327	2.94769	5e-05	Putative flavin-containing monoamine oxidase A
FOC4_g10002974	3.55683	29.2957	3.04203	5e-05	#N/A	#N/A	#N/A	#N/A	#N/A	#N/A	#N/A	#N/A	Variant-surface-glycoprotein phospholipase C
FOC4_g10005810	4.04534	33.3253	3.04229	5e-05	4.4025	38.1761	3.11627	5e-05	#N/A	#N/A	#N/A	#N/A	Dehydrogenase/reductase SDR family member 12
FOC4_g10004990	0.992209	8.1812	3.0436	0.0003	#N/A	#N/A	#N/A	#N/A	#N/A	#N/A	#N/A	#N/A	Aquaporin PIP-type
FOC4_g10003494	4.0099	33.0983	3.04512	5e-05	#N/A	#N/A	#N/A	#N/A	18.1543	136.219	2.90754	5e-05	Sterol-4-alpha-carboxylate 3-dehydrogenase, decarboxylating
FOC4_g10005218	36.4913	302.824	3.05286	5e-05	#N/A	#N/A	#N/A	#N/A	#N/A	#N/A	#N/A	#N/A	Lactose permease
FOC4_g10008872	4.60079	38.4515	3.06309	5e-05	#N/A	#N/A	#N/A	#N/A	0.638987	3.54996	2.47394	0.01515	hypothetical protein
FOC4_g10014185	16.2175	137.926	3.08827	5e-05	8.22247	86.7739	3.39962	5e-05	10.4966	331.646	4.98165	5e-05	hypothetical protein
FOC4_g10009333	17.2068	146.511	3.08995	5e-05	27.5759	190.655	2.78948	5e-05	#N/A	#N/A	#N/A	#N/A	1-aminocyclopropane-1-carboxylate deaminase
FOC4_g10000541	1.37018	11.6792	3.09151	0.01315	#N/A	#N/A	#N/A	#N/A	#N/A	#N/A	#N/A	#N/A	hypothetical protein
FOC4_g10002110	32.4231	276.542	3.09241	5e-05	46.6135	200.264	2.10308	5e-05	#N/A	#N/A	#N/A	#N/A	Alpha-glucosidase
FOC4_g10009319	2.99895	25.6222	3.09486	5e-05	#N/A	#N/A	#N/A	#N/A	#N/A	#N/A	#N/A	#N/A	hypothetical protein
FOC4_g10002750	2.30372	19.7222	3.09778	5e-05	#N/A	#N/A	#N/A	#N/A	#N/A	#N/A	#N/A	#N/A	hypothetical protein
FOC4_g10013884	18.8946	162.023	3.10015	5e-05	31.9024	188.121	2.55993	5e-05	31.0248	413.641	3.73689	5e-05	Nitronate monooxygenase
FOC4_g10005025	1.00557	8.6432	3.10356	5e-05	1.23956	9.69195	2.96696	5e-05	1.00633	37.5199	5.22048	5e-05	hypothetical protein
FOC4_g10005463	9.15653	79.3595	3.11553	5e-05	#N/A	#N/A	#N/A	#N/A	23.5827	111.355	2.23936	5e-05	hypothetical protein
FOC4_g10011840	1.57168	13.6549	3.11904	5e-05	#N/A	#N/A	#N/A	#N/A	1.97469	19.5347	3.30633	5e-05	Putative transcriptional regulatory protein C11D3.07c
FOC4_g10000921	0.633139	5.50987	3.12142	5e-05	0.244293	4.55549	4.22092	0.02095	1.23903	6.1315	2.30703	0.00025	hypothetical protein
FOC4_g10003794	0.793254	6.9076	3.12233	0.02355	#N/A	#N/A	#N/A	#N/A	#N/A	#N/A	#N/A	#N/A	hypothetical protein
FOC4_g10003303	22.1494	194.761	3.13637	5e-05	44.5066	238.544	2.42216	5e-05	90.7954	463.874	2.35304	5e-05	Alpha-amylase A type-1/2
FOC4_g10005458	0.458304	4.03217	3.13718	0.0025	#N/A	#N/A	#N/A	#N/A	#N/A	#N/A	#N/A	#N/A	hypothetical protein
FOC4_g10003307	0.754342	6.66022	3.14228	0.0005	1.80776	10.2675	2.50581	5e-05	#N/A	#N/A	#N/A	#N/A	Alpha-ketoglutarate-dependent sulfonate dioxygenase
FOC4_g10007710	0.709584	6.27272	3.14405	5e-05	0.833573	6.55199	2.97455	0.00015	#N/A	#N/A	#N/A	#N/A	Alpha-glucosidase
FOC4_g10009534	6.57952	58.1687	3.14419	5e-05	11.4019	67.1822	2.55881	5e-05	11.3425	64.2649	2.50229	5e-05	hypothetical protein
FOC4_g10000918	0.863526	7.65687	3.14844	5e-05	1.02644	5.94157	2.53319	0.0001	1.41486	7.46366	2.39922	0.00045	Heterokaryon incompatibility protein 6, OR allele
FOC4_g10008250	54.5843	488.291	3.16118	5e-05	69.5916	284.938	2.03367	5e-05	#N/A	#N/A	#N/A	#N/A	hypothetical protein
FOC4_g10000433	1.69937	15.2537	3.16609	5e-05	#N/A	#N/A	#N/A	#N/A	1.10336	18.5498	4.07143	5e-05	hypothetical protein
FOC4_g10005684	6.42367	58.1662	3.17871	5e-05	7.64168	72.6091	3.24819	5e-05	9.02892	83.3754	3.207	5e-05	hypothetical protein
FOC4_g10004797	0.205928	1.87055	3.18325	0.00055	#N/A	#N/A	#N/A	#N/A	#N/A	#N/A	#N/A	#N/A	Protein SERAC1
FOC4_g10003167	3.12235	28.726	3.20165	5e-05	4.04632	28.8607	2.83442	5e-05	5.02211	47.1655	3.23137	5e-05	hypothetical protein
FOC4_g10002762	7.62644	70.6956	3.21254	5e-05	9.79646	147.237	3.90973	5e-05	6.4523	54.9305	3.08972	5e-05	hypothetical protein
FOC4_g10003673	0.502557	4.67163	3.21657	0.00465	#N/A	#N/A	#N/A	#N/A	#N/A	#N/A	#N/A	#N/A	Aflatoxin B1 aldehyde reductase member 3
FOC4_g10008938	2.14757	20.0662	3.22399	5e-05	#N/A	#N/A	#N/A	#N/A	#N/A	#N/A	#N/A	#N/A	Enoyl-CoA hydratase 2, peroxisomal
FOC4_g10009321	0.63117	5.90233	3.22518	0.0008	#N/A	#N/A	#N/A	#N/A	#N/A	#N/A	#N/A	#N/A	hypothetical protein
FOC4_g10015249	173.384	1633.69	3.2361	5e-05	204.884	1031.04	2.33123	5e-05	#N/A	#N/A	#N/A	#N/A	hypothetical protein
FOC4_g10009587	2.71405	25.6315	3.2394	5e-05	4.42014	30.2715	2.77579	5e-05	2.89643	20.5535	2.82703	5e-05	Zinc-binding alcohol dehydrogenase domain-containing protein cipB
FOC4_g10005638	78.7253	746.415	3.24508	5e-05	87.9331	1094.5	3.63773	5e-05	49.4356	768.936	3.95924	5e-05	hypothetical protein
FOC4_g10012097	2.58807	24.5462	3.24555	5e-05	#N/A	#N/A	#N/A	#N/A	#N/A	#N/A	#N/A	#N/A	hypothetical protein
FOC4_g10008952	0.428182	4.06564	3.24719	0.00225	#N/A	#N/A	#N/A	#N/A	#N/A	#N/A	#N/A	#N/A	Glucan endo-1,3-beta-glucosidase
FOC4_g10008358	16.0391	152.347	3.2477	5e-05	34.9163	202.042	2.53268	5e-05	21.2235	209.079	3.30031	5e-05	hypothetical protein
FOC4_g10003998	1.16382	11.0821	3.25129	5e-05	#N/A	#N/A	#N/A	#N/A	#N/A	#N/A	#N/A	#N/A	hypothetical protein
FOC4_g10007902	0.668607	6.36853	3.25173	5e-05	0.812388	5.72639	2.81739	5e-05	1.46437	6.18772	2.07912	0.00075	hypothetical protein
FOC4_g10002421	14.2045	135.636	3.25532	5e-05	83.489	341.903	2.03393	5e-05	#N/A	#N/A	#N/A	#N/A	Putative epoxide hydrolase
FOC4_g10009109	5.94887	56.8589	3.2567	5e-05	4.77963	43.4074	3.18297	5e-05	5.20825	73.0468	3.80995	5e-05	hypothetical protein
FOC4_g10008997	0.506778	4.8571	3.26067	0.0001	#N/A	#N/A	#N/A	#N/A	0.612122	5.84044	3.25419	0.00025	hypothetical protein
FOC4_g10013283	6.40311	62.0542	3.27668	5e-05	17.134	87.2509	2.34831	5e-05	11.5677	77.5618	2.74525	5e-05	hypothetical protein
FOC4_g10005417	277.739	2700.72	3.28154	5e-05	532.579	3886.23	2.8673	5e-05	171.096	1761.28	3.36375	5e-05	hypothetical protein
FOC4_g10006040	2.30877	22.513	3.28556	5e-05	#N/A	#N/A	#N/A	#N/A	#N/A	#N/A	#N/A	#N/A	Transmembrane protein 53
FOC4_g10005029	0.484625	4.74487	3.29143	0.0008	#N/A	#N/A	#N/A	#N/A	#N/A	#N/A	#N/A	#N/A	hypothetical protein
FOC4_g10005464	2.55966	25.1621	3.29723	5e-05	6.31095	52.5789	3.05856	5e-05	28.1732	707.522	4.65038	5e-05	Putative epoxide hydrolase
FOC4_g10002419	3.65304	36.5529	3.32281	5e-05	#N/A	#N/A	#N/A	#N/A	8.81366	47.5817	2.43259	5e-05	Ubiquinone/menaquinone biosynthesis methyltransferase ubiE
FOC4_g10014604	2.26516	22.8583	3.33504	5e-05	3.48221	25.6356	2.88008	5e-05	4.18179	31.26	2.90213	5e-05	6-hydroxy-D-nicotine oxidase
FOC4_g10009631	14.0574	142.069	3.33719	5e-05	17.464	227.107	3.70092	5e-05	10.7571	226.408	4.39557	5e-05	hypothetical protein
FOC4_g10006349	1.50579	15.3331	3.34806	0.00145	#N/A	#N/A	#N/A	#N/A	#N/A	#N/A	#N/A	#N/A	hypothetical protein
FOC4_g10010262	1.88077	19.2347	3.35431	5e-05	3.85778	22.3273	2.53297	5e-05	5.89835	24.7673	2.07005	5e-05	hypothetical protein
FOC4_g10007512	0.833008	8.62149	3.37153	5e-05	0.937919	5.58708	2.57456	0.00355	1.11154	14.6211	3.71742	0.0001	hypothetical protein
FOC4_g10002132	3.82575	40.1571	3.39184	5e-05	4.49124	19.6545	2.12967	0.00325	#N/A	#N/A	#N/A	#N/A	hypothetical protein
FOC4_g10000782	16.4272	173.692	3.40237	5e-05	25.1303	221.377	3.13901	5e-05	23.1243	298.344	3.68949	5e-05	Riboflavin transporter MCH5
FOC4_g10007473	2.72822	29.0665	3.41333	0.00045	5.72333	26.2275	2.19615	0.00145	45.8209	265.335	2.53374	5e-05	hypothetical protein
FOC4_g10002959	1.44567	15.4464	3.41746	5e-05	1.90477	15.9778	3.06838	0.00015	2.68153	17.2256	2.68343	0.00015	hypothetical protein
FOC4_g10005750	1.01897	10.9095	3.42041	5e-05	#N/A	#N/A	#N/A	#N/A	#N/A	#N/A	#N/A	#N/A	Oxalate decarboxylase oxdC
FOC4_g10009946	2.09456	22.5442	3.42804	0.00015	#N/A	#N/A	#N/A	#N/A	#N/A	#N/A	#N/A	#N/A	hypothetical protein
FOC4_g10007441	96.4717	1047.01	3.44002	5e-05	32.7369	655.924	4.32454	5e-05	48.4699	5946.6	6.93883	5e-05	NADP-dependent alcohol dehydrogenase 6
FOC4_g10009889	1.15638	12.5766	3.44306	5e-05	#N/A	#N/A	#N/A	#N/A	#N/A	#N/A	#N/A	#N/A	hypothetical protein
FOC4_g10003466	49.4293	547.816	3.47025	5e-05	58.0554	424.829	2.87138	5e-05	180.744	1392.66	2.94583	5e-05	hypothetical protein
FOC4_g10006667	216.134	2401.73	3.47408	5e-05	236.546	2128.26	3.16949	5e-05	257.844	3317.63	3.68559	5e-05	Putative GST-like protein yghU
FOC4_g10003473	4.1507	46.2007	3.47649	5e-05	#N/A	#N/A	#N/A	#N/A	#N/A	#N/A	#N/A	#N/A	hypothetical protein
FOC4_g10012209	9.88026	110.557	3.48409	5e-05	12.9875	69.7636	2.42535	5e-05	5.07157	76.5731	3.91633	5e-05	Putative HC-toxin efflux carrier TOXA
FOC4_g10010876	0.513343	5.75167	3.48599	0.0033	0.646769	4.97952	2.94468	0.0118	1.09984	14.7407	3.74444	0.00015	hypothetical protein
FOC4_g10002521	2.94154	33.0606	3.49047	5e-05	1.88843	59.9658	4.98888	0.00015	3.39837	153.389	5.49621	5e-05	hypothetical protein
FOC4_g10005166	14.7707	167.08	3.49973	5e-05	#N/A	#N/A	#N/A	#N/A	#N/A	#N/A	#N/A	#N/A	hypothetical protein
FOC4_g10003693	18.6123	210.653	3.50054	5e-05	16.8984	118.511	2.81006	5e-05	9.05503	88.5561	3.2898	5e-05	Putative HC-toxin efflux carrier TOXA
FOC4_g10002861	14.4682	165.853	3.51894	5e-05	70.8541	294.85	2.05706	5e-05	#N/A	#N/A	#N/A	#N/A	Apoptosis-inducing factor like protein A
FOC4_g10000311	0.321902	3.70672	3.52545	0.02105	#N/A	#N/A	#N/A	#N/A	#N/A	#N/A	#N/A	#N/A	hypothetical protein
FOC4_g10013472	19.4408	224.392	3.52886	5e-05	#N/A	#N/A	#N/A	#N/A	9.59179	63.7511	2.73258	0.027	hypothetical protein
FOC4_g10002113	5.692	66.073	3.53705	5e-05	8.02278	67.384	3.07023	5e-05	10.459	413.921	5.30654	5e-05	hypothetical protein
FOC4_g10001637	0.843416	9.80796	3.53964	5e-05	0.704218	8.83985	3.64993	0.00095	0.989356	28.0445	4.82508	5e-05	Sphingoid long-chain base transporter RSB1
FOC4_g10005751	4.27256	49.9819	3.54823	5e-05	12.0807	95.1593	2.97764	5e-05	#N/A	#N/A	#N/A	#N/A	hypothetical protein
FOC4_g10002885	6.57306	77.2329	3.55458	5e-05	10.302	89.8339	3.12434	5e-05	7.19964	115.217	4.00028	5e-05	hypothetical protein
FOC4_g10003158	9.12889	107.278	3.55477	5e-05	7.86193	81.4371	3.37273	5e-05	5.51081	102.264	4.2139	5e-05	Polyamine oxidase
FOC4_g10008857	0.215897	2.55278	3.56365	0.04805	#N/A	#N/A	#N/A	#N/A	#N/A	#N/A	#N/A	#N/A	hypothetical protein
FOC4_g10002466	0.7628	9.03994	3.56694	5e-05	1.59973	13.0048	3.02315	5e-05	1.66764	13.4408	3.01074	5e-05	Nitrosoguanidine resistance protein SNG1
FOC4_g10005860	1.15585	13.7548	3.57291	0.00015	#N/A	#N/A	#N/A	#N/A	#N/A	#N/A	#N/A	#N/A	hypothetical protein
FOC4_g10005223	3.05171	36.335	3.57367	5e-05	4.00667	37.0904	3.21057	0.00015	5.76275	49.8591	3.11303	0.00015	hypothetical protein
FOC4_g10010882	5.19337	61.921	3.57569	5e-05	26.7559	111.836	2.06345	5e-05	1.25908	12.4463	3.30528	0.012	hypothetical protein
FOC4_g10013389	0.194945	2.32547	3.57638	0.0227	#N/A	#N/A	#N/A	#N/A	0.523145	101.893	7.60564	0.00095	Polyamine transporter 4
FOC4_g10013476	5.67212	67.7684	3.57865	5e-05	39.4703	177.629	2.17003	5e-05	8.19695	92.7447	3.50011	5e-05	hypothetical protein
FOC4_g10002145	4.58363	55.4717	3.59719	5e-05	13.2813	71.355	2.42562	5e-05	10.9594	64.7869	2.56353	5e-05	hypothetical protein
FOC4_g10003882	1.35002	16.3752	3.60046	0.02505	4.34193	20.3255	2.22688	0.0108	2.07042	44.2786	4.41861	0.03315	hypothetical protein
FOC4_g10009772	1.56465	19.3639	3.62945	5e-05	2.44582	14.8564	2.6027	5e-05	#N/A	#N/A	#N/A	#N/A	Protein piccolo
FOC4_g10003616	0.290776	3.65727	3.65279	0.0221	0.471716	2.95896	2.6491	0.0271	0.366578	4.61937	3.6555	0.0142	Glutathione-binding protein gsiB
FOC4_g10003922	19.7283	249.3	3.65955	5e-05	36.0503	310.864	3.1082	5e-05	23.7078	686.225	4.85525	5e-05	hypothetical protein
FOC4_g10006906	155.748	1975.72	3.66509	5e-05	177.883	1931.51	3.44073	5e-05	164.926	5047.6	4.93571	5e-05	(-)-trans-carveol dehydrogenase
FOC4_g10002655	15.3984	198.101	3.68539	5e-05	#N/A	#N/A	#N/A	#N/A	32.915	348.193	3.40307	5e-05	hypothetical protein
FOC4_g10008402	0.376831	4.86182	3.68951	0.0044	#N/A	#N/A	#N/A	#N/A	#N/A	#N/A	#N/A	#N/A	hypothetical protein
FOC4_g10002850	10.1585	131.34	3.69255	5e-05	35.3062	161.775	2.19599	5e-05	#N/A	#N/A	#N/A	#N/A	hypothetical protein
FOC4_h10017129	0.33111	4.28271	3.69314	0.00305	0.480095	6.50356	3.75984	0.00355	0.443864	3.76988	3.08633	0.0099	hypothetical protein
FOC4_g10004961	0.985997	12.7789	3.69604	0.0114	#N/A	#N/A	#N/A	#N/A	3.31898	33.702	3.34402	0.0005	hypothetical protein
FOC4_g10001615	1.39206	18.0491	3.69664	5e-05	#N/A	#N/A	#N/A	#N/A	#N/A	#N/A	#N/A	#N/A	Transforming growth factor-beta-induced protein ig-h3
FOC4_g10005101	1.20257	15.6262	3.69977	5e-05	2.36396	14.992	2.66492	5e-05	#N/A	#N/A	#N/A	#N/A	Trichodiene oxygenase
FOC4_g10010889	2.18778	28.7244	3.71474	5e-05	1.79425	33.2476	4.2118	5e-05	2.77809	60.5506	4.44598	5e-05	Soluble epoxide hydrolase
FOC4_g10005607	2.53581	33.607	3.72824	5e-05	5.75084	31.4143	2.44958	5e-05	#N/A	#N/A	#N/A	#N/A	Epoxide hydrolase 2
FOC4_g10009620	3.16363	41.9594	3.72934	5e-05	3.3882	75.8784	4.4851	5e-05	3.92905	107.219	4.77023	5e-05	hypothetical protein
FOC4_g10008209	1.06763	14.215	3.73493	5e-05	2.03351	19.3543	3.25061	5e-05	0.826211	10.8337	3.71288	0.0001	Bifunctional purine biosynthetic protein ADE1
FOC4_g10012362	1.16469	15.5204	3.73615	0.00025	2.0757	22.9421	3.46633	5e-05	2.06749	17.7794	3.10425	0.0003	hypothetical protein
FOC4_g10002730	0.438966	5.85367	3.73716	0.0049	0.492169	7.99514	4.0219	0.01795	1.28524	12.8966	3.32687	0.0006	hypothetical protein
FOC4_g10004007	0.275509	3.67734	3.73849	0.01365	0.586074	6.46886	3.46436	0.0027	#N/A	#N/A	#N/A	#N/A	hypothetical protein
FOC4_g10005346	1.50572	20.1593	3.74292	0.00015	#N/A	#N/A	#N/A	#N/A	1.91056	7.95692	2.05821	0.01125	RING finger protein 43
FOC4_g10006534	1.83219	24.7363	3.75499	5e-05	2.52657	28.9024	3.51594	5e-05	3.42912	94.7438	4.78812	5e-05	Tripeptidyl aminopeptidase
FOC4_g10013295	3.61401	49.3143	3.77033	5e-05	1.79598	32.8428	4.19273	5e-05	2.06624	57.9587	4.80995	5e-05	hypothetical protein
FOC4_g10002697	35.8948	496.873	3.79103	5e-05	47.7825	615.433	3.68705	5e-05	#N/A	#N/A	#N/A	#N/A	Putative alpha/beta-glucosidase agdC
FOC4_g10005637	3.91358	54.2157	3.79215	5e-05	5.60363	48.6374	3.11763	5e-05	10.0416	67.9937	2.75941	5e-05	hypothetical protein
FOC4_g10008208	0.566031	7.85164	3.79404	5e-05	0.657655	12.3329	4.22903	5e-05	0.601328	5.25066	3.12627	5e-05	Bifunctional purine biosynthetic protein ADE1
FOC4_g10001103	0.214411	3.01399	3.81322	0.02125	#N/A	#N/A	#N/A	#N/A	#N/A	#N/A	#N/A	#N/A	hypothetical protein
FOC4_g10004112	0.932967	13.1248	3.81433	0.0002	1.49398	12.08	3.01538	0.00025	#N/A	#N/A	#N/A	#N/A	Acyl-CoA dehydrogenase family member 11
FOC4_g10013748	2.0013	28.8842	3.85127	5e-05	2.3296	35.9923	3.94954	5e-05	3.24796	168.11	5.69372	5e-05	Putative transporter C36.02c
FOC4_g10005754	79.1378	1142.18	3.85128	5e-05	#N/A	#N/A	#N/A	#N/A	94.2223	3959.64	5.39316	5e-05	Protein SnodProt1
FOC4_g10006821	0.171992	2.49011	3.85579	0.03925	#N/A	#N/A	#N/A	#N/A	#N/A	#N/A	#N/A	#N/A	hypothetical protein
FOC4_g10008356	1.4747	21.4008	3.85917	5e-05	1.90902	27.6562	3.8567	0.0001	1.65873	28.6304	4.10939	5e-05	hypothetical protein
FOC4_g10005630	0.444278	6.48091	3.86666	0.00045	0.722855	5.00029	2.79023	0.0029	#N/A	#N/A	#N/A	#N/A	Lipase B
FOC4_g10004155	16.0825	237.633	3.88517	5e-05	#N/A	#N/A	#N/A	#N/A	#N/A	#N/A	#N/A	#N/A	Putative sterigmatocystin biosynthesis peroxidase stcC
FOC4_g10006728	1.40495	20.804	3.88828	5e-05	5.64003	30.2582	2.42355	5e-05	#N/A	#N/A	#N/A	#N/A	Cyclic AMP receptor-like protein A
FOC4_g10007705	2.00873	29.8239	3.89211	5e-05	4.21574	33.2091	2.97772	5e-05	4.30104	48.3591	3.49103	5e-05	hypothetical protein
FOC4_g10004506	2.07596	30.8441	3.89315	5e-05	3.01107	22.5208	2.90291	0.00015	5.07888	33.8801	2.73785	0.0001	hypothetical protein
FOC4_g10002666	1.6568	24.6368	3.89434	5e-05	7.98725	32.6369	2.03073	5e-05	4.67119	21.0944	2.175	5e-05	Lipase 4
FOC4_g10002511	0.382439	5.72278	3.90341	0.0035	1.14178	7.64322	2.7429	0.0007	#N/A	#N/A	#N/A	#N/A	Threonine dehydratase, mitochondrial
FOC4_g10000748	0.916034	13.737	3.90652	5e-05	0.822013	8.12294	3.30477	0.0018	#N/A	#N/A	#N/A	#N/A	Calcium/calmodulin-dependent protein kinase
FOC4_g10013041	10.0691	152.014	3.91619	5e-05	20.5049	280.316	3.77302	5e-05	27.5603	944.11	5.09829	5e-05	Putative transporter MCH4
FOC4_g10004004	4.74689	71.7491	3.91791	5e-05	9.90052	120.789	3.60884	5e-05	14.1385	124.824	3.14219	5e-05	hypothetical protein
FOC4_g10007704	1.37063	21.0845	3.94328	0.0001	1.82792	19.7997	3.4372	0.00015	1.38175	16.0227	3.53555	0.0007	hypothetical protein
FOC4_g10003217	3.51638	54.4021	3.9515	5e-05	10.1092	86.0729	3.08989	5e-05	4.33162	126.113	4.86367	5e-05	Cyanamide hydratase
FOC4_g10014084	78.897	1228.71	3.96103	5e-05	101.001	683.498	2.75857	5e-05	35.7991	1324.65	5.20954	5e-05	Glutathione S-transferase omega-1
FOC4_g10012030	1.2954	20.1997	3.96287	5e-05	2.06402	23.3864	3.50214	5e-05	7.25632	32.3805	2.15781	0.00015	hypothetical protein
FOC4_g10009660	5.61195	87.6162	3.96462	5e-05	8.58608	105.759	3.62264	5e-05	7.69002	180.938	4.55636	5e-05	hypothetical protein
FOC4_g10013296	0.738965	11.6201	3.97497	0.0116	#N/A	#N/A	#N/A	#N/A	#N/A	#N/A	#N/A	#N/A	hypothetical protein
FOC4_g10005297	1.02473	16.1656	3.97961	5e-05	1.55492	18.974	3.60911	5e-05	#N/A	#N/A	#N/A	#N/A	Trichodiene oxygenase
FOC4_g10014128	0.80957	12.8985	3.99391	0.0002	0.895043	24.8041	4.79248	0.00035	1.08183	17.6383	4.02716	5e-05	Sterol-4-alpha-carboxylate 3-dehydrogenase, decarboxylating
FOC4_g10006954	12.0624	192.707	3.99782	5e-05	16.9657	372.747	4.45751	5e-05	8.6405	522.115	5.91711	5e-05	(+)-neomenthol dehydrogenase
FOC4_g10008865	1.89991	30.4376	4.00185	5e-05	4.69456	23.0497	2.29569	5e-05	11.1953	89.3518	2.9966	5e-05	hypothetical protein
FOC4_g10009334	3.62646	58.3187	4.00733	5e-05	7.41489	78.6685	3.40729	5e-05	#N/A	#N/A	#N/A	#N/A	hypothetical protein
FOC4_g10010901	7.50769	121.48	4.01621	5e-05	13.8628	174.814	3.65653	5e-05	13.9969	205.866	3.87853	5e-05	hypothetical protein
FOC4_g10012096	0.897351	14.623	4.02642	0.00075	2.2041	10.3066	2.22531	0.0024	#N/A	#N/A	#N/A	#N/A	hypothetical protein
FOC4_g10003766	0.21366	3.49055	4.03006	0.00445	#N/A	#N/A	#N/A	#N/A	#N/A	#N/A	#N/A	#N/A	hypothetical protein
FOC4_g10009584	0.985731	16.1162	4.03118	5e-05	1.30375	31.6638	4.60209	0.0001	1.25211	29.4095	4.55385	0.00015	hypothetical protein
FOC4_g10002607	0.584275	9.65273	4.04622	0.0003	#N/A	#N/A	#N/A	#N/A	0.738931	197.985	8.06573	0.00025	Protein TOXD
FOC4_g10009335	3.61311	59.9697	4.05292	5e-05	8.24902	86.2931	3.38695	5e-05	#N/A	#N/A	#N/A	#N/A	hypothetical protein
FOC4_g10013362	2.84252	47.5288	4.06356	5e-05	2.81395	32.4923	3.52943	5e-05	3.89265	55.8527	3.8428	5e-05	hypothetical protein
FOC4_g10007755	1.44171	24.5121	4.08764	5e-05	2.33751	84.654	5.17854	5e-05	2.09356	44.6595	4.41494	5e-05	hypothetical protein
FOC4_g10006148	0.571812	9.83847	4.10482	5e-05	1.10256	11.6897	3.40631	5e-05	0.677889	15.4903	4.51417	0.00015	hypothetical protein
FOC4_g10000952	1.07398	18.6697	4.11967	5e-05	#N/A	#N/A	#N/A	#N/A	#N/A	#N/A	#N/A	#N/A	hypothetical protein
FOC4_g10009484	2.05374	35.9656	4.13029	5e-05	2.84232	37.4584	3.72015	5e-05	3.42667	26.9194	2.97376	5e-05	Protein indc11
FOC4_g10000064	3.88431	68.2226	4.13452	5e-05	1.15418	74.4835	6.01199	5e-05	#N/A	#N/A	#N/A	#N/A	hypothetical protein
FOC4_g10000730	0.858915	15.0916	4.13509	5e-05	1.16811	6.35298	2.44326	0.00095	#N/A	#N/A	#N/A	#N/A	High-affinity methionine permease
FOC4_g10000981	0.261569	4.5978	4.13568	0.01155	#N/A	#N/A	#N/A	#N/A	#N/A	#N/A	#N/A	#N/A	3-hydroxybenzoate 6-hydroxylase 1
FOC4_g10010864	0.817501	14.4508	4.14378	5e-05	1.38394	14.2242	3.36149	5e-05	2.22264	21.1786	3.25226	5e-05	hypothetical protein
FOC4_g10002674	3.95289	71.5605	4.17818	5e-05	2.50373	71.7187	4.8402	5e-05	5.24005	192.661	5.20034	5e-05	N-acyl homoserine lactonase AttM
FOC4_g10001429	1.59217	28.9404	4.18402	5e-05	1.44694	28.6473	4.30732	0.0001	0.932722	48.36	5.69622	0.0008	hypothetical protein
FOC4_g10010897	0.218401	3.98331	4.18892	0.01205	#N/A	#N/A	#N/A	#N/A	#N/A	#N/A	#N/A	#N/A	Putative transporter C11D3.18C
FOC4_g10002106	0.407297	7.47787	4.19848	5e-05	0.84291	7.66029	3.18395	5e-05	#N/A	#N/A	#N/A	#N/A	Putative 30S ribosomal protein S17P-like protein
FOC4_g10009890	1.15073	21.156	4.20044	5e-05	#N/A	#N/A	#N/A	#N/A	#N/A	#N/A	#N/A	#N/A	hypothetical protein
FOC4_g10009533	18.3397	339.435	4.21009	5e-05	22.6034	112.493	2.31523	5e-05	#N/A	#N/A	#N/A	#N/A	Chitinase 1
FOC4_g10013493	1.6232	30.1322	4.21439	5e-05	#N/A	#N/A	#N/A	#N/A	5.21671	1462.34	8.13093	5e-05	NmrA-like family domain-containing protein 1
FOC4_g10005606	4.75642	89.3488	4.2315	5e-05	6.98179	75.5465	3.4357	5e-05	#N/A	#N/A	#N/A	#N/A	Ent-kaurene oxidase
FOC4_h10016599	0.284893	5.40585	4.24603	0.00195	#N/A	#N/A	#N/A	#N/A	0.383904	24.9892	6.02441	0.00375	#N/A
FOC4_g10004066	1.68127	31.9274	4.24717	5e-05	0.723314	28.7528	5.31294	0.029	#N/A	#N/A	#N/A	#N/A	hypothetical protein
FOC4_g10010723	1.44323	27.5012	4.25213	5e-05	0.987512	60.8056	5.94426	0.0004	2.2065	161.793	6.19625	5e-05	Isoflavone reductase like protein IRL
FOC4_g10001573	0.313941	5.99348	4.25483	5e-05	0.616891	5.33179	3.11153	0.00015	#N/A	#N/A	#N/A	#N/A	Alpha-L-fucosidase 2
FOC4_g10002004	1.03366	19.945	4.27019	5e-05	0.782825	15.2246	4.28157	0.00235	0.460684	20.4825	5.47447	0.01305	hypothetical protein
FOC4_g10008094	0.458828	8.96047	4.28755	0.00785	0.411823	12.3339	4.90447	0.045	0.935172	10.3142	3.46326	0.00655	hypothetical protein
FOC4_g10005024	1.99358	39.5899	4.3117	5e-05	1.53372	33.1507	4.43394	0.00015	7.4543	217.649	4.86779	5e-05	hypothetical protein
FOC4_g10007827	0.457136	9.31844	4.34939	5e-05	#N/A	#N/A	#N/A	#N/A	0.692866	75.2086	6.76218	5e-05	hypothetical protein
FOC4_g10006899	0.323605	6.60803	4.35191	0.02505	0.917278	8.85352	3.27082	0.00245	0.979136	11.819	3.59346	0.00025	hypothetical protein
FOC4_g10005095	0.968973	19.8097	4.35361	5e-05	1.56099	20.509	3.71572	5e-05	4.31818	19.5328	2.1774	5e-05	Cytochrome P450 4F12
FOC4_g10003789	46.3108	948.722	4.35656	5e-05	113.502	1220.84	3.42708	5e-05	280.754	1305.6	2.21734	5e-05	Dehydrogenase/reductase SDR family member on chromosome X
FOC4_g10005608	2.5003	52.161	4.3828	5e-05	4.66575	49.2614	3.40028	5e-05	7.08342	45.5158	2.68385	5e-05	Tryptophan dimethylallyltransferase
FOC4_g10003314	16.8428	352.466	4.38728	5e-05	19.4158	349.651	4.17061	5e-05	10.8577	190.443	4.13256	5e-05	hypothetical protein
FOC4_g10002748	10.7802	225.769	4.38839	5e-05	14.533	427.859	4.87973	5e-05	23.5565	225.899	3.26148	5e-05	3-oxoacyl
FOC4_g10005332	1.43469	30.1216	4.39199	0.0004	2.47049	69.1203	4.80624	0.00015	#N/A	#N/A	#N/A	#N/A	hypothetical protein
FOC4_g10003170	4.51209	95.391	4.40198	5e-05	#N/A	#N/A	#N/A	#N/A	8.56278	68.1663	2.99291	5e-05	hypothetical protein
FOC4_g10003696	2.34068	50.021	4.41754	5e-05	1.51044	34.4143	4.50997	5e-05	1.40259	41.9578	4.90277	5e-05	hypothetical protein
FOC4_g10000332	1.58527	34.0933	4.42669	5e-05	3.66066	33.5004	3.194	5e-05	5.02382	28.4976	2.50398	5e-05	hypothetical protein
FOC4_g10005625	1.27491	27.5812	4.43522	5e-05	1.04009	27.7866	4.73961	5e-05	0.444181	50.5124	6.82935	0.0055	Alcohol dehydrogenase
FOC4_g10003691	16.1443	349.915	4.4379	5e-05	29.1768	187.007	2.6802	5e-05	6.58769	240.834	5.19213	5e-05	Protein TOXD
FOC4_g10002053	0.591924	13.039	4.46127	5e-05	#N/A	#N/A	#N/A	#N/A	#N/A	#N/A	#N/A	#N/A	hypothetical protein
FOC4_g10015079	10.8963	242.653	4.47698	5e-05	27.6316	281.952	3.35106	5e-05	11.2076	600.803	5.74435	5e-05	hypothetical protein
FOC4_g10008929	1.9082	42.5064	4.4774	5e-05	3.40798	41.7711	3.61552	5e-05	3.47835	143.697	5.36848	5e-05	hypothetical protein
FOC4_g10002109	3.93376	87.6958	4.47853	5e-05	8.57761	57.8627	2.75399	5e-05	#N/A	#N/A	#N/A	#N/A	General alpha-glucoside permease
FOC4_g10003689,FOC4_g10003690	9.19046	208.794	4.5058	5e-05	13.7737	87.392	2.66559	5e-05	6.67088	149.546	4.48657	5e-05	#N/A
FOC4_g10005230	14.8822	338.617	4.508	5e-05	23.8624	449.316	4.23492	5e-05	22.6579	917.779	5.34006	5e-05	Zinc-type alcohol dehydrogenase-like protein C2E1P3.01
FOC4_g10009957	1.62978	37.4249	4.52125	5e-05	4.2071	45.1982	3.42537	5e-05	3.60906	54.2201	3.90913	5e-05	hypothetical protein
FOC4_g10001807	0.976378	22.8099	4.54608	5e-05	4.77479	20.8778	2.12846	5e-05	#N/A	#N/A	#N/A	#N/A	Putative transporter C11D3.18C
FOC4_g10003284	0.813122	18.9969	4.54615	5e-05	0.613841	6.79981	3.46956	0.01	4.20037	125.014	4.89543	5e-05	WW domain-containing oxidoreductase
FOC4_g10009524	0.120823	2.82911	4.54938	0.02125	0.409583	3.47326	3.08406	0.00525	#N/A	#N/A	#N/A	#N/A	4-coumarate--CoA ligase-like 7
FOC4_g10010691	0.616845	14.4774	4.55275	0.0003	1.10402	14.3204	3.69724	0.00015	1.00021	36.3382	5.18312	0.00015	hypothetical protein
FOC4_g10002843	6.26381	147.195	4.55454	5e-05	13.5975	96.9327	2.83364	5e-05	8.74709	133.143	3.92803	5e-05	Salicylate hydroxylase
FOC4_g10010690	0.524399	12.329	4.55525	0.00865	0.759785	16.5377	4.44403	0.01135	2.80694	25.5747	3.18764	5e-05	Cycloeucalenol cycloisomerase
FOC4_g10000235	0.352235	8.35476	4.56799	0.00035	0.707152	9.14923	3.69356	0.0001	0.275197	17.6266	6.00115	0.00515	Catalase-peroxidase 2, partial
FOC4_g10007422	13.7221	329.389	4.58522	5e-05	10.3734	165.238	3.99359	5e-05	#N/A	#N/A	#N/A	#N/A	hypothetical protein
FOC4_g10012152	3.24633	78.6533	4.59862	5e-05	9.23583	76.4457	3.04912	5e-05	#N/A	#N/A	#N/A	#N/A	Hexose transporter HXT15
FOC4_g10005253	0.158326	3.83605	4.59865	0.03505	#N/A	#N/A	#N/A	#N/A	#N/A	#N/A	#N/A	#N/A	Thiol-specific monooxygenase
FOC4_g10004317	14.4118	351.987	4.6102	5e-05	20.6366	508.365	4.62259	5e-05	#N/A	#N/A	#N/A	#N/A	hypothetical protein
FOC4_g10002021	17.6932	433.954	4.61628	5e-05	28.5357	400.796	3.81203	5e-05	27.8111	3010.37	6.75814	5e-05	Protein TOXD
FOC4_g10000926	0.915791	22.4845	4.61777	5e-05	0.665759	52.4275	6.29918	0.0002	#N/A	#N/A	#N/A	#N/A	Aldehyde dehydrogenase
FOC4_g10011617	70.5452	1744.94	4.62849	5e-05	317.752	3494.55	3.45913	5e-05	#N/A	#N/A	#N/A	#N/A	hypothetical protein
FOC4_g10008905	0.732878	18.2115	4.63513	0.00025	4.68689	29.0054	2.62962	5e-05	3.09152	110.68	5.16194	5e-05	Reticulon-4-interacting protein 1 like protein, mitochondrial
FOC4_g10003694	17.818	444.273	4.64003	5e-05	28.2321	325.902	3.52903	5e-05	6.51482	286.777	5.46006	5e-05	Cytochrome P450 52A3
FOC4_g10005093	1.21317	30.6309	4.65814	5e-05	2.78676	32.5217	3.54474	5e-05	#N/A	#N/A	#N/A	#N/A	Ent-kaurene oxidase
FOC4_g10006933	1.94135	49.1605	4.66236	5e-05	3.1991	64.4057	4.33145	5e-05	3.35119	89.6576	4.74168	5e-05	hypothetical protein
FOC4_g10006880	1.91999	48.8152	4.66816	5e-05	16.0513	83.7179	2.38285	5e-05	2.80872	50.4496	4.16686	5e-05	Multidrug resistance-associated protein 1
FOC4_g10011047	9.17815	235.798	4.68321	5e-05	5.90624	177.414	4.90874	5e-05	8.50199	280.719	5.04518	5e-05	Brefeldin A resistance protein
FOC4_g10006535	57.095	1493.22	4.70892	5e-05	93.6653	1206.09	3.68668	5e-05	52.5714	2282.19	5.44	5e-05	hypothetical protein
FOC4_g10008210	38.1429	998.679	4.71054	5e-05	76.6842	2129.72	4.79559	5e-05	41.5149	1329.83	5.00146	5e-05	Putative oxidoreductase yusZ
FOC4_g10005097	1.32788	34.7952	4.71169	5e-05	3.56462	30.744	3.10849	5e-05	#N/A	#N/A	#N/A	#N/A	Presilphiperfolan-8-beta-ol synthase
FOC4_g10009287	1.51092	39.6428	4.71356	5e-05	0.882039	20.1045	4.51053	0.00135	4.30329	216.834	5.65501	5e-05	Lipase 2
FOC4_g10001196	0.398169	10.4483	4.71374	0.03505	0.982634	30.7814	4.96926	0.0048	#N/A	#N/A	#N/A	#N/A	hypothetical protein
FOC4_g10001132	0.322718	8.50602	4.72014	0.01905	0.403924	10.9116	4.75563	0.03915	0.489954	30.3987	5.95522	0.00895	hypothetical protein
FOC4_g10005184	16.5577	437.034	4.72217	5e-05	24.5373	587.466	4.58146	5e-05	10.9314	664.148	5.92496	5e-05	hypothetical protein
FOC4_g10004924	6.44971	172.141	4.73821	5e-05	9.00664	168.041	4.22168	5e-05	8.95809	138.941	3.95513	5e-05	hypothetical protein
FOC4_g10004037	0.468098	12.4975	4.73868	0.00785	#N/A	#N/A	#N/A	#N/A	#N/A	#N/A	#N/A	#N/A	hypothetical protein
FOC4_g10003280	4.18601	111.784	4.73899	5e-05	17.8559	95.25	2.41532	5e-05	5.69901	65.8033	3.52938	5e-05	hypothetical protein
FOC4_g10003775	2.57999	69.3828	4.74914	5e-05	4.53979	54.9112	3.5964	5e-05	#N/A	#N/A	#N/A	#N/A	hypothetical protein
FOC4_g10003151	0.333883	9.01968	4.75566	0.03505	1.19466	15.7162	3.71758	0.0008	1.9957	20.8708	3.38652	0.0001	hypothetical protein
FOC4_g10001278	5.4517	147.68	4.75962	5e-05	37.0403	6.2585	-2.56521	5e-05	#N/A	#N/A	#N/A	#N/A	hypothetical protein
FOC4_g10002001	0.592947	16.2869	4.77966	0.0003	1.20147	15.8471	3.72135	0.0001	1.00189	36.5928	5.19077	0.0001	Maleylacetate reductase
FOC4_g10004702	36.4202	1001.61	4.78144	5e-05	30.1928	1517.85	5.65168	5e-05	#N/A	#N/A	#N/A	#N/A	WW domain-containing oxidoreductase
FOC4_g10003776	3.02805	83.7733	4.79003	5e-05	6.65177	78.3199	3.55757	5e-05	3.26205	64.8893	4.31413	5e-05	Putative transcriptional regulatory protein PB24D3.01, partial
FOC4_g10011351	1.18538	33.1044	4.8036	5e-05	2.60113	32.3503	3.63657	5e-05	2.5982	41.8253	4.00879	5e-05	Dimethylaniline monooxygenase
FOC4_g10010899	0.168079	4.69792	4.80481	0.04795	#N/A	#N/A	#N/A	#N/A	0.418748	7.12495	4.08872	0.00275	hypothetical protein
FOC4_g10001805	0.382945	10.9195	4.83363	0.00145	0.415488	5.82123	3.80845	0.00605	#N/A	#N/A	#N/A	#N/A	D-lactate dehydrogenase
FOC4_g10005100	1.03086	30.016	4.86382	5e-05	3.38837	34.1385	3.33273	5e-05	#N/A	#N/A	#N/A	#N/A	Spore wall maturation protein DIT1
FOC4_g10006355	1.80045	53.177	4.88437	5e-05	4.2925	47.8792	3.47951	5e-05	#N/A	#N/A	#N/A	#N/A	Alpha-glucosides permease MPH2
FOC4_g10007839	0.484156	14.4049	4.89495	0.01205	1.46415	25.1255	4.10102	0.0001	2.13469	31.6533	3.89026	5e-05	hypothetical protein
FOC4_g10003672	3.81101	113.555	4.89708	5e-05	2.59327	12.7172	2.29394	0.0001	#N/A	#N/A	#N/A	#N/A	Glucan endo-1,3-beta-glucosidase A1
FOC4_g10009874	1.00778	30.0662	4.89889	5e-05	1.60477	40.0404	4.64102	0.0001	2.50056	142.519	5.83276	5e-05	NmrA-like family domain-containing protein 1
FOC4_g10002523	0.348109	10.4207	4.90377	0.01425	#N/A	#N/A	#N/A	#N/A	1.82375	120.486	6.04581	5e-05	hypothetical protein
FOC4_g10010060	5.48138	164.899	4.9109	5e-05	16.1749	115.629	2.83768	5e-05	30.5934	1052.96	5.10508	5e-05	hypothetical protein
FOC4_g10009898	2.71528	81.8829	4.91439	5e-05	1.57181	249.775	7.31205	0.0001	1.3891	123.237	6.47114	0.0001	hypothetical protein
FOC4_g10008904	0.879374	26.5963	4.9186	5e-05	0.73039	40.9413	5.80875	5e-05	1.6192	119.157	6.20144	5e-05	Betaine aldehyde dehydrogenase
FOC4_g10002513	1.69215	51.3162	4.92249	5e-05	3.62693	142.783	5.29893	5e-05	7.98638	535.484	6.06716	5e-05	hypothetical protein
FOC4_g10004326	2.93072	89.5816	4.93387	5e-05	2.14993	148.783	6.11277	5e-05	0.82898	232.961	8.13453	0.00075	hypothetical protein
FOC4_g10005094	0.156953	4.88144	4.95891	0.00125	0.42498	3.75912	3.14493	5e-05	#N/A	#N/A	#N/A	#N/A	hypothetical protein
FOC4_g10006443	0.628712	19.5598	4.95935	0.004	2.56833	22.8638	3.15416	5e-05	0.902772	420.148	8.86232	0.0014	hypothetical protein
FOC4_g10009336	3.78078	118.129	4.96553	5e-05	5.89262	141.532	4.58607	5e-05	#N/A	#N/A	#N/A	#N/A	Initiation-specific alpha-1,6-mannosyltransferase
FOC4_g10010208	0.0786833	2.5048	4.99249	0.02355	#N/A	#N/A	#N/A	#N/A	#N/A	#N/A	#N/A	#N/A	hypothetical protein
FOC4_g10009965	2.71317	87.4365	5.01019	5e-05	1.63949	78.2071	5.57598	5e-05	1.79717	29.2645	4.02536	5e-05	hypothetical protein
FOC4_g10003161	36.4122	1182.24	5.02096	5e-05	81.8238	1530.95	4.22577	5e-05	45.2942	2231.25	5.62239	5e-05	hypothetical protein
FOC4_g10006580	1.15754	37.7783	5.02843	5e-05	#N/A	#N/A	#N/A	#N/A	#N/A	#N/A	#N/A	#N/A	hypothetical protein
FOC4_g10002056	0.367257	12.1032	5.04245	0.02265	#N/A	#N/A	#N/A	#N/A	#N/A	#N/A	#N/A	#N/A	hypothetical protein
FOC4_g10007706	1.15993	39.0385	5.07279	0.00025	3.16866	56.0215	4.14404	5e-05	1.45244	24.3643	4.06822	0.0005	hypothetical protein
FOC4_g10004157	1.50302	50.9366	5.08276	5e-05	4.12274	17.2509	2.065	5e-05	#N/A	#N/A	#N/A	#N/A	Psi-producing oxygenase C
FOC4_g10013366	1.15631	39.4446	5.09223	5e-05	1.69291	72.914	5.42862	5e-05	1.45524	105.543	6.18044	5e-05	6-hydroxy-D-nicotine oxidase
FOC4_g10002520	1.00912	34.7872	5.10739	5e-05	0.341966	88.1793	8.01044	0.00715	6.36706	421.413	6.04846	5e-05	Isotrichodermin C-15 hydroxylase
FOC4_g10005294	0.51357	17.7055	5.10749	5e-05	0.665516	19.3469	4.86149	0.00015	1.11374	25.3516	4.50859	5e-05	Choline dehydrogenase
FOC4_g10003027	0.64362	22.2589	5.11203	5e-05	0.707026	17.5043	4.62981	5e-05	5.72973	28.3176	2.30516	5e-05	Cytochrome P450 52A13
FOC4_g10010223	1.29676	45.6355	5.13717	5e-05	1.01352	73.5098	6.18049	0.0004	16.6515	571.457	5.10092	5e-05	Zinc-binding alcohol dehydrogenase domain-containing protein cipB
FOC4_g10012384	1.04151	36.9498	5.14881	0.0002	3.37112	46.5229	3.78664	5e-05	1.89474	48.4993	4.67789	5e-05	hypothetical protein
FOC4_g10001994	0.395233	14.2894	5.1761	5e-05	0.96524	17.2178	4.15687	5e-05	4.1785	26.5911	2.66989	5e-05	Dimethylaniline monooxygenase
FOC4_g10006364	18.8869	686.057	5.18287	5e-05	29.3547	951.095	5.01793	5e-05	24.9806	453.081	4.18089	5e-05	NmrA-like family domain-containing protein 1
FOC4_g10003328	2.96378	108.577	5.19513	5e-05	11.7114	127.441	3.44385	5e-05	4.28099	228.267	5.73663	5e-05	3-hydroxybenzoate 6-hydroxylase 1
FOC4_g10014217	69.1986	2618.23	5.24171	5e-05	#N/A	#N/A	#N/A	#N/A	1080.99	18425.6	4.09128	5e-05	hypothetical protein
FOC4_g10008960	1.01527	39.089	5.26682	5e-05	1.01735	70.5733	6.11624	0.00015	0.740201	1304.88	10.7837	0.0002	Dihydroflavonol-4-reductase
FOC4_g10000542	0.1754	6.76927	5.27028	0.00465	0.24953	7.79772	4.96577	0.0065	0.172534	15.8301	6.51965	0.0094	Catalase-peroxidase 2
FOC4_g10004154	7.15446	279.218	5.28641	5e-05	#N/A	#N/A	#N/A	#N/A	#N/A	#N/A	#N/A	#N/A	hypothetical protein
FOC4_g10005154	21.1908	861.069	5.34462	5e-05	32.1665	713.794	4.47188	5e-05	#N/A	#N/A	#N/A	#N/A	hypothetical protein
FOC4_g10005605	1.64546	70.6178	5.42347	5e-05	3.53841	49.8737	3.81711	5e-05	#N/A	#N/A	#N/A	#N/A	hypothetical protein
FOC4_g10008630	0.336233	14.4845	5.42891	0.02125	#N/A	#N/A	#N/A	#N/A	#N/A	#N/A	#N/A	#N/A	hypothetical protein
FOC4_g10007556	1.43163	62.4833	5.44774	5e-05	2.86035	77.5877	4.76157	5e-05	4.40198	65.7827	3.90148	5e-05	Putative protein ycf39
FOC4_g10002514	0.722524	32.7769	5.50349	5e-05	0.949554	86.4754	6.5089	5e-05	5.11143	400.74	6.2928	5e-05	Dimethylaniline monooxygenase
FOC4_g10003823	2.39595	109.377	5.51258	5e-05	2.9727	110.14	5.21143	5e-05	1.91718	679.61	8.46958	5e-05	Alcohol dehydrogenase
FOC4_g10013409	0.129929	5.94677	5.51631	0.0362	#N/A	#N/A	#N/A	#N/A	0.84631	6.97821	3.0436	0.00025	Laccase-1
FOC4_g10000765	0.593256	28.8765	5.6051	0.0008	0.501627	39.4402	6.29691	0.0248	1.9471	61.6217	4.98404	5e-05	Isoflavone reductase like protein P3
FOC4_g10007660	10.9648	534.02	5.60595	5e-05	15.2025	1056.33	6.11861	5e-05	4.86102	1142.65	7.87692	5e-05	hypothetical protein
FOC4_g10009535	0.24146	11.9272	5.62633	0.02125	0.391863	17.4282	5.47493	0.0412	#N/A	#N/A	#N/A	#N/A	Nitrogen metabolite repression protein nmrA
FOC4_g10013282	2.34514	115.915	5.62725	5e-05	3.11872	165.929	5.73347	5e-05	3.2594	160.331	5.6203	5e-05	Retinol dehydrogenase 11
FOC4_g10002057	38.5549	1923.53	5.6407	5e-05	#N/A	#N/A	#N/A	#N/A	#N/A	#N/A	#N/A	#N/A	hypothetical protein
FOC4_g10005455	2.62761	131.767	5.64809	0.02105	#N/A	#N/A	#N/A	#N/A	6.54006	156.373	4.57955	0.03545	hypothetical protein
FOC4_g10001282	0.305315	15.3828	5.65487	0.04185	#N/A	#N/A	#N/A	#N/A	#N/A	#N/A	#N/A	#N/A	hypothetical protein
FOC4_g10012046	1.33416	67.5873	5.66275	5e-05	2.9403	91.5344	4.96028	5e-05	2.66278	99.7729	5.22764	5e-05	hypothetical protein
FOC4_g10005887	0.737792	38.717	5.71361	0.02495	1.22053	39.6447	5.02155	0.0124	1.2766	104.828	6.35958	0.00995	hypothetical protein
FOC4_g10002524	0.705716	37.5899	5.73511	5e-05	0.598124	106.791	7.48013	5e-05	4.2643	521.222	6.93345	5e-05	Cytochrome P450 4V3
FOC4_g10007557	1.72779	102.919	5.89645	5e-05	11.469	132.844	3.53392	5e-05	1.36264	40.8368	4.90539	5e-05	hypothetical protein
FOC4_g10010817	4.55806	274.735	5.91348	5e-05	14.5469	610.261	5.39064	5e-05	11.635	296.973	4.67379	5e-05	hypothetical protein
FOC4_g10003496	0.857593	52.2446	5.92885	5e-05	1.05942	24.4963	4.53122	5e-05	2.07339	137.769	6.05412	5e-05	Candidapepsin-2
FOC4_g10003370	1.40479	86.3051	5.94102	5e-05	1.36599	77.2218	5.82099	0.0001	2.83124	1119.73	8.6275	5e-05	Putative oxidoreductase C23D3.11
FOC4_g10005622	4.90355	307.897	5.97248	5e-05	4.78358	267.946	5.80771	5e-05	4.97275	99.9	4.32837	5e-05	hypothetical protein
FOC4_g10012047	0.355386	22.6368	5.99314	0.01365	#N/A	#N/A	#N/A	#N/A	0.689631	30.8581	5.48368	0.00135	WW domain-containing oxidoreductase
FOC4_g10002525	1.2707	81.0836	5.99571	5e-05	0.773024	226.082	8.19212	5e-05	7.7619	860.586	6.79277	5e-05	Luciferin 4-monooxygenase
FOC4_g10005683	8.59831	574.155	6.06124	5e-05	20.4413	875.616	5.42074	5e-05	17.7728	642.672	5.17634	5e-05	AB hydrolase superfamily protein yisY
FOC4_g10009676	2.71188	190.965	6.13787	5e-05	2.47723	188.083	6.2465	5e-05	5.0822	311.957	5.93975	5e-05	Glucose 1-dehydrogenase 2
FOC4_g10009591	1.02316	79.313	6.27645	5e-05	3.61265	130.141	5.17088	5e-05	#N/A	#N/A	#N/A	#N/A	hypothetical protein
FOC4_g10007680	0.5702	44.312	6.28009	0.01995	#N/A	#N/A	#N/A	#N/A	0.899655	5.33591	2.56829	0.02225	Short-chain dehydrogenase/reductase like protein yusS
FOC4_g10004005	3.32107	267.589	6.33223	5e-05	20.8332	548.887	4.71956	5e-05	8.04767	447.785	5.79809	5e-05	Cocaine esterase
FOC4_g10009427	18.5562	1520.13	6.35615	5e-05	48.0355	2401.45	5.64366	5e-05	21.2034	1729.81	6.35018	5e-05	Aldo-keto reductase yakc
FOC4_g10006996	0.590088	52.962	6.48788	0.02355	#N/A	#N/A	#N/A	#N/A	1.04204	19.0566	4.19282	0.0227	hypothetical protein
FOC4_g10000917	2.95603	265.581	6.48935	5e-05	6.64491	277.983	5.3866	5e-05	3.63262	566.2	7.28416	0.0001	hypothetical protein
FOC4_g10006402	3.48283	315.533	6.50138	5e-05	5.51655	304.291	5.78554	5e-05	2.51388	214.318	6.41369	5e-05	NmrA-like family domain-containing protein 1
FOC4_g10005224	0.559757	51.5896	6.52613	0.0016	0.656544	35.6909	5.76452	0.0069	#N/A	#N/A	#N/A	#N/A	Aflatoxin B1 aldehyde reductase member 3
FOC4_g10009646	2.27178	219.413	6.59368	5e-05	2.63197	267.617	6.66788	5e-05	4.47822	399.588	6.47944	5e-05	hypothetical protein
FOC4_g10008846	1.03121	101.326	6.61851	5e-05	0.45092	90.55	7.6497	0.0242	0.656234	206.696	8.29909	0.0038	hypothetical protein
FOC4_g10001752	11.7938	1226.92	6.70087	5e-05	51.7656	1221.23	4.5602	5e-05	168.839	4385.12	4.6989	5e-05	hypothetical protein
FOC4_g10001280	1.90865	202.219	6.72722	5e-05	42.2255	6.22663	-2.76159	5e-05	#N/A	#N/A	#N/A	#N/A	hypothetical protein
FOC4_g10003225	1.23242	131.277	6.73498	5e-05	3.38423	218.435	6.01223	5e-05	7.94703	346.465	5.44615	5e-05	6-hydroxy-D-nicotine oxidase
FOC4_g10001428	1.52022	161.997	6.73555	5e-05	0.782199	190.937	7.93135	0.00685	25.7	162.595	2.66144	5e-05	Putative oxidoreductase yusZ
FOC4_g10006910	1.36131	155.56	6.83634	5e-05	2.47321	193.466	6.28955	5e-05	#N/A	#N/A	#N/A	#N/A	Isoflavone reductase like protein P3
FOC4_g10005626	0.368411	46.0221	6.96487	0.0001	0.523316	38.6888	6.20809	5e-05	1.51091	159.015	6.71761	5e-05	Disintegrin and metalloproteinase domain-containing protein B
FOC4_g10001277	1.20263	151.011	6.97232	5e-05	#N/A	#N/A	#N/A	#N/A	#N/A	#N/A	#N/A	#N/A	Sterigmatocystin 8-O-methyltransferase
FOC4_g10003832	1.36109	180.682	7.05255	5e-05	2.98277	237.622	6.31587	5e-05	1.722	299.518	7.44241	5e-05	WW domain-containing oxidoreductase
FOC4_g10004098	1.5006	227.163	7.24205	5e-05	1.06451	94.6597	6.47449	0.0009	0.854191	63.1058	6.20707	0.0007	Isoflavone reductase like protein P3
FOC4_g10001276	0.981036	150.049	7.25691	5e-05	27.3308	0.926133	-4.88317	0.00015	#N/A	#N/A	#N/A	#N/A	3-hydroxybenzoate 6-hydroxylase 1
FOC4_g10005753	0.18105	28.6545	7.30623	0.00855	0.809809	62.3968	6.26775	5e-05	#N/A	#N/A	#N/A	#N/A	hypothetical protein
FOC4_g10006078	5.87268	953.359	7.34286	5e-05	4.6352	144.795	4.96524	5e-05	5.10006	1270.31	7.96045	5e-05	hypothetical protein
FOC4_g10000648	0.634404	113.229	7.47962	0.01165	#N/A	#N/A	#N/A	#N/A	1.14334	35.2941	4.9481	0.0059	Protein ligF
FOC4_g10013341	0.651688	118.54	7.50698	0.00045	0.514694	118.608	7.84827	0.01415	0.3647	125.738	8.42949	0.027	Aldo-keto reductase yakc
FOC4_g10011872	0.874728	162.292	7.53554	5e-05	1.1514	243.056	7.72175	5e-05	0.635768	598.767	9.87928	0.00145	Norsolorinic acid reductase
FOC4_g10000757	0.0649504	12.4046	7.57732	0.0204	#N/A	#N/A	#N/A	#N/A	#N/A	#N/A	#N/A	#N/A	ABC transporter CDR4
FOC4_g10006684	0.240013	47.3646	7.62456	0.00865	0.44435	54.5915	6.94084	0.00225	4.83003	60.0038	3.63495	5e-05	Putative transporter C11D3.18C
FOC4_g10002930	0.945777	220.249	7.86342	5e-05	4.32265	232.822	5.75117	5e-05	1.46082	2763.68	10.8856	5e-05	hypothetical protein
FOC4_g10005800	1.66403	401.532	7.91469	5e-05	2.82861	1217.01	8.74904	5e-05	0.55522	322.578	9.18237	0.044	Versicolorin reductase
FOC4_g10009737	7.73274	1938.14	7.96948	5e-05	26.3337	2334.44	6.47002	5e-05	0.731058	1351.93	10.8527	0.00355	NmrA-like family domain-containing protein 1
FOC4_g10008958	0.372206	94.5488	7.98881	0.0089	1.43306	212.076	7.20934	5e-05	0.841044	2944.73	11.7737	0.00015	hypothetical protein
FOC4_g10007325	12.7469	3289.96	8.01178	5e-05	19.3977	5497.97	8.14687	5e-05	31.0718	4821.33	7.27768	5e-05	Retinol dehydrogenase 14
FOC4_g10009900	0.471636	129.783	8.10421	0.0022	#N/A	#N/A	#N/A	#N/A	0.728189	351.512	8.91504	0.00045	AB hydrolase superfamily protein B1A11.02
FOC4_g10001969	0.4496	163.447	8.50596	0.00475	#N/A	#N/A	#N/A	#N/A	#N/A	#N/A	#N/A	#N/A	Aldo-keto reductase yakc
FOC4_g10008455	4.25332	1564.88	8.52325	5e-05	13.1544	2266.78	7.42895	5e-05	12.5857	1868.6	7.21402	5e-05	hypothetical protein
FOC4_g10003246	2.06006	1060.94	9.00845	5e-05	4.16788	1193.39	8.16154	5e-05	1.08894	1199.51	10.1053	0.0009	hypothetical protein
FOC4_g10005252	5.72637	3045.63	9.05491	5e-05	16.761	5483.31	8.35379	5e-05	15.6555	3705.89	7.88701	5e-05	Putative oxidoreductase C23D3.11
FOC4_g10006170	0.830315	653.793	9.62096	5e-05	0.871825	522.732	9.22782	0.00105	#N/A	#N/A	#N/A	#N/A	Glutathione S-transferase omega-like 2
FOC4_g10008122	0.570247	567.083	9.95776	5e-05	2.62653	742.969	8.144	5e-05	0.899146	819.674	9.83228	5e-05	Putative HC-toxin efflux carrier TOXA
FOC4_g10013297	1.00881	1003.88	9.95872	5e-05	0.435511	1025.97	11.202	0.02095	0.657212	1499.09	11.1554	0.0014	Aldo-keto reductase yakc
FOC4_g10013363	2.68522	2696.8	9.97199	5e-05	1.38341	1469.61	10.053	5e-05	2.68473	2425.63	9.81936	5e-05	Eugenol synthase 1
FOC4_g10005621	0.671435	697.259	10.0202	0.0016	#N/A	#N/A	#N/A	#N/A	1.02152	89.8742	6.45911	0.0024	3-oxoacyl
FOC4_g10007077	1.3946	1893.93	10.4073	0.02355	15.24	1403.03	6.52454	5e-05	#N/A	#N/A	#N/A	#N/A	hypothetical protein
FOC4_g10004391	0.239815	786.774	11.6798	0.0024	1.85243	722.855	8.60814	5e-05	#N/A	#N/A	#N/A	#N/A	Alcohol oxidase
FOC4_g10000043	#N/A	#N/A	#N/A	#N/A	#N/A	#N/A	#N/A	#N/A	1.01868	82.4776	6.33923	0.03865	hypothetical protein
FOC4_g10000055	#N/A	#N/A	#N/A	#N/A	6.05458	27.7978	2.19887	0.00215	5.07331	59.0363	3.5406	0.00075	hypothetical protein
FOC4_g10000074	#N/A	#N/A	#N/A	#N/A	#N/A	#N/A	#N/A	#N/A	207.608	47.8698	-2.11668	5e-05	hypothetical protein
FOC4_g10000114	#N/A	#N/A	#N/A	#N/A	6.85933	30.4741	2.15144	5e-05	4.44149	40.0736	3.17354	5e-05	hypothetical protein
FOC4_g10000134	#N/A	#N/A	#N/A	#N/A	22.6355	5.31994	-2.08911	5e-05	#N/A	#N/A	#N/A	#N/A	mRNA 3\'-end-processing protein YTH1
FOC4_g10000141	#N/A	#N/A	#N/A	#N/A	#N/A	#N/A	#N/A	#N/A	0.429863	3.24924	2.91815	0.0033	hypothetical protein
FOC4_g10000158	#N/A	#N/A	#N/A	#N/A	#N/A	#N/A	#N/A	#N/A	30.6503	166.191	2.43887	5e-05	hypothetical protein
FOC4_g10000194	#N/A	#N/A	#N/A	#N/A	#N/A	#N/A	#N/A	#N/A	84.7622	6.21066	-3.7706	5e-05	hypothetical protein
FOC4_g10000195	#N/A	#N/A	#N/A	#N/A	#N/A	#N/A	#N/A	#N/A	195.895	11.1622	-4.13339	5e-05	hypothetical protein
FOC4_g10000231	#N/A	#N/A	#N/A	#N/A	#N/A	#N/A	#N/A	#N/A	0.425901	2.60696	2.61378	0.0009	hypothetical protein
FOC4_g10000234	#N/A	#N/A	#N/A	#N/A	#N/A	#N/A	#N/A	#N/A	0.358056	28.57	6.31817	0.01565	hypothetical protein
FOC4_g10000241	#N/A	#N/A	#N/A	#N/A	#N/A	#N/A	#N/A	#N/A	48.9214	442.563	3.17734	5e-05	Putative amino-acid permease P7G5.06
FOC4_g10000306	#N/A	#N/A	#N/A	#N/A	#N/A	#N/A	#N/A	#N/A	9.8368	1.14534	-3.10241	0.00415	hypothetical protein
FOC4_g10000307	#N/A	#N/A	#N/A	#N/A	#N/A	#N/A	#N/A	#N/A	14.0625	0.524376	-4.74511	0.0314	hypothetical protein
FOC4_g10000350	#N/A	#N/A	#N/A	#N/A	11.9066	2.39605	-2.31303	5e-05	19.6792	3.75219	-2.39087	5e-05	hypothetical protein
FOC4_g10000365	#N/A	#N/A	#N/A	#N/A	#N/A	#N/A	#N/A	#N/A	2.37129	0.495175	-2.25966	0.0033	hypothetical protein
FOC4_g10000399	#N/A	#N/A	#N/A	#N/A	9.64316	2.22808	-2.11371	5e-05	30.9282	6.69944	-2.20681	0.00035	hypothetical protein
FOC4_g10000540	#N/A	#N/A	#N/A	#N/A	#N/A	#N/A	#N/A	#N/A	0.421658	32.9394	6.2876	0.00555	hypothetical protein
FOC4_g10000546	#N/A	#N/A	#N/A	#N/A	#N/A	#N/A	#N/A	#N/A	6.19174	29.1543	2.23529	0.00015	hypothetical protein
FOC4_g10000547	#N/A	#N/A	#N/A	#N/A	#N/A	#N/A	#N/A	#N/A	3.06445	14.5281	2.24514	0.0052	hypothetical protein
FOC4_g10000575	#N/A	#N/A	#N/A	#N/A	#N/A	#N/A	#N/A	#N/A	27.2555	162.81	2.57857	5e-05	hypothetical protein
FOC4_g10000576	#N/A	#N/A	#N/A	#N/A	#N/A	#N/A	#N/A	#N/A	31.6144	7.57222	-2.0618	0.0001	hypothetical protein
FOC4_g10000631	#N/A	#N/A	#N/A	#N/A	#N/A	#N/A	#N/A	#N/A	8.83685	1.42125	-2.63637	0.0001	hypothetical protein
FOC4_g10000639	#N/A	#N/A	#N/A	#N/A	#N/A	#N/A	#N/A	#N/A	3.883	0.630777	-2.62197	0.003	Para-nitrobenzyl esterase
FOC4_g10000669	#N/A	#N/A	#N/A	#N/A	#N/A	#N/A	#N/A	#N/A	32.6526	6.20817	-2.39496	5e-05	Putative agmatine deiminase
FOC4_g10000688	#N/A	#N/A	#N/A	#N/A	#N/A	#N/A	#N/A	#N/A	3.16495	0.242439	-3.70649	0.03175	hypothetical protein
FOC4_g10000746	#N/A	#N/A	#N/A	#N/A	#N/A	#N/A	#N/A	#N/A	6.77277	1.40464	-2.26954	0.0037	Putative acetylxylan esterase A
FOC4_g10000780	#N/A	#N/A	#N/A	#N/A	#N/A	#N/A	#N/A	#N/A	6.8982	0.315354	-4.45118	0.00325	hypothetical protein
FOC4_g10000786	#N/A	#N/A	#N/A	#N/A	#N/A	#N/A	#N/A	#N/A	5.12653	24.3736	2.24926	0.04875	hypothetical protein
FOC4_g10000805	#N/A	#N/A	#N/A	#N/A	#N/A	#N/A	#N/A	#N/A	4.48025	0.987389	-2.18189	0.00255	hypothetical protein
FOC4_g10000849	#N/A	#N/A	#N/A	#N/A	#N/A	#N/A	#N/A	#N/A	4.46558	0.790537	-2.49794	0.0087	hypothetical protein
FOC4_g10000863	#N/A	#N/A	#N/A	#N/A	3.09917	0.509721	-2.6041	0.01635	#N/A	#N/A	#N/A	#N/A	Aspartate aminotransferase, cytoplasmic
FOC4_g10000866	#N/A	#N/A	#N/A	#N/A	6.02009	33.6676	2.48351	5e-05	8.00506	75.4022	3.23562	5e-05	hypothetical protein
FOC4_g10000887	#N/A	#N/A	#N/A	#N/A	#N/A	#N/A	#N/A	#N/A	12.505	1.53105	-3.02991	0.0065	hypothetical protein
FOC4_g10000895	#N/A	#N/A	#N/A	#N/A	#N/A	#N/A	#N/A	#N/A	3.02015	0.703833	-2.10132	0.00765	6-hydroxy-D-nicotine oxidase
FOC4_g10000913	#N/A	#N/A	#N/A	#N/A	#N/A	#N/A	#N/A	#N/A	0.305436	2.59732	3.08808	0.0461	Diacylglycerol pyrophosphate phosphatase 1
FOC4_g10000915	#N/A	#N/A	#N/A	#N/A	1.13773	50.4702	5.4712	5e-05	1.25296	416.282	8.37607	5e-05	NADH oxidase
FOC4_g10000916	#N/A	#N/A	#N/A	#N/A	0.406072	61.0319	7.23169	0.042	0.821468	913.253	10.1186	0.0059	Retinol dehydrogenase 12
FOC4_g10000936	#N/A	#N/A	#N/A	#N/A	#N/A	#N/A	#N/A	#N/A	0.710184	3.2306	2.18554	0.00025	hypothetical protein
FOC4_g10000937	#N/A	#N/A	#N/A	#N/A	#N/A	#N/A	#N/A	#N/A	205.509	20.8061	-3.30412	5e-05	hypothetical protein
FOC4_g10000938	#N/A	#N/A	#N/A	#N/A	#N/A	#N/A	#N/A	#N/A	3.12441	0.419717	-2.8961	0.0289	Platelet-activating factor acetylhydrolase
FOC4_g10000945	#N/A	#N/A	#N/A	#N/A	#N/A	#N/A	#N/A	#N/A	9.89641	0.516103	-4.26117	0.0136	Riboflavin transporter MCH5
FOC4_g10000950	#N/A	#N/A	#N/A	#N/A	#N/A	#N/A	#N/A	#N/A	3.27282	19.8471	2.60032	0.0002	hypothetical protein
FOC4_g10000989	#N/A	#N/A	#N/A	#N/A	7.50525	1.49177	-2.33087	5e-05	12.6907	2.85203	-2.1537	0.00015	hypothetical protein
FOC4_g10001005	#N/A	#N/A	#N/A	#N/A	#N/A	#N/A	#N/A	#N/A	2.33011	0.485874	-2.26175	0.0117	Maltose permease MAL31
FOC4_g10001051	#N/A	#N/A	#N/A	#N/A	#N/A	#N/A	#N/A	#N/A	484.201	115.783	-2.06418	5e-05	Sterol 24-C-methyltransferase
FOC4_g10001100	#N/A	#N/A	#N/A	#N/A	#N/A	#N/A	#N/A	#N/A	0.33308	3.83357	3.52474	0.01775	Salicylate hydroxylase
FOC4_g10001115	#N/A	#N/A	#N/A	#N/A	#N/A	#N/A	#N/A	#N/A	15.1084	2.59324	-2.54252	0.00025	Alkaline protease 1
FOC4_g10001118	#N/A	#N/A	#N/A	#N/A	#N/A	#N/A	#N/A	#N/A	0.49236	16.1595	5.03652	0.02795	hypothetical protein
FOC4_g10001119	#N/A	#N/A	#N/A	#N/A	#N/A	#N/A	#N/A	#N/A	3.06431	0.529032	-2.53413	0.02915	hypothetical protein
FOC4_g10001120	#N/A	#N/A	#N/A	#N/A	#N/A	#N/A	#N/A	#N/A	5.55761	0.569359	-3.28706	0.01675	hypothetical protein
FOC4_g10001121	#N/A	#N/A	#N/A	#N/A	#N/A	#N/A	#N/A	#N/A	30.4179	6.99627	-2.12026	0.00015	Chitin deacetylase
FOC4_g10001141	#N/A	#N/A	#N/A	#N/A	#N/A	#N/A	#N/A	#N/A	3.84559	0.253686	-3.92209	0.02175	Putative aldehyde dehydrogenase
FOC4_g10001168	#N/A	#N/A	#N/A	#N/A	#N/A	#N/A	#N/A	#N/A	0.419398	12.7174	4.92234	0.03545	hypothetical protein
FOC4_g10001214	#N/A	#N/A	#N/A	#N/A	0.839578	4.22092	2.32982	0.00045	#N/A	#N/A	#N/A	#N/A	3-oxoacyl
FOC4_g10001232	#N/A	#N/A	#N/A	#N/A	9.07452	1.92414	-2.23761	0.0012	#N/A	#N/A	#N/A	#N/A	Tyrosinase, partial
FOC4_g10001235	#N/A	#N/A	#N/A	#N/A	#N/A	#N/A	#N/A	#N/A	2.31032	10.5596	2.19239	0.0008	Aldehyde reductase 2
FOC4_g10001238	#N/A	#N/A	#N/A	#N/A	#N/A	#N/A	#N/A	#N/A	1.448	140.007	6.5953	0.0053	Glutathione S-transferase 1
FOC4_g10001246	#N/A	#N/A	#N/A	#N/A	#N/A	#N/A	#N/A	#N/A	6.69861	47.6251	2.82979	5e-05	hypothetical protein
FOC4_g10001258	#N/A	#N/A	#N/A	#N/A	#N/A	#N/A	#N/A	#N/A	14.8198	66.891	2.17429	5e-05	hypothetical protein
FOC4_g10001327	#N/A	#N/A	#N/A	#N/A	1.79168	9.56486	2.41643	0.0001	#N/A	#N/A	#N/A	#N/A	Putative dioxygenase subunit alpha yeaW
FOC4_g10001342	#N/A	#N/A	#N/A	#N/A	#N/A	#N/A	#N/A	#N/A	16.3709	3.89723	-2.07061	0.00305	hypothetical protein
FOC4_g10001368	#N/A	#N/A	#N/A	#N/A	0.49602	3.07859	2.6338	0.03705	#N/A	#N/A	#N/A	#N/A	Catechol 1,2-dioxygenase
FOC4_g10001407	#N/A	#N/A	#N/A	#N/A	#N/A	#N/A	#N/A	#N/A	0.125761	54.8858	8.76961	0.03645	hypothetical protein
FOC4_g10001413	#N/A	#N/A	#N/A	#N/A	#N/A	#N/A	#N/A	#N/A	29.11	123.746	2.0878	5e-05	mRNA 3\'-end-processing protein YTH1
FOC4_g10001430	#N/A	#N/A	#N/A	#N/A	1.5263	210.043	7.1045	0.0433	2.49366	912.352	8.51518	0.01485	hypothetical protein
FOC4_g10001449	#N/A	#N/A	#N/A	#N/A	#N/A	#N/A	#N/A	#N/A	56.8311	428.59	2.91485	5e-05	Endoplasmic oxidoreductin-1
FOC4_g10001450	#N/A	#N/A	#N/A	#N/A	#N/A	#N/A	#N/A	#N/A	2.01758	9.53919	2.24124	0.0089	hypothetical protein
FOC4_g10001454	#N/A	#N/A	#N/A	#N/A	#N/A	#N/A	#N/A	#N/A	6.09273	33.4028	2.45481	5e-05	Beta-glucosidase B
FOC4_g10001470	#N/A	#N/A	#N/A	#N/A	#N/A	#N/A	#N/A	#N/A	6.69354	1.47964	-2.17753	0.0035	hypothetical protein
FOC4_g10001495	#N/A	#N/A	#N/A	#N/A	#N/A	#N/A	#N/A	#N/A	9.88619	1.22889	-3.00806	0.00515	Enoyl-CoA hydratase, mitochondrial
FOC4_g10001511	#N/A	#N/A	#N/A	#N/A	#N/A	#N/A	#N/A	#N/A	6.9569	0.792953	-3.13314	0.03415	hypothetical protein
FOC4_g10001543	#N/A	#N/A	#N/A	#N/A	#N/A	#N/A	#N/A	#N/A	2.35145	0.432179	-2.44385	0.03065	Cutinase transcription factor 1 alpha
FOC4_g10001571	#N/A	#N/A	#N/A	#N/A	#N/A	#N/A	#N/A	#N/A	7.48009	1.55473	-2.26639	0.0011	Beta-glucosidase 1B
FOC4_g10001580	#N/A	#N/A	#N/A	#N/A	0.513363	30.5258	5.8939	0.01595	0.440844	190.299	8.75378	0.01045	hypothetical protein
FOC4_g10001581	#N/A	#N/A	#N/A	#N/A	#N/A	#N/A	#N/A	#N/A	137.124	2294.69	4.06475	5e-05	hypothetical protein
FOC4_g10001583	#N/A	#N/A	#N/A	#N/A	#N/A	#N/A	#N/A	#N/A	3.41058	18.684	2.45372	0.02235	hypothetical protein
FOC4_g10001585	#N/A	#N/A	#N/A	#N/A	5.08254	32.0931	2.65864	5e-05	0.913625	12.0415	3.72027	0.01575	ATP-dependent RNA helicase DBP5
FOC4_g10001617	#N/A	#N/A	#N/A	#N/A	#N/A	#N/A	#N/A	#N/A	76.768	12.6417	-2.60231	5e-05	Aromatic amino acid aminotransferase C56E4.03
FOC4_g10001636	#N/A	#N/A	#N/A	#N/A	#N/A	#N/A	#N/A	#N/A	21.3508	5.14991	-2.05167	0.00215	Endoglucanase-7
FOC4_g10001638	#N/A	#N/A	#N/A	#N/A	#N/A	#N/A	#N/A	#N/A	87.9351	843.067	3.26114	5e-05	hypothetical protein
FOC4_g10001647	#N/A	#N/A	#N/A	#N/A	#N/A	#N/A	#N/A	#N/A	42.2571	406.223	3.26501	5e-05	hypothetical protein
FOC4_g10001669	#N/A	#N/A	#N/A	#N/A	#N/A	#N/A	#N/A	#N/A	361.988	81.4896	-2.15125	5e-05	hypothetical protein
FOC4_g10001671	#N/A	#N/A	#N/A	#N/A	#N/A	#N/A	#N/A	#N/A	127.042	31.1244	-2.02919	5e-05	hypothetical protein
FOC4_g10001673	#N/A	#N/A	#N/A	#N/A	267.337	63.8862	-2.06508	5e-05	#N/A	#N/A	#N/A	#N/A	hypothetical protein
FOC4_g10001716	#N/A	#N/A	#N/A	#N/A	#N/A	#N/A	#N/A	#N/A	6.32338	1.36865	-2.20794	0.0092	Bifunctional xylanase/deacetylase
FOC4_g10001724	#N/A	#N/A	#N/A	#N/A	1.72665	6.95932	2.01097	0.03285	#N/A	#N/A	#N/A	#N/A	hypothetical protein
FOC4_g10001738	#N/A	#N/A	#N/A	#N/A	#N/A	#N/A	#N/A	#N/A	76.0076	4.49945	-4.07832	5e-05	hypothetical protein
FOC4_g10001786	#N/A	#N/A	#N/A	#N/A	#N/A	#N/A	#N/A	#N/A	2.64821	0.408359	-2.69711	0.0003	Putative peroxisomal-coenzyme A synthetase
FOC4_g10001915	#N/A	#N/A	#N/A	#N/A	#N/A	#N/A	#N/A	#N/A	2059.08	408.367	-2.33406	0.0028	hypothetical protein
FOC4_g10001958	#N/A	#N/A	#N/A	#N/A	#N/A	#N/A	#N/A	#N/A	2.20016	11.5393	2.39087	5e-05	hypothetical protein
FOC4_g10001975	#N/A	#N/A	#N/A	#N/A	#N/A	#N/A	#N/A	#N/A	6.53619	272.519	5.38176	5e-05	30 kDa heat shock protein
FOC4_g10002005	#N/A	#N/A	#N/A	#N/A	0.261729	3.4535	3.72191	0.0382	0.576216	3.54733	2.62205	0.00295	6-hydroxy-D-nicotine oxidase
FOC4_g10002024	#N/A	#N/A	#N/A	#N/A	#N/A	#N/A	#N/A	#N/A	3.99816	15.996	2.0003	0.0002	hypothetical protein
FOC4_g10002043	#N/A	#N/A	#N/A	#N/A	9.99187	2.13484	-2.22663	0.00665	#N/A	#N/A	#N/A	#N/A	Putative N-acetyltransferase YoaA
FOC4_g10002063	#N/A	#N/A	#N/A	#N/A	1.34089	7.62645	2.50782	0.0047	#N/A	#N/A	#N/A	#N/A	hypothetical protein
FOC4_g10002064	#N/A	#N/A	#N/A	#N/A	#N/A	#N/A	#N/A	#N/A	0.254519	2.02417	2.99148	0.0171	Putative zinc-type alcohol dehydrogenase-like protein AdhB
FOC4_g10002065	#N/A	#N/A	#N/A	#N/A	#N/A	#N/A	#N/A	#N/A	24.0141	114.598	2.25462	5e-05	Protein kes1
FOC4_g10002066	#N/A	#N/A	#N/A	#N/A	200.046	37.4739	-2.41638	5e-05	183.399	27.4952	-2.73774	5e-05	hypothetical protein
FOC4_g10002078	#N/A	#N/A	#N/A	#N/A	#N/A	#N/A	#N/A	#N/A	2.04314	0.230765	-3.14629	0.0218	Putative MFS-type transporter C3E7.06c
FOC4_g10002084	#N/A	#N/A	#N/A	#N/A	#N/A	#N/A	#N/A	#N/A	424.202	88.5653	-2.25994	5e-05	hypothetical protein
FOC4_g10002105	#N/A	#N/A	#N/A	#N/A	0.29581	3.22887	3.44828	0.03	0.63651	5.23798	3.04076	0.0024	Putative flavin-containing monoamine oxidase A
FOC4_g10002115	#N/A	#N/A	#N/A	#N/A	#N/A	#N/A	#N/A	#N/A	748.113	184.648	-2.01848	5e-05	Putative HTH-type DNA-binding domain-containing acetyltransferase ybfA
FOC4_g10002128	#N/A	#N/A	#N/A	#N/A	6338.73	455.113	-3.7999	5e-05	5694.7	411.339	-3.79122	5e-05	hypothetical protein
FOC4_g10002151	#N/A	#N/A	#N/A	#N/A	34.3123	258.362	2.9126	5e-05	8.21311	246.858	4.90961	5e-05	hypothetical protein
FOC4_g10002152	#N/A	#N/A	#N/A	#N/A	854.677	7630.94	3.15841	5e-05	329.153	9646.13	4.87312	5e-05	hypothetical protein
FOC4_g10002187	#N/A	#N/A	#N/A	#N/A	#N/A	#N/A	#N/A	#N/A	3.48927	29.5222	3.0808	5e-05	Heterokaryon incompatibility protein 6, OR allele
FOC4_g10002201	#N/A	#N/A	#N/A	#N/A	#N/A	#N/A	#N/A	#N/A	13.8269	58.4587	2.07994	5e-05	Hybrid signal transduction histidine kinase B
FOC4_g10002399	#N/A	#N/A	#N/A	#N/A	#N/A	#N/A	#N/A	#N/A	0.731184	4.96345	2.76304	0.02445	L-lactate dehydrogenase A
FOC4_g10002462	#N/A	#N/A	#N/A	#N/A	#N/A	#N/A	#N/A	#N/A	2.45035	0.419815	-2.54516	0.0297	hypothetical protein
FOC4_g10002493	#N/A	#N/A	#N/A	#N/A	0.753919	3.01797	2.0011	0.00175	#N/A	#N/A	#N/A	#N/A	Long-chain-alcohol oxidase FAO2
FOC4_g10002507	#N/A	#N/A	#N/A	#N/A	#N/A	#N/A	#N/A	#N/A	9.51289	70.8757	2.89734	5e-05	Canalicular multispecific organic anion transporter 2
FOC4_g10002515	#N/A	#N/A	#N/A	#N/A	2.45319	17.9723	2.87304	0.04925	#N/A	#N/A	#N/A	#N/A	hypothetical protein
FOC4_g10002532	#N/A	#N/A	#N/A	#N/A	0.453322	3.11638	2.78126	0.02105	#N/A	#N/A	#N/A	#N/A	Putative leucine aminopeptidase 2
FOC4_g10002535	#N/A	#N/A	#N/A	#N/A	#N/A	#N/A	#N/A	#N/A	113.521	22.7491	-2.31908	5e-05	Branched-chain-amino-acid aminotransferase, cytosolic
FOC4_g10002538	#N/A	#N/A	#N/A	#N/A	0.820032	4.35605	2.40927	0.022	#N/A	#N/A	#N/A	#N/A	AB hydrolase superfamily protein yisY
FOC4_g10002547	#N/A	#N/A	#N/A	#N/A	#N/A	#N/A	#N/A	#N/A	3.22668	0.5193	-2.63541	0.0072	6-phosphogluconate dehydrogenase, decarboxylating
FOC4_g10002549	#N/A	#N/A	#N/A	#N/A	#N/A	#N/A	#N/A	#N/A	19.8221	2.10774	-3.23334	5e-05	Choline dehydrogenase
FOC4_g10002550	#N/A	#N/A	#N/A	#N/A	#N/A	#N/A	#N/A	#N/A	2.08178	0.398059	-2.38677	0.01815	hypothetical protein
FOC4_g10002551	#N/A	#N/A	#N/A	#N/A	#N/A	#N/A	#N/A	#N/A	36.5115	6.07985	-2.58625	5e-05	Aromatic peroxygenase
FOC4_g10002565	#N/A	#N/A	#N/A	#N/A	#N/A	#N/A	#N/A	#N/A	1.36693	9.47958	2.79388	0.00015	hypothetical protein
FOC4_g10002571	#N/A	#N/A	#N/A	#N/A	59.232	5.81009	-3.34975	5e-05	#N/A	#N/A	#N/A	#N/A	hypothetical protein
FOC4_g10002592	#N/A	#N/A	#N/A	#N/A	0.436401	3.70283	3.0849	0.00605	0.323567	5.61987	4.1184	0.00535	4-hydroxybenzoate--CoA/benzoate--CoA ligase
FOC4_g10002608	#N/A	#N/A	#N/A	#N/A	280.173	48.8473	-2.51997	5e-05	441.248	80.8946	-2.44747	5e-05	hypothetical protein
FOC4_g10002610	#N/A	#N/A	#N/A	#N/A	#N/A	#N/A	#N/A	#N/A	0.823546	43.2076	5.71329	0.0094	hypothetical protein
FOC4_g10002628	#N/A	#N/A	#N/A	#N/A	#N/A	#N/A	#N/A	#N/A	2.49549	28.4195	3.50949	0.03315	hypothetical protein
FOC4_g10002629	#N/A	#N/A	#N/A	#N/A	#N/A	#N/A	#N/A	#N/A	3.36663	22.6847	2.75234	5e-05	hypothetical protein
FOC4_g10002641	#N/A	#N/A	#N/A	#N/A	#N/A	#N/A	#N/A	#N/A	24.867	5.74112	-2.11483	5e-05	Cytochrome P450 4F5
FOC4_g10002667	#N/A	#N/A	#N/A	#N/A	#N/A	#N/A	#N/A	#N/A	1.68595	10.8572	2.68702	5e-05	hypothetical protein
FOC4_g10002691	#N/A	#N/A	#N/A	#N/A	16.166	3.80661	-2.08639	5e-05	40.6653	7.70205	-2.40049	5e-05	7-dehydrocholesterol reductase
FOC4_g10002711	#N/A	#N/A	#N/A	#N/A	#N/A	#N/A	#N/A	#N/A	325.795	1821.33	2.48295	5e-05	Putative voltage-gated potassium channel subunit beta
FOC4_g10002720	#N/A	#N/A	#N/A	#N/A	9.66195	45.3301	2.23008	5e-05	#N/A	#N/A	#N/A	#N/A	hypothetical protein
FOC4_g10002722	#N/A	#N/A	#N/A	#N/A	7.21303	1.27637	-2.49856	0.01355	#N/A	#N/A	#N/A	#N/A	Cutinase 3
FOC4_g10002729	#N/A	#N/A	#N/A	#N/A	0.608343	4.50174	2.88753	0.03475	0.429917	2.20985	2.36182	0.01535	hypothetical protein
FOC4_g10002733	#N/A	#N/A	#N/A	#N/A	1.14122	5.99073	2.39216	0.01675	0.50038	11.4341	4.51418	0.0385	Fatty acyl-CoA reductase
FOC4_g10002766	#N/A	#N/A	#N/A	#N/A	9.10213	1.97844	-2.20184	5e-05	#N/A	#N/A	#N/A	#N/A	Putative transporter C5D6.04
FOC4_g10002800	#N/A	#N/A	#N/A	#N/A	21.5326	4.98715	-2.11023	5e-05	#N/A	#N/A	#N/A	#N/A	Putative enoyl-CoA hydratase, mitochondrial
FOC4_g10002811	#N/A	#N/A	#N/A	#N/A	20.7139	3.99769	-2.37336	5e-05	#N/A	#N/A	#N/A	#N/A	Unsaturated rhamnogalacturonyl hydrolase yteR
FOC4_g10002812	#N/A	#N/A	#N/A	#N/A	8.43387	1.8578	-2.1826	0.0001	24.8176	4.66495	-2.41143	5e-05	Tip elongation aberrant protein 3
FOC4_g10002826	#N/A	#N/A	#N/A	#N/A	9.4376	1.94333	-2.27989	5e-05	25.9947	5.86775	-2.14734	5e-05	hypothetical protein
FOC4_g10002832	#N/A	#N/A	#N/A	#N/A	#N/A	#N/A	#N/A	#N/A	176.745	1010.6	2.51548	5e-05	Stabilin-2
FOC4_g10002836	#N/A	#N/A	#N/A	#N/A	#N/A	#N/A	#N/A	#N/A	28.9558	118.572	2.03384	5e-05	Lovastatin nonaketide synthase
FOC4_g10002857	#N/A	#N/A	#N/A	#N/A	#N/A	#N/A	#N/A	#N/A	82.7791	4.97879	-4.0554	5e-05	hypothetical protein
FOC4_g10002860	#N/A	#N/A	#N/A	#N/A	#N/A	#N/A	#N/A	#N/A	2.5505	22.706	3.15422	0.00025	hypothetical protein
FOC4_g10002871	#N/A	#N/A	#N/A	#N/A	17.1337	3.44578	-2.31393	5e-05	45.065	4.16221	-3.43659	5e-05	G-protein coupled receptor 1
FOC4_g10002903	#N/A	#N/A	#N/A	#N/A	2.33797	12.4798	2.41627	0.0085	#N/A	#N/A	#N/A	#N/A	hypothetical protein
FOC4_g10002905	#N/A	#N/A	#N/A	#N/A	#N/A	#N/A	#N/A	#N/A	56.7872	292.229	2.36346	5e-05	hypothetical protein
FOC4_g10002914	#N/A	#N/A	#N/A	#N/A	#N/A	#N/A	#N/A	#N/A	59.0502	2.86773	-4.36396	5e-05	hypothetical protein
FOC4_g10002965	#N/A	#N/A	#N/A	#N/A	#N/A	#N/A	#N/A	#N/A	4.48267	0.15706	-4.83498	0.0194	Cellobiose dehydrogenase
FOC4_g10002968	#N/A	#N/A	#N/A	#N/A	#N/A	#N/A	#N/A	#N/A	4.1677	0.999379	-2.06015	0.0046	hypothetical protein
FOC4_g10003002	#N/A	#N/A	#N/A	#N/A	#N/A	#N/A	#N/A	#N/A	16540	2971.34	-2.47677	5e-05	40S ribosomal protein S28
FOC4_g10003096	#N/A	#N/A	#N/A	#N/A	#N/A	#N/A	#N/A	#N/A	11.2806	346.088	4.93922	5e-05	Alternative oxidase, mitochondrial
FOC4_g10003108	#N/A	#N/A	#N/A	#N/A	#N/A	#N/A	#N/A	#N/A	22.3626	139.943	2.64568	5e-05	hypothetical protein
FOC4_g10003120	#N/A	#N/A	#N/A	#N/A	321.769	64.4883	-2.31892	5e-05	#N/A	#N/A	#N/A	#N/A	hypothetical protein
FOC4_g10003146	#N/A	#N/A	#N/A	#N/A	2.73964	19.1471	2.80507	5e-05	0.927164	8.22069	3.14836	5e-05	Long-chain-fatty-acid--CoA ligase 1
FOC4_g10003185	#N/A	#N/A	#N/A	#N/A	#N/A	#N/A	#N/A	#N/A	133.1	1370.9	3.36454	5e-05	hypothetical protein
FOC4_g10003207	#N/A	#N/A	#N/A	#N/A	#N/A	#N/A	#N/A	#N/A	11.5802	1.3112	-3.1427	0.0042	hypothetical protein
FOC4_g10003226	#N/A	#N/A	#N/A	#N/A	#N/A	#N/A	#N/A	#N/A	1.03877	518.815	8.9642	0.0046	hypothetical protein
FOC4_g10003243	#N/A	#N/A	#N/A	#N/A	1.2178	36.2591	4.89599	0.0004	#N/A	#N/A	#N/A	#N/A	hypothetical protein
FOC4_g10003252	#N/A	#N/A	#N/A	#N/A	#N/A	#N/A	#N/A	#N/A	2.07137	8.9255	2.10735	0.00055	Acid phosphatase
FOC4_g10003254	#N/A	#N/A	#N/A	#N/A	#N/A	#N/A	#N/A	#N/A	65.0618	3.8112	-4.09349	5e-05	Endoglucanase 3
FOC4_g10003259	#N/A	#N/A	#N/A	#N/A	#N/A	#N/A	#N/A	#N/A	231.847	47.1611	-2.2975	5e-05	Tyrosinase
FOC4_g10003276	#N/A	#N/A	#N/A	#N/A	#N/A	#N/A	#N/A	#N/A	0.593407	6.67111	3.49083	0.0013	Putative epoxide hydrolase
FOC4_g10003301	#N/A	#N/A	#N/A	#N/A	#N/A	#N/A	#N/A	#N/A	18.7434	4.6039	-2.02545	0.00065	Threonine dehydratase biosynthetic
FOC4_g10003305	#N/A	#N/A	#N/A	#N/A	#N/A	#N/A	#N/A	#N/A	33.1825	7.00128	-2.24473	5e-05	Putative transporter YwrB
FOC4_g10003321	#N/A	#N/A	#N/A	#N/A	12.5785	59.3272	2.23773	5e-05	#N/A	#N/A	#N/A	#N/A	hypothetical protein
FOC4_g10003342	#N/A	#N/A	#N/A	#N/A	0.789278	3.3548	2.08762	0.0187	0.817005	3.96197	2.2778	0.00955	hypothetical protein
FOC4_g10003345	#N/A	#N/A	#N/A	#N/A	#N/A	#N/A	#N/A	#N/A	2.27475	0.431556	-2.39809	0.01995	hypothetical protein
FOC4_g10003358	#N/A	#N/A	#N/A	#N/A	5.65906	26.5172	2.22829	5e-05	#N/A	#N/A	#N/A	#N/A	Putative HC-toxin efflux carrier TOXA
FOC4_g10003360	#N/A	#N/A	#N/A	#N/A	#N/A	#N/A	#N/A	#N/A	3.95853	34.8215	3.13694	5e-05	1,3-propanediol dehydrogenase
FOC4_g10003366	#N/A	#N/A	#N/A	#N/A	#N/A	#N/A	#N/A	#N/A	1.08262	14.7579	3.76889	5e-05	5-methylthioadenosine/S-adenosylhomocysteine deaminase
FOC4_g10003371	#N/A	#N/A	#N/A	#N/A	#N/A	#N/A	#N/A	#N/A	7.78816	291.254	5.22485	5e-05	hypothetical protein
FOC4_g10003372	#N/A	#N/A	#N/A	#N/A	#N/A	#N/A	#N/A	#N/A	1.15121	107.647	6.547	5e-05	Brefeldin A resistance protein
FOC4_g10003406	#N/A	#N/A	#N/A	#N/A	#N/A	#N/A	#N/A	#N/A	42.4919	980.42	4.52814	5e-05	Putative membrane protein C3B8.06
FOC4_g10003437	#N/A	#N/A	#N/A	#N/A	4.97417	20.7035	2.05735	5e-05	#N/A	#N/A	#N/A	#N/A	hypothetical protein
FOC4_g10003446	#N/A	#N/A	#N/A	#N/A	#N/A	#N/A	#N/A	#N/A	68.2612	305.77	2.16331	5e-05	hypothetical protein
FOC4_g10003449	#N/A	#N/A	#N/A	#N/A	#N/A	#N/A	#N/A	#N/A	115.43	690.688	2.58101	5e-05	hypothetical protein
FOC4_g10003487,FOC4_g10003488	#N/A	#N/A	#N/A	#N/A	#N/A	#N/A	#N/A	#N/A	10.3899	1.71019	-2.60294	5e-05	#N/A
FOC4_g10003502	#N/A	#N/A	#N/A	#N/A	#N/A	#N/A	#N/A	#N/A	71.4853	16.5883	-2.10748	5e-05	Succinyl-CoA ligase
FOC4_g10003509	#N/A	#N/A	#N/A	#N/A	#N/A	#N/A	#N/A	#N/A	378.836	64.4961	-2.55429	5e-05	Delta(12) fatty acid desaturase
FOC4_g10003511	#N/A	#N/A	#N/A	#N/A	10.3808	42.7771	2.04293	5e-05	16.9217	75.4056	2.1558	5e-05	Arylamine N-acetyltransferase, pineal gland isozyme NAT-10
FOC4_g10003528	#N/A	#N/A	#N/A	#N/A	#N/A	#N/A	#N/A	#N/A	18.7362	0.2714	-6.10927	0.0068	Zinc-regulated transporter 1
FOC4_g10003563	#N/A	#N/A	#N/A	#N/A	13.9952	61.9367	2.14586	5e-05	#N/A	#N/A	#N/A	#N/A	Putative agmatinase 1
FOC4_g10003626	#N/A	#N/A	#N/A	#N/A	#N/A	#N/A	#N/A	#N/A	132.707	23.6305	-2.48953	5e-05	hypothetical protein
FOC4_g10003648	#N/A	#N/A	#N/A	#N/A	26.8329	192.715	2.8444	5e-05	3.21912	755.122	7.8739	5e-05	hypothetical protein
FOC4_g10003649	#N/A	#N/A	#N/A	#N/A	72.7322	327.279	2.16986	5e-05	13.7326	476.661	5.11728	5e-05	3-oxoacyl
FOC4_g10003650	#N/A	#N/A	#N/A	#N/A	#N/A	#N/A	#N/A	#N/A	496.43	100.686	-2.30172	5e-05	Cell number regulator 10
FOC4_g10003655	#N/A	#N/A	#N/A	#N/A	137.754	657.805	2.25557	5e-05	109.079	607.4	2.47727	5e-05	Sulfite oxidase
FOC4_g10003656	#N/A	#N/A	#N/A	#N/A	73.929	469.572	2.66713	5e-05	58.8096	461.987	2.97373	5e-05	Peroxisomal catalase
FOC4_g10003657	#N/A	#N/A	#N/A	#N/A	2.82447	15.9136	2.49421	5e-05	2.83691	12.332	2.12002	0.0004	hypothetical protein
FOC4_g10003703	#N/A	#N/A	#N/A	#N/A	#N/A	#N/A	#N/A	#N/A	3.44244	0.278912	-3.62555	0.0406	hypothetical protein
FOC4_g10003719	#N/A	#N/A	#N/A	#N/A	#N/A	#N/A	#N/A	#N/A	17.6275	4.2245	-2.06098	0.00045	hypothetical protein
FOC4_g10003720	#N/A	#N/A	#N/A	#N/A	#N/A	#N/A	#N/A	#N/A	91.3475	20.9478	-2.12457	5e-05	6-hydroxy-D-nicotine oxidase
FOC4_g10003731	#N/A	#N/A	#N/A	#N/A	#N/A	#N/A	#N/A	#N/A	7.14492	1.28398	-2.4763	0.00035	Polyamine transporter 3
FOC4_g10003738	#N/A	#N/A	#N/A	#N/A	#N/A	#N/A	#N/A	#N/A	55.3198	13.4673	-2.03834	5e-05	Putative N-acetyltransferase YoaA
FOC4_g10003777	#N/A	#N/A	#N/A	#N/A	#N/A	#N/A	#N/A	#N/A	0.517958	5.45955	3.39788	0.01545	hypothetical protein
FOC4_g10003780	#N/A	#N/A	#N/A	#N/A	#N/A	#N/A	#N/A	#N/A	5.35723	27.2969	2.34918	5e-05	Quinate permease
FOC4_g10003783	#N/A	#N/A	#N/A	#N/A	#N/A	#N/A	#N/A	#N/A	2.16174	8.7366	2.01488	5e-05	hypothetical protein
FOC4_g10003784	#N/A	#N/A	#N/A	#N/A	#N/A	#N/A	#N/A	#N/A	1.25412	7.17078	2.51545	0.0018	hypothetical protein
FOC4_g10003796	#N/A	#N/A	#N/A	#N/A	#N/A	#N/A	#N/A	#N/A	32.9293	3.91349	-3.07284	0.00275	hypothetical protein
FOC4_g10003797	#N/A	#N/A	#N/A	#N/A	#N/A	#N/A	#N/A	#N/A	19.9955	3.77176	-2.40636	5e-05	hypothetical protein
FOC4_g10003805	#N/A	#N/A	#N/A	#N/A	1.16863	6.05229	2.37266	0.0049	#N/A	#N/A	#N/A	#N/A	NADPH-dependent 1-acyldihydroxyacetone phosphate reductase
FOC4_g10003827	#N/A	#N/A	#N/A	#N/A	#N/A	#N/A	#N/A	#N/A	57.8826	8.09885	-2.83734	0.0027	hypothetical protein
FOC4_g10003835	#N/A	#N/A	#N/A	#N/A	#N/A	#N/A	#N/A	#N/A	46.2621	5.78974	-2.99826	5e-05	Calcium-independent phospholipase A2-gamma
FOC4_g10003844	#N/A	#N/A	#N/A	#N/A	#N/A	#N/A	#N/A	#N/A	5.86166	0.654479	-3.16289	0.00055	Ankyrin-1
FOC4_g10003893	#N/A	#N/A	#N/A	#N/A	#N/A	#N/A	#N/A	#N/A	7.70037	0.626016	-3.62066	0.00065	6-hydroxy-D-nicotine oxidase
FOC4_g10003911	#N/A	#N/A	#N/A	#N/A	#N/A	#N/A	#N/A	#N/A	4.78966	0.978323	-2.29154	0.0106	Allergen Fus c 3
FOC4_g10003918	#N/A	#N/A	#N/A	#N/A	#N/A	#N/A	#N/A	#N/A	5.02646	0.234315	-4.42302	0.00585	hypothetical protein
FOC4_g10003931	#N/A	#N/A	#N/A	#N/A	#N/A	#N/A	#N/A	#N/A	151.533	692.767	2.19274	5e-05	RutC family protein yjgH
FOC4_g10003932	#N/A	#N/A	#N/A	#N/A	#N/A	#N/A	#N/A	#N/A	1290.39	267.364	-2.27093	5e-05	hypothetical protein
FOC4_g10003935	#N/A	#N/A	#N/A	#N/A	#N/A	#N/A	#N/A	#N/A	13.0659	2.98465	-2.13017	0.00025	Major facilitator superfamily domain-containing protein 1
FOC4_g10003960	#N/A	#N/A	#N/A	#N/A	#N/A	#N/A	#N/A	#N/A	3.09673	0.319968	-3.27475	0.0011	hypothetical protein
FOC4_g10003965	#N/A	#N/A	#N/A	#N/A	#N/A	#N/A	#N/A	#N/A	2.37309	22.5101	3.24574	5e-05	Trehalose phosphorylase
FOC4_g10003976	#N/A	#N/A	#N/A	#N/A	#N/A	#N/A	#N/A	#N/A	122.283	641.449	2.39111	5e-05	Quinone oxidoreductase PIG3
FOC4_g10003994	#N/A	#N/A	#N/A	#N/A	0.262907	4.86839	4.21082	0.02675	#N/A	#N/A	#N/A	#N/A	Putative D-arabinono-1,4-lactone oxidase
FOC4_g10003996	#N/A	#N/A	#N/A	#N/A	#N/A	#N/A	#N/A	#N/A	27.5728	3.23639	-3.09079	0.0003	Putative cutinase 1
FOC4_g10004041	#N/A	#N/A	#N/A	#N/A	#N/A	#N/A	#N/A	#N/A	1.0073	5.16431	2.35809	0.00025	Zinc-binding alcohol dehydrogenase domain-containing protein cipB
FOC4_g10004043	#N/A	#N/A	#N/A	#N/A	#N/A	#N/A	#N/A	#N/A	6.37289	68.1082	3.41781	0.0168	hypothetical protein
FOC4_g10004049	#N/A	#N/A	#N/A	#N/A	22.6782	5.49814	-2.04429	5e-05	44.5512	4.69801	-3.24534	0.0002	hypothetical protein
FOC4_g10004061	#N/A	#N/A	#N/A	#N/A	#N/A	#N/A	#N/A	#N/A	4.24392	0.795224	-2.41596	0.0193	hypothetical protein
FOC4_g10004076	#N/A	#N/A	#N/A	#N/A	#N/A	#N/A	#N/A	#N/A	7.3371	0.657343	-3.48049	0.00775	hypothetical protein
FOC4_g10004081	#N/A	#N/A	#N/A	#N/A	#N/A	#N/A	#N/A	#N/A	15.2537	2.85937	-2.41538	0.00025	hypothetical protein
FOC4_g10004097	#N/A	#N/A	#N/A	#N/A	#N/A	#N/A	#N/A	#N/A	1.55055	6.84032	2.14129	0.0007	hypothetical protein
FOC4_g10004111	#N/A	#N/A	#N/A	#N/A	#N/A	#N/A	#N/A	#N/A	4.16586	0.486098	-3.0993	0.0017	hypothetical protein
FOC4_g10004147	#N/A	#N/A	#N/A	#N/A	#N/A	#N/A	#N/A	#N/A	7.22096	1.13336	-2.67159	0.0067	Carboxypeptidase 2
FOC4_g10004164	#N/A	#N/A	#N/A	#N/A	#N/A	#N/A	#N/A	#N/A	0.636351	18.4532	4.8579	5e-05	hypothetical protein
FOC4_g10004165	#N/A	#N/A	#N/A	#N/A	5.92892	25.9417	2.12943	5e-05	0.71762	5.66657	2.98118	0.0024	hypothetical protein
FOC4_g10004171	#N/A	#N/A	#N/A	#N/A	#N/A	#N/A	#N/A	#N/A	2.75596	339.037	6.94274	5e-05	hypothetical protein
FOC4_g10004174	#N/A	#N/A	#N/A	#N/A	#N/A	#N/A	#N/A	#N/A	0.477887	5.78829	3.5984	0.03425	Dihydrofolate reductase
FOC4_g10004201	#N/A	#N/A	#N/A	#N/A	6.61407	1.60848	-2.03984	0.0072	#N/A	#N/A	#N/A	#N/A	hypothetical protein
FOC4_g10004206	#N/A	#N/A	#N/A	#N/A	#N/A	#N/A	#N/A	#N/A	4.7173	19.4814	2.04606	5e-05	hypothetical protein
FOC4_g10004207	#N/A	#N/A	#N/A	#N/A	169.086	1692.25	3.32311	5e-05	#N/A	#N/A	#N/A	#N/A	hypothetical protein
FOC4_g10004224	#N/A	#N/A	#N/A	#N/A	#N/A	#N/A	#N/A	#N/A	0.64276	4.63119	2.84903	0.00325	Choline dehydrogenase
FOC4_g10004263	#N/A	#N/A	#N/A	#N/A	#N/A	#N/A	#N/A	#N/A	4.56874	25.8398	2.49973	5e-05	hypothetical protein
FOC4_g10004279	#N/A	#N/A	#N/A	#N/A	1.40486	6.83497	2.28251	0.02585	#N/A	#N/A	#N/A	#N/A	hypothetical protein
FOC4_g10004284	#N/A	#N/A	#N/A	#N/A	1.7458	8.20063	2.23185	5e-05	1.79796	7.36873	2.03506	0.0007	hypothetical protein
FOC4_g10004314	#N/A	#N/A	#N/A	#N/A	#N/A	#N/A	#N/A	#N/A	292.126	51.5291	-2.50313	5e-05	Ras-related protein Rab11D
FOC4_g10004318	#N/A	#N/A	#N/A	#N/A	5.78288	70.621	3.61024	0.002	#N/A	#N/A	#N/A	#N/A	hypothetical protein
FOC4_g10004323	#N/A	#N/A	#N/A	#N/A	#N/A	#N/A	#N/A	#N/A	2.34617	10.665	2.18451	5e-05	hypothetical protein
FOC4_g10004343	#N/A	#N/A	#N/A	#N/A	#N/A	#N/A	#N/A	#N/A	8.51304	1.33532	-2.67249	0.0005	hypothetical protein
FOC4_g10004347	#N/A	#N/A	#N/A	#N/A	4.44851	0.89762	-2.30915	0.01505	#N/A	#N/A	#N/A	#N/A	hypothetical protein
FOC4_g10004351	#N/A	#N/A	#N/A	#N/A	#N/A	#N/A	#N/A	#N/A	1.0251	15.8213	3.94803	0.0001	Thioredoxin reductase
FOC4_g10004361	#N/A	#N/A	#N/A	#N/A	1.07947	9.39431	3.12147	0.00845	#N/A	#N/A	#N/A	#N/A	hypothetical protein
FOC4_g10004408	#N/A	#N/A	#N/A	#N/A	#N/A	#N/A	#N/A	#N/A	2.79011	42.6173	3.93304	5e-05	ABC transporter B family member 6
FOC4_g10004492	#N/A	#N/A	#N/A	#N/A	#N/A	#N/A	#N/A	#N/A	9.93918	1.8245	-2.44562	0.0174	hypothetical protein
FOC4_g10004524	#N/A	#N/A	#N/A	#N/A	#N/A	#N/A	#N/A	#N/A	99.7341	445.903	2.16057	5e-05	Putative glutathione-dependent formaldehyde-activating enzyme
FOC4_g10004584	#N/A	#N/A	#N/A	#N/A	2048.38	415.07	-2.30305	5e-05	#N/A	#N/A	#N/A	#N/A	Putative 5-methyltetrahydropteroyltriglutamate--homocysteine methyltransferase
FOC4_g10004605	#N/A	#N/A	#N/A	#N/A	189.088	37.2189	-2.34495	5e-05	#N/A	#N/A	#N/A	#N/A	Histone-lysine N-methyltransferase ash1
FOC4_g10004610	#N/A	#N/A	#N/A	#N/A	#N/A	#N/A	#N/A	#N/A	245.578	58.1385	-2.07861	5e-05	hypothetical protein
FOC4_g10004649	#N/A	#N/A	#N/A	#N/A	10191.9	2533.69	-2.00811	5e-05	#N/A	#N/A	#N/A	#N/A	Cytochrome c
FOC4_g10004676	#N/A	#N/A	#N/A	#N/A	873.909	201.268	-2.11837	5e-05	#N/A	#N/A	#N/A	#N/A	40S ribosomal protein S0
FOC4_g10004689	#N/A	#N/A	#N/A	#N/A	#N/A	#N/A	#N/A	#N/A	2.12774	0.396934	-2.42235	0.03605	hypothetical protein
FOC4_g10004704	#N/A	#N/A	#N/A	#N/A	#N/A	#N/A	#N/A	#N/A	1.33666	26.5897	4.31416	0.0003	hypothetical protein
FOC4_g10004746	#N/A	#N/A	#N/A	#N/A	#N/A	#N/A	#N/A	#N/A	0.598524	7.19969	3.58846	0.0058	Oxidoreductase ucpA
FOC4_g10004773	#N/A	#N/A	#N/A	#N/A	#N/A	#N/A	#N/A	#N/A	10.9603	45.2832	2.04668	5e-05	Putative protein ybiU
FOC4_g10004800	#N/A	#N/A	#N/A	#N/A	#N/A	#N/A	#N/A	#N/A	2.79105	0.462825	-2.59227	0.0089	Choline-sulfatase
FOC4_g10004807	#N/A	#N/A	#N/A	#N/A	#N/A	#N/A	#N/A	#N/A	0.711634	13.3455	4.22907	0.0039	Isoflavone reductase like protein P3
FOC4_g10004825	#N/A	#N/A	#N/A	#N/A	5.27811	26.4036	2.32264	5e-05	#N/A	#N/A	#N/A	#N/A	hypothetical protein
FOC4_g10004852	#N/A	#N/A	#N/A	#N/A	4.10291	30.7193	2.90443	0.0181	#N/A	#N/A	#N/A	#N/A	hypothetical protein
FOC4_g10004853	#N/A	#N/A	#N/A	#N/A	#N/A	#N/A	#N/A	#N/A	6.10445	26.2059	2.10196	0.00505	hypothetical protein
FOC4_g10004883	#N/A	#N/A	#N/A	#N/A	#N/A	#N/A	#N/A	#N/A	3.05654	0.647636	-2.23864	0.0227	D-amino-acid oxidase
FOC4_g10004893	#N/A	#N/A	#N/A	#N/A	4.08841	0.971007	-2.07399	0.01295	#N/A	#N/A	#N/A	#N/A	D-3-phosphoglycerate dehydrogenase
FOC4_g10004911	#N/A	#N/A	#N/A	#N/A	#N/A	#N/A	#N/A	#N/A	0.777401	4.94242	2.66849	0.00065	Cocaine esterase
FOC4_g10004932	#N/A	#N/A	#N/A	#N/A	#N/A	#N/A	#N/A	#N/A	3.52645	0.708839	-2.31469	0.00715	Lactose permease
FOC4_g10004933	#N/A	#N/A	#N/A	#N/A	#N/A	#N/A	#N/A	#N/A	4.20334	0.286113	-3.87688	0.0218	Putative drug/proton antiporter YHK8
FOC4_g10004988	#N/A	#N/A	#N/A	#N/A	#N/A	#N/A	#N/A	#N/A	0.71921	8.95429	3.63809	0.0009	hypothetical protein
FOC4_g10005030	#N/A	#N/A	#N/A	#N/A	#N/A	#N/A	#N/A	#N/A	1.45445	6.29956	2.11478	0.00085	hypothetical protein
FOC4_g10005079	#N/A	#N/A	#N/A	#N/A	#N/A	#N/A	#N/A	#N/A	4.40021	0.521827	-3.07593	0.0108	hypothetical protein
FOC4_g10005086	#N/A	#N/A	#N/A	#N/A	#N/A	#N/A	#N/A	#N/A	115.193	25.8416	-2.15628	5e-05	Mannan endo-1,6-alpha-mannosidase DCW1
FOC4_g10005113	#N/A	#N/A	#N/A	#N/A	#N/A	#N/A	#N/A	#N/A	35.1068	532.51	3.92298	5e-05	hypothetical protein
FOC4_g10005115	#N/A	#N/A	#N/A	#N/A	38.8691	2.41794	-4.00677	5e-05	17.0864	3.78407	-2.17484	0.00175	Protein alcS
FOC4_g10005143	#N/A	#N/A	#N/A	#N/A	#N/A	#N/A	#N/A	#N/A	248.083	1447.88	2.54504	5e-05	hypothetical protein
FOC4_g10005145	#N/A	#N/A	#N/A	#N/A	#N/A	#N/A	#N/A	#N/A	14.6526	101.677	2.79477	5e-05	hypothetical protein
FOC4_g10005147	#N/A	#N/A	#N/A	#N/A	#N/A	#N/A	#N/A	#N/A	6.93549	1.49855	-2.21043	0.00285	hypothetical protein
FOC4_g10005156	#N/A	#N/A	#N/A	#N/A	1.18713	5.86696	2.30513	0.00205	0.628324	4.16628	2.72918	0.00385	hypothetical protein
FOC4_g10005167	#N/A	#N/A	#N/A	#N/A	#N/A	#N/A	#N/A	#N/A	30.3998	139.867	2.20192	5e-05	Glutamate carboxypeptidase 2
FOC4_g10005172	#N/A	#N/A	#N/A	#N/A	238.42	1134.97	2.25107	5e-05	#N/A	#N/A	#N/A	#N/A	Putative urea active transporter 1
FOC4_g10005175	#N/A	#N/A	#N/A	#N/A	17.2736	3.4493	-2.32419	5e-05	12.9733	1.68023	-2.94881	0.00105	Pathogenesis-related protein 1C
FOC4_g10005176	#N/A	#N/A	#N/A	#N/A	#N/A	#N/A	#N/A	#N/A	0.345673	39.2165	6.82591	0.0058	Dibenzothiophene desulfurization enzyme A
FOC4_g10005214	#N/A	#N/A	#N/A	#N/A	22.4403	0.358464	-5.96812	0.01235	14.4771	1.11916	-3.69328	0.0001	Putative transporter PB1C11.03
FOC4_g10005220	#N/A	#N/A	#N/A	#N/A	#N/A	#N/A	#N/A	#N/A	86.1458	20.669	-2.05931	5e-05	Pectinesterase
FOC4_g10005229	#N/A	#N/A	#N/A	#N/A	#N/A	#N/A	#N/A	#N/A	84.8941	1413.19	4.05715	5e-05	Amino-acid permease inda1
FOC4_g10005231	#N/A	#N/A	#N/A	#N/A	61.3926	14.0782	-2.1246	5e-05	#N/A	#N/A	#N/A	#N/A	Dimethylglycine dehydrogenase, mitochondrial
FOC4_g10005243	#N/A	#N/A	#N/A	#N/A	#N/A	#N/A	#N/A	#N/A	21.3405	145.158	2.76596	5e-05	hypothetical protein
FOC4_g10005266	#N/A	#N/A	#N/A	#N/A	120.707	15.9347	-2.92126	5e-05	#N/A	#N/A	#N/A	#N/A	hypothetical protein
FOC4_g10005285	#N/A	#N/A	#N/A	#N/A	#N/A	#N/A	#N/A	#N/A	6.01094	25.291	2.07296	5e-05	hypothetical protein
FOC4_g10005289	#N/A	#N/A	#N/A	#N/A	#N/A	#N/A	#N/A	#N/A	0.444609	7.50078	4.07643	0.0024	Maltose permease MAL61
FOC4_g10005290	#N/A	#N/A	#N/A	#N/A	#N/A	#N/A	#N/A	#N/A	15.0111	183.999	3.6156	5e-05	hypothetical protein
FOC4_g10005325	#N/A	#N/A	#N/A	#N/A	#N/A	#N/A	#N/A	#N/A	0.58214	5.3481	3.19959	0.0148	Protein kinase dsk1
FOC4_g10005353	#N/A	#N/A	#N/A	#N/A	#N/A	#N/A	#N/A	#N/A	143.89	34.7108	-2.05151	5e-05	hypothetical protein
FOC4_g10005359	#N/A	#N/A	#N/A	#N/A	#N/A	#N/A	#N/A	#N/A	142.258	28.0983	-2.33996	5e-05	hypothetical protein
FOC4_g10005363	#N/A	#N/A	#N/A	#N/A	#N/A	#N/A	#N/A	#N/A	4.39121	0.962867	-2.18921	0.0013	Quinate permease
FOC4_g10005398	#N/A	#N/A	#N/A	#N/A	#N/A	#N/A	#N/A	#N/A	2.70462	0.580178	-2.22086	0.0157	hypothetical protein
FOC4_g10005444	#N/A	#N/A	#N/A	#N/A	#N/A	#N/A	#N/A	#N/A	13.8432	0.518425	-4.7389	0.00075	Alkaline proteinase
FOC4_g10005449	#N/A	#N/A	#N/A	#N/A	12.4981	3.02055	-2.04882	0.0114	#N/A	#N/A	#N/A	#N/A	hypothetical protein
FOC4_g10005454	#N/A	#N/A	#N/A	#N/A	#N/A	#N/A	#N/A	#N/A	34.7528	5.86453	-2.56704	5e-05	Apoptosis-inducing factor 2
FOC4_g10005462	#N/A	#N/A	#N/A	#N/A	#N/A	#N/A	#N/A	#N/A	4.62503	93.3196	4.33465	0.03545	hypothetical protein
FOC4_g10005466	#N/A	#N/A	#N/A	#N/A	#N/A	#N/A	#N/A	#N/A	10.6974	54.9357	2.36049	5e-05	hypothetical protein
FOC4_g10005467	#N/A	#N/A	#N/A	#N/A	#N/A	#N/A	#N/A	#N/A	2.03013	8.29984	2.03151	0.00025	Serine/threonine-protein phosphatase 6 regulatory ankyrin repeat subunit C
FOC4_g10005469	#N/A	#N/A	#N/A	#N/A	#N/A	#N/A	#N/A	#N/A	0.360733	623.839	10.756	0.0038	Putative HC-toxin efflux carrier TOXA
FOC4_g10005470	#N/A	#N/A	#N/A	#N/A	#N/A	#N/A	#N/A	#N/A	2.17247	8.71607	2.00434	0.0007	hypothetical protein
FOC4_g10005473	#N/A	#N/A	#N/A	#N/A	3.04988	0.722014	-2.07865	0.0452	5.53656	0.576217	-3.26431	0.0107	hypothetical protein
FOC4_g10005497	#N/A	#N/A	#N/A	#N/A	#N/A	#N/A	#N/A	#N/A	5.22246	0.332139	-3.97487	0.0316	Putative endoglucanase type F
FOC4_g10005512	#N/A	#N/A	#N/A	#N/A	#N/A	#N/A	#N/A	#N/A	1.93983	8.01123	2.04609	0.02945	hypothetical protein
FOC4_g10005515	#N/A	#N/A	#N/A	#N/A	2.6813	1027.16	8.58152	5e-05	#N/A	#N/A	#N/A	#N/A	Glucose 1-dehydrogenase
FOC4_g10005520	#N/A	#N/A	#N/A	#N/A	#N/A	#N/A	#N/A	#N/A	0.225174	2.4168	3.42399	0.04475	Ferulic acid decarboxylase 1
FOC4_g10005538	#N/A	#N/A	#N/A	#N/A	#N/A	#N/A	#N/A	#N/A	6.80637	1.37009	-2.31261	0.033	hypothetical protein
FOC4_g10005543	#N/A	#N/A	#N/A	#N/A	#N/A	#N/A	#N/A	#N/A	3.77639	0.663468	-2.50891	0.00485	hypothetical protein
FOC4_g10005558	#N/A	#N/A	#N/A	#N/A	#N/A	#N/A	#N/A	#N/A	3.78159	17.9378	2.24594	5e-05	hypothetical protein
FOC4_g10005590	#N/A	#N/A	#N/A	#N/A	#N/A	#N/A	#N/A	#N/A	12.4116	81.8142	2.72066	5e-05	hypothetical protein
FOC4_g10005614	#N/A	#N/A	#N/A	#N/A	#N/A	#N/A	#N/A	#N/A	23.8837	4.22689	-2.49835	5e-05	hypothetical protein
FOC4_g10005615	#N/A	#N/A	#N/A	#N/A	#N/A	#N/A	#N/A	#N/A	250.08	3062.48	3.61424	5e-05	Aldehyde reductase 2
FOC4_g10005633	#N/A	#N/A	#N/A	#N/A	#N/A	#N/A	#N/A	#N/A	37.0803	8.53567	-2.11908	5e-05	Choline dehydrogenase
FOC4_g10005671	#N/A	#N/A	#N/A	#N/A	#N/A	#N/A	#N/A	#N/A	27.8887	6.85692	-2.02405	0.00025	hypothetical protein
FOC4_g10005677	#N/A	#N/A	#N/A	#N/A	#N/A	#N/A	#N/A	#N/A	4.6063	0.433725	-3.40875	0.0341	hypothetical protein
FOC4_g10005682	#N/A	#N/A	#N/A	#N/A	0.214463	8.6834	5.33946	0.0433	0.176253	8.97348	5.66995	0.03865	hypothetical protein
FOC4_g10005693	#N/A	#N/A	#N/A	#N/A	#N/A	#N/A	#N/A	#N/A	45.4767	6.71266	-2.76017	5e-05	hypothetical protein
FOC4_g10005698	#N/A	#N/A	#N/A	#N/A	7.14403	30.8599	2.11092	5e-05	8.5643	47.2515	2.46395	5e-05	6-hydroxy-D-nicotine oxidase
FOC4_g10005715	#N/A	#N/A	#N/A	#N/A	3.0194	0.533578	-2.50049	0.02555	#N/A	#N/A	#N/A	#N/A	Endoglucanase E1
FOC4_g10005721	#N/A	#N/A	#N/A	#N/A	#N/A	#N/A	#N/A	#N/A	2.50679	0.503619	-2.31544	0.01965	hypothetical protein
FOC4_g10005729	#N/A	#N/A	#N/A	#N/A	#N/A	#N/A	#N/A	#N/A	2.23333	0.290275	-2.94371	0.0239	hypothetical protein
FOC4_g10005731	#N/A	#N/A	#N/A	#N/A	#N/A	#N/A	#N/A	#N/A	3.32661	0.37481	-3.14982	0.01595	hypothetical protein
FOC4_g10005765	#N/A	#N/A	#N/A	#N/A	#N/A	#N/A	#N/A	#N/A	15.1417	1.01221	-3.90295	5e-05	Xyloglucanase
FOC4_g10005768	#N/A	#N/A	#N/A	#N/A	#N/A	#N/A	#N/A	#N/A	0.415682	2.1439	2.36668	0.0068	Laccase-2
FOC4_g10005806	#N/A	#N/A	#N/A	#N/A	#N/A	#N/A	#N/A	#N/A	3.91893	0.295694	-3.72828	0.00815	hypothetical protein
FOC4_g10005807	#N/A	#N/A	#N/A	#N/A	3.90922	22.3524	2.51548	5e-05	#N/A	#N/A	#N/A	#N/A	hypothetical protein
FOC4_g10005820	#N/A	#N/A	#N/A	#N/A	#N/A	#N/A	#N/A	#N/A	22.0895	3.05922	-2.85213	5e-05	Cholinesterase
FOC4_g10005824	#N/A	#N/A	#N/A	#N/A	1.59188	9.62931	2.5967	0.0001	#N/A	#N/A	#N/A	#N/A	hypothetical protein
FOC4_g10005825	#N/A	#N/A	#N/A	#N/A	1.02465	4.77892	2.22155	0.00015	#N/A	#N/A	#N/A	#N/A	IgA FC receptor
FOC4_g10005830	#N/A	#N/A	#N/A	#N/A	#N/A	#N/A	#N/A	#N/A	9.1772	95.164	3.37429	5e-05	hypothetical protein
FOC4_g10005845	#N/A	#N/A	#N/A	#N/A	#N/A	#N/A	#N/A	#N/A	22.394	4.45508	-2.32959	5e-05	Putative mannan endo-1,4-beta-mannosidase C
FOC4_g10005919	#N/A	#N/A	#N/A	#N/A	#N/A	#N/A	#N/A	#N/A	475.833	59.5607	-2.99802	5e-05	Endoglucanase-1
FOC4_g10005981	#N/A	#N/A	#N/A	#N/A	2.49233	12.2874	2.30161	5e-05	#N/A	#N/A	#N/A	#N/A	Glycerol-3-phosphate dehydrogenase, mitochondrial
FOC4_g10006022	#N/A	#N/A	#N/A	#N/A	#N/A	#N/A	#N/A	#N/A	85.2127	14.8664	-2.51902	5e-05	Putative acyl-CoA synthetase YngI
FOC4_g10006023	#N/A	#N/A	#N/A	#N/A	#N/A	#N/A	#N/A	#N/A	46.6237	6.09013	-2.93652	5e-05	Putative lysine N-acyltransferase C17G9.06c
FOC4_g10006024	#N/A	#N/A	#N/A	#N/A	#N/A	#N/A	#N/A	#N/A	339.972	52.3148	-2.70013	5e-05	Apoptosis-inducing factor 2
FOC4_g10006025	#N/A	#N/A	#N/A	#N/A	#N/A	#N/A	#N/A	#N/A	54.6069	9.28354	-2.55634	5e-05	Leptomycin B resistance protein pmd1
FOC4_g10006038	#N/A	#N/A	#N/A	#N/A	#N/A	#N/A	#N/A	#N/A	3.44331	17.0024	2.30387	0.0001	hypothetical protein
FOC4_g10006079	#N/A	#N/A	#N/A	#N/A	#N/A	#N/A	#N/A	#N/A	42.9177	202.304	2.23688	5e-05	Meiotically up-regulated protein 14 protein
FOC4_g10006144	#N/A	#N/A	#N/A	#N/A	#N/A	#N/A	#N/A	#N/A	0.472625	2.24176	2.24586	0.00955	hypothetical protein
FOC4_g10006176	#N/A	#N/A	#N/A	#N/A	#N/A	#N/A	#N/A	#N/A	23.9453	1.69841	-3.81749	5e-05	hypothetical protein
FOC4_g10006183	#N/A	#N/A	#N/A	#N/A	#N/A	#N/A	#N/A	#N/A	32.6259	0.979744	-5.05747	0.0063	hypothetical protein
FOC4_g10006184	#N/A	#N/A	#N/A	#N/A	#N/A	#N/A	#N/A	#N/A	561.535	132.327	-2.08527	5e-05	Arginase
FOC4_g10006219	#N/A	#N/A	#N/A	#N/A	#N/A	#N/A	#N/A	#N/A	89.2532	21.4698	-2.0556	5e-05	hypothetical protein
FOC4_g10006228	#N/A	#N/A	#N/A	#N/A	#N/A	#N/A	#N/A	#N/A	0.486124	2.02721	2.0601	0.0231	Putative transcriptional regulatory protein C2H10.01
FOC4_g10006252	#N/A	#N/A	#N/A	#N/A	#N/A	#N/A	#N/A	#N/A	148.341	28.6775	-2.37092	0.0116	hypothetical protein
FOC4_g10006259	#N/A	#N/A	#N/A	#N/A	#N/A	#N/A	#N/A	#N/A	8.30398	1.31266	-2.66131	0.00335	UPF0658 Golgi apparatus membrane protein C23H3.04, partial
FOC4_g10006272	#N/A	#N/A	#N/A	#N/A	#N/A	#N/A	#N/A	#N/A	44.2654	187.073	2.07935	5e-05	Carboxypeptidase cpdS
FOC4_g10006285	#N/A	#N/A	#N/A	#N/A	#N/A	#N/A	#N/A	#N/A	7.67694	1.63126	-2.23454	0.0008	Protein RTA1, partial
FOC4_g10006316	#N/A	#N/A	#N/A	#N/A	#N/A	#N/A	#N/A	#N/A	135.471	949.567	2.80928	0.0008	ABC transporter CDR4
FOC4_g10006342	#N/A	#N/A	#N/A	#N/A	1.52132	45.7991	4.91192	5e-05	2.48753	104.437	5.39178	5e-05	hypothetical protein
FOC4_g10006350	#N/A	#N/A	#N/A	#N/A	#N/A	#N/A	#N/A	#N/A	1.10285	6.20156	2.49139	0.0186	hypothetical protein
FOC4_g10006365	#N/A	#N/A	#N/A	#N/A	#N/A	#N/A	#N/A	#N/A	3.57768	0.890021	-2.00711	0.0079	hypothetical protein
FOC4_g10006366	#N/A	#N/A	#N/A	#N/A	#N/A	#N/A	#N/A	#N/A	7.22439	1.54463	-2.22561	0.00355	hypothetical protein
FOC4_g10006379,FOC4_g10006380	#N/A	#N/A	#N/A	#N/A	0.775699	7.56051	3.28491	0.0058	#N/A	#N/A	#N/A	#N/A	#N/A
FOC4_g10006395	#N/A	#N/A	#N/A	#N/A	#N/A	#N/A	#N/A	#N/A	5.14677	0.81508	-2.65865	0.003	hypothetical protein
FOC4_g10006449	#N/A	#N/A	#N/A	#N/A	31.8433	5.26515	-2.59644	5e-05	#N/A	#N/A	#N/A	#N/A	hypothetical protein
FOC4_g10006455	#N/A	#N/A	#N/A	#N/A	#N/A	#N/A	#N/A	#N/A	11.3819	1.62079	-2.81198	0.00045	Anthranilate N-benzoyltransferase protein 1
FOC4_g10006475	#N/A	#N/A	#N/A	#N/A	#N/A	#N/A	#N/A	#N/A	2.04051	0.28952	-2.8172	0.01595	Penicillin-binding protein 4
FOC4_g10006487	#N/A	#N/A	#N/A	#N/A	#N/A	#N/A	#N/A	#N/A	16.1973	65.3417	2.01225	5e-05	hypothetical protein
FOC4_g10006510	#N/A	#N/A	#N/A	#N/A	#N/A	#N/A	#N/A	#N/A	1.15269	4.74274	2.04071	0.00155	hypothetical protein
FOC4_g10006512	#N/A	#N/A	#N/A	#N/A	#N/A	#N/A	#N/A	#N/A	3.82307	15.7065	2.03856	0.0007	hypothetical protein
FOC4_g10006592	#N/A	#N/A	#N/A	#N/A	#N/A	#N/A	#N/A	#N/A	2.96383	0.614871	-2.26911	0.0189	Putative alpha-galactosidase B
FOC4_g10006627	#N/A	#N/A	#N/A	#N/A	#N/A	#N/A	#N/A	#N/A	80.6921	15.5304	-2.37733	5e-05	Ankyrin repeat, PH and SEC7 domain containing protein secG
FOC4_g10006681	#N/A	#N/A	#N/A	#N/A	#N/A	#N/A	#N/A	#N/A	63.7486	12.6353	-2.33493	5e-05	hypothetical protein
FOC4_g10006682	#N/A	#N/A	#N/A	#N/A	#N/A	#N/A	#N/A	#N/A	333.595	67.509	-2.30495	5e-05	hypothetical protein
FOC4_g10006692	#N/A	#N/A	#N/A	#N/A	#N/A	#N/A	#N/A	#N/A	16.3411	73.6663	2.1725	0.0002	Succinate dehydrogenase cytochrome B subunit, mitochondrial
FOC4_g10006717	#N/A	#N/A	#N/A	#N/A	#N/A	#N/A	#N/A	#N/A	42.3164	173.605	2.03652	5e-05	Sterol uptake control protein 2
FOC4_g10006741	#N/A	#N/A	#N/A	#N/A	13.9595	1.07183	-3.7031	5e-05	#N/A	#N/A	#N/A	#N/A	Ent-kaurene oxidase
FOC4_g10006830	#N/A	#N/A	#N/A	#N/A	90.3767	22.1695	-2.02737	5e-05	#N/A	#N/A	#N/A	#N/A	hypothetical protein
FOC4_g10006873	#N/A	#N/A	#N/A	#N/A	#N/A	#N/A	#N/A	#N/A	84.4848	758.868	3.16709	5e-05	Aspartyl-tRNA synthetase, cytoplasmic
FOC4_g10006878	#N/A	#N/A	#N/A	#N/A	42.8235	10.2359	-2.06477	5e-05	#N/A	#N/A	#N/A	#N/A	Sulfate permease 2
FOC4_g10006895	#N/A	#N/A	#N/A	#N/A	15.4212	3.68709	-2.06436	5e-05	#N/A	#N/A	#N/A	#N/A	Putative aldehyde dehydrogenase
FOC4_g10006951	#N/A	#N/A	#N/A	#N/A	10.261	2.43312	-2.07629	0.00265	#N/A	#N/A	#N/A	#N/A	hypothetical protein
FOC4_g10006963	#N/A	#N/A	#N/A	#N/A	#N/A	#N/A	#N/A	#N/A	431.92	96.2146	-2.16644	5e-05	hypothetical protein
FOC4_g10007000	#N/A	#N/A	#N/A	#N/A	#N/A	#N/A	#N/A	#N/A	109.28	727.032	2.73398	5e-05	Vacuolar iron transporter 1.2
FOC4_g10007015	#N/A	#N/A	#N/A	#N/A	#N/A	#N/A	#N/A	#N/A	75.9805	17.0612	-2.15491	5e-05	hypothetical protein
FOC4_g10007019	#N/A	#N/A	#N/A	#N/A	3.70342	0.49753	-2.896	0.00525	#N/A	#N/A	#N/A	#N/A	FAD-containing monooxygenase EthA
FOC4_g10007022	#N/A	#N/A	#N/A	#N/A	13.3549	1.37077	-3.28431	0.001	6.78504	1.56086	-2.12001	0.0107	Sorbose reductase SOU1
FOC4_g10007030	#N/A	#N/A	#N/A	#N/A	53.0993	5.19098	-3.35461	0.01345	#N/A	#N/A	#N/A	#N/A	hypothetical protein
FOC4_g10007048	#N/A	#N/A	#N/A	#N/A	0.995627	4.69868	2.23858	0.0095	#N/A	#N/A	#N/A	#N/A	hypothetical protein
FOC4_g10007078	#N/A	#N/A	#N/A	#N/A	#N/A	#N/A	#N/A	#N/A	1.31308	6.27471	2.2566	5e-05	hypothetical protein
FOC4_g10007100	#N/A	#N/A	#N/A	#N/A	#N/A	#N/A	#N/A	#N/A	10.7942	100.693	3.22163	5e-05	hypothetical protein
FOC4_g10007105	#N/A	#N/A	#N/A	#N/A	#N/A	#N/A	#N/A	#N/A	40.3478	192.963	2.25777	5e-05	hypothetical protein
FOC4_g10007166	#N/A	#N/A	#N/A	#N/A	#N/A	#N/A	#N/A	#N/A	7.82138	1.79008	-2.1274	0.00125	Latex clearing protein
FOC4_g10007211	#N/A	#N/A	#N/A	#N/A	#N/A	#N/A	#N/A	#N/A	0.366956	3.01011	3.03614	0.0052	hypothetical protein
FOC4_g10007321	#N/A	#N/A	#N/A	#N/A	0.219124	5.4906	4.64714	0.045	#N/A	#N/A	#N/A	#N/A	hypothetical protein
FOC4_g10007323	#N/A	#N/A	#N/A	#N/A	#N/A	#N/A	#N/A	#N/A	10.9778	52.2669	2.25131	5e-05	hypothetical protein
FOC4_g10007326	#N/A	#N/A	#N/A	#N/A	#N/A	#N/A	#N/A	#N/A	4.12906	19.6363	2.24964	5e-05	Ankyrin repeat domain-containing protein 23
FOC4_g10007335	#N/A	#N/A	#N/A	#N/A	#N/A	#N/A	#N/A	#N/A	26.1296	2.30476	-3.50299	5e-05	Phosphate-repressible phosphate permease
FOC4_g10007415	#N/A	#N/A	#N/A	#N/A	#N/A	#N/A	#N/A	#N/A	1.91972	13.9524	2.86155	0.00215	hypothetical protein
FOC4_g10007420	#N/A	#N/A	#N/A	#N/A	10862.2	2261.92	-2.2637	5e-05	#N/A	#N/A	#N/A	#N/A	Protein NMT1 like protein
FOC4_g10007431	#N/A	#N/A	#N/A	#N/A	#N/A	#N/A	#N/A	#N/A	23.0881	316.206	3.77564	5e-05	hypothetical protein
FOC4_g10007434	#N/A	#N/A	#N/A	#N/A	#N/A	#N/A	#N/A	#N/A	13.8741	107.796	2.95784	5e-05	hypothetical protein
FOC4_g10007486	#N/A	#N/A	#N/A	#N/A	#N/A	#N/A	#N/A	#N/A	38.6951	8.523	-2.18272	0.0001	hypothetical protein
FOC4_g10007498	#N/A	#N/A	#N/A	#N/A	#N/A	#N/A	#N/A	#N/A	2.05538	17.2402	3.0683	0.0003	High-affinity glucose transporter
FOC4_g10007515	#N/A	#N/A	#N/A	#N/A	4.26069	310.85	6.18899	0.00105	7.07988	562.53	6.31206	0.0002	hypothetical protein
FOC4_g10007521	#N/A	#N/A	#N/A	#N/A	#N/A	#N/A	#N/A	#N/A	12.8525	2.96528	-2.1158	0.00665	Organic hydroperoxide resistance protein
FOC4_g10007546	#N/A	#N/A	#N/A	#N/A	#N/A	#N/A	#N/A	#N/A	0.706704	5.07036	2.84291	0.04305	hypothetical protein
FOC4_g10007566	#N/A	#N/A	#N/A	#N/A	#N/A	#N/A	#N/A	#N/A	196.781	33.8208	-2.54061	5e-05	hypothetical protein
FOC4_g10007574	#N/A	#N/A	#N/A	#N/A	#N/A	#N/A	#N/A	#N/A	25.7211	119.1	2.21115	5e-05	hypothetical protein
FOC4_g10007597	#N/A	#N/A	#N/A	#N/A	#N/A	#N/A	#N/A	#N/A	2.7973	34.2473	3.61388	5e-05	hypothetical protein
FOC4_g10007599	#N/A	#N/A	#N/A	#N/A	1.10115	5.15562	2.22714	0.00045	0.502702	3.69001	2.87585	0.002	Putative transporter C3H1.06c
FOC4_g10007636	#N/A	#N/A	#N/A	#N/A	0.279271	2.87203	3.36233	0.0149	#N/A	#N/A	#N/A	#N/A	hypothetical protein
FOC4_g10007647	#N/A	#N/A	#N/A	#N/A	4.0155	19.6975	2.29436	5e-05	3.82331	16.6065	2.11885	0.00135	(+)-neomenthol dehydrogenase
FOC4_g10007648	#N/A	#N/A	#N/A	#N/A	#N/A	#N/A	#N/A	#N/A	1.10009	13.2226	3.58731	0.00115	NmrA-like family domain-containing protein 1
FOC4_g10007665	#N/A	#N/A	#N/A	#N/A	#N/A	#N/A	#N/A	#N/A	4.98459	1.08923	-2.19417	0.0073	hypothetical protein
FOC4_g10007688	#N/A	#N/A	#N/A	#N/A	5.36644	37.5353	2.80621	5e-05	14.9348	84.1365	2.49405	5e-05	hypothetical protein
FOC4_g10007692	#N/A	#N/A	#N/A	#N/A	#N/A	#N/A	#N/A	#N/A	0.830036	3.60272	2.11784	0.0228	hypothetical protein
FOC4_g10007696	#N/A	#N/A	#N/A	#N/A	#N/A	#N/A	#N/A	#N/A	29.8251	3.4768	-3.10069	5e-05	Aldehyde reductase 2
FOC4_g10007736	#N/A	#N/A	#N/A	#N/A	3.50668	0.645804	-2.44094	0.02575	5.37402	1.28518	-2.06403	0.00915	hypothetical protein
FOC4_g10007742	#N/A	#N/A	#N/A	#N/A	#N/A	#N/A	#N/A	#N/A	2.10042	0.44453	-2.24033	0.01685	hypothetical protein
FOC4_g10007761	#N/A	#N/A	#N/A	#N/A	#N/A	#N/A	#N/A	#N/A	5.84372	36.1147	2.62763	5e-05	Glyoxylate reductase
FOC4_g10007764	#N/A	#N/A	#N/A	#N/A	#N/A	#N/A	#N/A	#N/A	3.08501	0.499871	-2.62565	0.00995	hypothetical protein
FOC4_g10007787	#N/A	#N/A	#N/A	#N/A	#N/A	#N/A	#N/A	#N/A	2.2182	0.24173	-3.19793	0.04195	hypothetical protein
FOC4_g10007789	#N/A	#N/A	#N/A	#N/A	11.5253	47.651	2.0477	5e-05	23.5718	112.043	2.24892	5e-05	hypothetical protein
FOC4_g10007802	#N/A	#N/A	#N/A	#N/A	0.515892	6.5181	3.65931	0.00125	#N/A	#N/A	#N/A	#N/A	hypothetical protein
FOC4_g10007832	#N/A	#N/A	#N/A	#N/A	3.66175	15.8091	2.11015	5e-05	#N/A	#N/A	#N/A	#N/A	General amino-acid permease GAP1
FOC4_g10007916	#N/A	#N/A	#N/A	#N/A	#N/A	#N/A	#N/A	#N/A	38.2459	242.874	2.66683	5e-05	hypothetical protein
FOC4_g10007930	#N/A	#N/A	#N/A	#N/A	#N/A	#N/A	#N/A	#N/A	11.3689	49.1163	2.11111	5e-05	hypothetical protein
FOC4_g10007963	#N/A	#N/A	#N/A	#N/A	#N/A	#N/A	#N/A	#N/A	3.20708	37.4456	3.54546	0.0079	hypothetical protein
FOC4_g10008009	#N/A	#N/A	#N/A	#N/A	#N/A	#N/A	#N/A	#N/A	122.143	27.4255	-2.15498	5e-05	Eburicol 14-alpha-demethylase
FOC4_g10008013	#N/A	#N/A	#N/A	#N/A	50.5385	9.84964	-2.35924	5e-05	#N/A	#N/A	#N/A	#N/A	hypothetical protein
FOC4_g10008049	#N/A	#N/A	#N/A	#N/A	#N/A	#N/A	#N/A	#N/A	163.822	877.93	2.42197	5e-05	Superoxide dismutase 1 copper chaperone
FOC4_g10008071	#N/A	#N/A	#N/A	#N/A	#N/A	#N/A	#N/A	#N/A	3.41419	0.664165	-2.36193	0.0042	Protein CapL
FOC4_g10008086	#N/A	#N/A	#N/A	#N/A	#N/A	#N/A	#N/A	#N/A	42.6044	285.387	2.74384	5e-05	Glutathione S-transferase
FOC4_g10008089	#N/A	#N/A	#N/A	#N/A	#N/A	#N/A	#N/A	#N/A	2.71003	12.183	2.1685	0.0026	Methyltransferase-like protein 13
FOC4_g10008131	#N/A	#N/A	#N/A	#N/A	5.49968	24.7229	2.16842	5e-05	#N/A	#N/A	#N/A	#N/A	hypothetical protein
FOC4_g10008153	#N/A	#N/A	#N/A	#N/A	#N/A	#N/A	#N/A	#N/A	6.16648	51.1967	3.05353	5e-05	#N/A
FOC4_g10008181	#N/A	#N/A	#N/A	#N/A	0.678126	3.62413	2.41801	0.01655	#N/A	#N/A	#N/A	#N/A	WW domain-containing oxidoreductase
FOC4_g10008199	#N/A	#N/A	#N/A	#N/A	#N/A	#N/A	#N/A	#N/A	26.8788	4.33858	-2.63118	5e-05	Calcium-transporting ATPase 3
FOC4_g10008276	#N/A	#N/A	#N/A	#N/A	#N/A	#N/A	#N/A	#N/A	341.119	65.3704	-2.38357	5e-05	hypothetical protein
FOC4_g10008298	#N/A	#N/A	#N/A	#N/A	#N/A	#N/A	#N/A	#N/A	0.42236	3.47392	3.04002	0.0182	IgA FC receptor
FOC4_g10008330	#N/A	#N/A	#N/A	#N/A	#N/A	#N/A	#N/A	#N/A	76.843	358.185	2.22072	5e-05	hypothetical protein
FOC4_g10008351	#N/A	#N/A	#N/A	#N/A	#N/A	#N/A	#N/A	#N/A	11.7082	2.70216	-2.11533	0.00155	Phosphosulfolactate synthase
FOC4_g10008361	#N/A	#N/A	#N/A	#N/A	#N/A	#N/A	#N/A	#N/A	0.812397	9.31841	3.51983	0.00025	5-methylthioadenosine/S-adenosylhomocysteine deaminase
FOC4_g10008363	#N/A	#N/A	#N/A	#N/A	#N/A	#N/A	#N/A	#N/A	1.44008	17.0087	3.56205	0.00015	Beta-1,4-mannosyl-glycoprotein 4-beta-N-acetylglucosaminyltransferase
FOC4_g10008370	#N/A	#N/A	#N/A	#N/A	#N/A	#N/A	#N/A	#N/A	2.18968	0.246248	-3.15254	0.00915	Amino-acid permease inda1
FOC4_g10008378	#N/A	#N/A	#N/A	#N/A	#N/A	#N/A	#N/A	#N/A	221.793	1600.33	2.85109	5e-05	hypothetical protein
FOC4_g10008442	#N/A	#N/A	#N/A	#N/A	#N/A	#N/A	#N/A	#N/A	18.4653	78.2868	2.08395	5e-05	Ankyrin repeat domain-containing protein 17
FOC4_g10008452	#N/A	#N/A	#N/A	#N/A	#N/A	#N/A	#N/A	#N/A	27.6598	141.504	2.35498	0.00015	hypothetical protein
FOC4_g10008564	#N/A	#N/A	#N/A	#N/A	#N/A	#N/A	#N/A	#N/A	0.513977	13.8895	4.75615	5e-05	hypothetical protein
FOC4_g10008579	#N/A	#N/A	#N/A	#N/A	#N/A	#N/A	#N/A	#N/A	20.7272	127.507	2.62098	5e-05	Peroxisomal NADH pyrophosphatase NUDT12
FOC4_g10008580	#N/A	#N/A	#N/A	#N/A	2.60599	12.1194	2.21742	0.00035	1.77798	7.38095	2.05357	0.0044	Peroxisomal NADH pyrophosphatase NUDT12, partial
FOC4_g10008671	#N/A	#N/A	#N/A	#N/A	6917.74	1687.83	-2.03513	5e-05	#N/A	#N/A	#N/A	#N/A	40S ribosomal protein S20
FOC4_g10008704	#N/A	#N/A	#N/A	#N/A	3.11795	20.0809	2.68716	5e-05	3.52662	49.2392	3.80345	5e-05	Putative aspartic-type endopeptidase opsB
FOC4_g10008705	#N/A	#N/A	#N/A	#N/A	21.6756	144.243	2.73436	5e-05	7.02796	28.4708	2.01831	0.0012	V-type proton ATPase 16 kDa proteolipid subunit
FOC4_g10008718	#N/A	#N/A	#N/A	#N/A	#N/A	#N/A	#N/A	#N/A	63.0849	319.137	2.33881	5e-05	hypothetical protein
FOC4_g10008726	#N/A	#N/A	#N/A	#N/A	3.54586	30.9572	3.12607	5e-05	4.54404	40.1261	3.14249	5e-05	Mercuric reductase
FOC4_g10008734	#N/A	#N/A	#N/A	#N/A	#N/A	#N/A	#N/A	#N/A	14.1229	98.5664	2.80306	5e-05	hypothetical protein
FOC4_g10008778	#N/A	#N/A	#N/A	#N/A	#N/A	#N/A	#N/A	#N/A	1.70983	8.05839	2.23664	0.00125	Negative regulator of differentiation 1
FOC4_g10008816	#N/A	#N/A	#N/A	#N/A	#N/A	#N/A	#N/A	#N/A	32604.7	4806.39	-2.76206	5e-05	60S ribosomal protein L29, partial
[truncated: 236 more rows]

## Sheet: constitutively expressed genes
	Old_IDs	NCBI_IDs	BC	AC	log2(fold_change)	p value
[truncated: 116 more rows]

[truncated: 1 more sheets: not expresed PKS and NRPS]
