# Supplementary material for: Guttation capsules containing hydrogen peroxide: an evolutionarily conserved NADPH oxidase gains a role in wars between related fungi
Source: Environ Microbiol. 2019 Apr 22;21(8):2644–58. doi: 10.1111/1462-2920.14575 (PMC6850483; doi:10.1111/1462-2920.14575)
Supplement: Supplementary file 9 — Supporting Information S9. Strains used in this study [file EMI-21-2644-s009.xlsx]

## Sheet: S1 Table
Supporting Information S8: Fungal strains in respective DNA Barcodes
Fungal strain	TU CIM	Other collection identifiers or refs.	DNA barcode / NCBI Accession
Trichoderma guizhouense	4742	NJAU 4742	tef1 / S00002_764 *
-- ∆nox1	5001	this study
-- ∆nox2	7588	this study
-- ∆nor1	7184	this study
-- nox1OE	5311	this study
-- ∆nox1::nox1	5314	this study
-- RFP-taged	7584	Cai, Druzhinina, unpublished
Fusarium oxysporum f. sp. cubense 4	4301	Zhang et al. 2015	tef1 / KP292612
Fusarium oxysporum	3071		tef1 / KP292613
Gibberella fujikuroi / F. fujikuroi	5319		tef1 / KP292614
Botrytis cinerea / Botryotinia fuckeliana	4679		ITS 1and 2 rRNA / KP292617
Alternaria alternata	3737		ITS1 and 2 rRNA / KP292618
Sclerotinia sclerotiorum	3740		ITS1 and 2 rRNA / KP292616
Athelia rolfsii / Sclerotium rolfsii	4076		ITS1 and 2 rRNA / KP292615
Thanatephorus solani / Rhizoctonia solani	4075		ITS1 and 2 rRNA / KP292619
* whole genome sequence
tef1 - translation elongation factor 1 a, partial sequence
ITS1 and 2 rRNA - internal transcribed spacers 1 and 2 of the rRNA gene cluster, complete sequence
TU CIM - TU Wien Collection of Industrial Microorganisms, TU Wien, Vienna, Austria
Reference:
Zhang, J. et al. The neutral metallopeptidase NMP1 of T richoderma guizhouense is required for mycotrophy and self-defence: NMP1 of the fungicidal mould Trichoderma guizhouense. Environ. Microbiol. n/a-n/a (2015). doi:10.1111/1462-2920.12966
